# Supplementary material for: Differential strengths of molecular determinants guide environment specific mutational fates
Source: PLoS Genet. 2018 May 29;14(5):e1007419. doi: 10.1371/journal.pgen.1007419 (PMC5993328; doi:10.1371/journal.pgen.1007419)
Supplement: S1 Table — nnon, nsyn: total non-synonymous and synonymous mutants survived respectively. vnon, vsyn: fraction of non-synonymous and synonymous mutants survived respectively (v=ntotalnumberofmutantsinthelibrary). total number of non-synonymous mutants in the library = 2104total number of synonymous mutants in the library = 157 s: mean viability selection coefficient. npos/nneg: ratio of counts of total number of mutants undergoing positive and negative effects respectively with respect to reference environment i.e. 37°C. ΔF: Difference between average fitness of mutants in the given environment and reference environment i.e. 37°C. ρ: Rank correlation coefficients between fitness scores of a given environment and reference environment. (XLSX) [file pgen.1007419.s009.xlsx]

## Sheet: Sheet1
Environment	nnon	nsyn	vnon	vsyn	s	npos/nneg	∆F	ρ
370C	2004	157	0.952	1	0.048	-	0	1
300C	1863	155	0.885	0.987	0.103	4.444	0.335	0.943
420C	1367	154	0.65	0.981	0.338	0.137	0.189	0.817
370C + TMAO	1965	157	0.934	1	0.066	2	0.206	0.961
370C + glycerol	2055	157	0.977	1	0.023	33.6	0.418	0.9
420C + TMAO	1527	156	0.726	0.994	0.27	0.16	0.013	0.82
420C + glycerol	1805	157	0.858	1	0.142	0.279	-0.023	0.873
370C Gm 25 μg/mL	1758	157	0.836	1	0.164	0.035	-0.38	0.869
370C + TMAO Gm 25 μg/mL	1623	155	0.771	0.987	0.219	0.152	0.184	0.905
370C + glycerol Gm 25 μg/mL	2016	156	0.958	0.994	0.036	34	0.302	0.944
