# Supplementary material for: Differential strengths of molecular determinants guide environment specific mutational fates
Source: PLoS Genet. 2018 May 29;14(5):e1007419. doi: 10.1371/journal.pgen.1007419 (PMC5993328; doi:10.1371/journal.pgen.1007419)
Supplement: S2 Table — ****: P < 0.0001, ***: P < 0. 001, **: P < 0.01, *: P < 0.05, ns: non-significant. (XLSX) [file pgen.1007419.s010.xlsx]

## Sheet: Sheet1
Environments	Features	Spearman correlation coefficient (ρ)	P-value (P)
370C	Conservation score (ConSurf)	0.39536	4.5e-74
370C	Distance from active site residue: minimum	0.195676	7.7e-16
370C	Residue depth	-0.33369	1.3e-44
370C	Temperature factor (flexibility)	0.092112	0.00017
370C	Distance from dimer interface	0.197107	5.9e-16
370C	∆(logP) per substitution	0.131638	6.6e-09
370C	∆(Solvent Accessible Surface Area) per substitution	0.074985	0.00099
370C	∆∆ G per mutation	-0.28679	9.2e-32
300C	Conservation score (ConSurf)	0.375674	5e-62
300C	Distance from active site residue: minimum	0.201502	1.5e-15
300C	Residue depth	-0.29712	9.7e-33
300C	Temperature factor (flexibility)	0.053795	0.035
300C	Distance from dimer interface	0.18362	4.6e-13
300C	∆(logP) per substitution	0.10531	7.6e-06
300C	∆(Solvent Accessible Surface Area) per substitution	0.077869	0.00095
300C	∆∆ G per mutation	-0.27216	1e-26
420C	Conservation score (ConSurf)	0.298435	8.3e-29
420C	Distance from active site residue: minimum	0.239656	7.4e-16
420C	Residue depth	-0.19225	1.2e-10
420C	Temperature factor (flexibility)	-0.04796	0.11
420C	Distance from dimer interface	0.208737	3e-12
420C	∆(logP) per substitution	0.089199	0.0011
420C	∆(Solvent Accessible Surface Area) per substitution	0.111285	4.8e-05
420C	∆∆ G per mutation	-0.21774	5.6e-13
370C + TMAO	Conservation score (ConSurf)	0.399792	1.6e-74
370C + TMAO	Distance from active site residue: minimum	0.203718	9.3e-17
370C + TMAO	Residue depth	-0.32637	7.8e-42
370C + TMAO	Temperature factor (flexibility)	0.085547	0.00054
370C + TMAO	Distance from dimer interface	0.199863	4.6e-16
370C + TMAO	∆(logP) per substitution	0.108236	2.4e-06
370C + TMAO	∆(Solvent Accessible Surface Area) per substitution	0.067407	0.0033
370C + TMAO	∆∆ G per mutation	-0.26423	1.3e-26
370C + glycerol	Conservation score (ConSurf)	0.330903	2.3e-52
370C + glycerol	Distance from active site residue: minimum	0.053452	0.027
370C + glycerol	Residue depth	-0.36483	4.2e-55
370C + glycerol	Temperature factor (flexibility)	0.178654	9.3e-14
370C + glycerol	Distance from dimer interface	0.150365	4.6e-10
370C + glycerol	∆(logP) per substitution	0.125405	2.2e-08
370C + glycerol	∆(Solvent Accessible Surface Area) per substitution	0.064211	0.0043
370C + glycerol	∆∆ G per mutation	-0.28738	9.3e-33
420C + TMAO	Conservation score (ConSurf)	0.305886	1.5e-33
420C + TMAO	Distance from active site residue: minimum	0.235153	5.8e-17
420C + TMAO	Residue depth	-0.16282	8.8e-09
420C + TMAO	Temperature factor (flexibility)	-0.06042	0.034
420C + TMAO	Distance from dimer interface	0.19985	1.6e-12
420C + TMAO	∆(logP) per substitution	0.069997	0.007
420C + TMAO	∆(Solvent Accessible Surface Area) per substitution	0.07882	0.0024
420C + TMAO	∆∆ G per mutation	-0.20472	8e-13
420C + glycerol	Conservation score (ConSurf)	0.35808	2.2e-54
420C + glycerol	Distance from active site residue: minimum	0.224837	2.1e-18
420C + glycerol	Residue depth	-0.25294	5.1e-23
420C + glycerol	Temperature factor (flexibility)	0.035618	0.17
420C + glycerol	Distance from dimer interface	0.153943	3e-09
420C + glycerol	∆(logP) per substitution	0.068559	0.0041
420C + glycerol	∆(Solvent Accessible Surface Area) per substitution	0.078584	0.001
420C + glycerol	∆∆ G per mutation	-0.26579	1.1e-24
370C Gm 25µg/mL	Conservation score (ConSurf)	0.358277	4.9e-53
370C Gm 25µg/mL	Distance from active site residue: minimum	0.260093	1.2e-23
370C Gm 25µg/mL	Residue depth	-0.22163	1.9e-17
370C Gm 25µg/mL	Temperature factor (flexibility)	-0.01117	0.67
370C Gm 25µg/mL	Distance from dimer interface	0.224543	8.6e-18
370C Gm 25µg/mL	∆(logP) per substitution	0.070539	0.0035
370C Gm 25µg/mL	∆(Solvent Accessible Surface Area) per substitution	0.095137	8.2e-05
370C Gm 25µg/mL	∆∆ G per mutation	-0.23602	3.7e-19
370C + TMAO Gm 25µg/mL	Conservation score (ConSurf)	0.361338	6.3e-50
370C + TMAO Gm 25µg/mL	Distance from active site residue: minimum	0.252162	1.6e-20
370C + TMAO Gm 25µg/mL	Residue depth	-0.19723	5.3e-13
370C + TMAO Gm 25µg/mL	Temperature factor (flexibility)	-0.04559	0.098
370C + TMAO Gm 25µg/mL	Distance from dimer interface	0.214136	5e-15
370C + TMAO Gm 25µg/mL	∆(logP) per substitution	0.086928	0.00054
370C + TMAO Gm 25µg/mL	∆(Solvent Accessible Surface Area) per substitution	0.088924	0.0004
370C + TMAO Gm 25µg/mL	∆∆ G per mutation	-0.2044	1.5e-13
370C + glycerol Gm 25µg/mL	Conservation score (ConSurf)	0.364526	6.7e-63
370C + glycerol Gm 25µg/mL	Distance from active site residue: minimum	0.115549	2e-06
370C + glycerol Gm 25µg/mL	Residue depth	-0.35736	8.3e-52
370C + glycerol Gm 25µg/mL	Temperature factor (flexibility)	0.15102	4.9e-10
370C + glycerol Gm 25µg/mL	Distance from dimer interface	0.172035	1.5e-12
370C + glycerol Gm 25µg/mL	∆(logP) per substitution	0.107601	2e-06
370C + glycerol Gm 25µg/mL	∆(Solvent Accessible Surface Area) per substitution	0.06092	0.0073
370C + glycerol Gm 25µg/mL	∆∆ G per mutation	-0.29665	2.7e-34
