# Supplementary material for: Differential strengths of molecular determinants guide environment specific mutational fates
Source: PLoS Genet. 2018 May 29;14(5):e1007419. doi: 10.1371/journal.pgen.1007419 (PMC5993328; doi:10.1371/journal.pgen.1007419)
Supplement: S3 Table — (XLSX) [file pgen.1007419.s011.xlsx]

## Sheet: Sheet1
Comparison	Subset	Correlation score (Bayesian posterior modes) and 95% credible intervals	Bayesian P-values (PMCMC) for comparison to FB
370C-300C	FB	0.973 (0.965-0.983)	-
370C-300C	cFB	0.964 (0.946-0.976)	0.21
370C-300C	FcB	0.972 (0.961-0.982)	0.82
370C-300C	cFcB	0.969 (0.955-0.979)	0.47
370C-420C	FB	0.957 (0.930-0.969)	-
370C-420C	cFB	0.837 (0.709-0.876)	<0.001
370C-420C	FcB	0.788 (0.708-0.851)	<0.001
370C-420C	cFcB	0.869 (0.800-0.913)	<0.001
300C-420C	FB	0.947 (0.926-0.968)	-
300C-420C	cFB	0.779 (0.695-0.880)	<0.001
300C-420C	FcB	0.769 (0.696-0.834)	<0.001
300C-420C	cFcB	0.837 (0.783-0.905)	<0.001
