# Supplementary material for: Differential strengths of molecular determinants guide environment specific mutational fates
Source: PLoS Genet. 2018 May 29;14(5):e1007419. doi: 10.1371/journal.pgen.1007419 (PMC5993328; doi:10.1371/journal.pgen.1007419)
Supplement: S4 Table — (XLSX) [file pgen.1007419.s012.xlsx]

## Sheet: Sheet1
Environments	All	FB	FcB	cFB	cFcB
300C	0.103	0.082	0.074	0.138	0.17
420C	0.337	0.193	0.392	0.446	0.533
370C + TMAO	0.066	0.041	0.049	0.097	0.114
370C + glycerol	0.023	0.011	0.018	0.021	0.041
420C + TMAO	0.27	0.164	0.314	0.344	0.435
420C + glycerol	0.142	0.09	0.133	0.19	0.237
370C Gm 25μg/mL	0.164	0.067	0.189	0.226	0.271
370C + TMAO Gm 25μg/mL	0.219	0.125	0.217	0.338	0.388
370C + glycerol Gm 25μg/mL	0.036	0.007	0.035	0.036	0.073
