# Supplementary material for: Differential strengths of molecular determinants guide environment specific mutational fates
Source: PLoS Genet. 2018 May 29;14(5):e1007419. doi: 10.1371/journal.pgen.1007419 (PMC5993328; doi:10.1371/journal.pgen.1007419)
Supplement: S5 Table — 7 nucleotide long barcodes sequences are highlighted in bold. (XLSX) [file pgen.1007419.s013.xlsx]

## Sheet: Sheet1
Barcode	Forward/Reverse	Sequence
GATTACA	Forward	ccGATTACAATGTTACGCAGCAGCAACG
ACATATT	Forward	ccACATATTATGTTACGCAGCAGCAACG
TACCTCT	Forward	ccTACCTCTATGTTACGCAGCAGCAACG
ACAATGG	Forward	ccACAATGGATGTTACGCAGCAGCAACG
TGTAATC	Reverse	ccTGTAATCTTAGGTGGCGGTACTTGGG
AATATGT	Reverse	ccAATATGTTTAGGTGGCGGTACTTGGG
AGAGGTA	Reverse	ccAGAGGTATTAGGTGGCGGTACTTGGG
CCATTGT	Reverse	ccCCATTGTTTAGGTGGCGGTACTTGGG
