# Supplementary material for: Differential strengths of molecular determinants guide environment specific mutational fates
Source: PLoS Genet. 2018 May 29;14(5):e1007419. doi: 10.1371/journal.pgen.1007419 (PMC5993328; doi:10.1371/journal.pgen.1007419)
Supplement: S6 Table — Posterior means and Bayesian P-values (pMCMC) are given as marginal contrasts where fitness effects at 37°C and Gm 12.5 μg/mL is taken as the model intercept to which all other main effects are compared. Significant higher order interactions (e.g. 42°C + TMAO) indicate that the mutational fitness effects are significantly different in the test environment than what would have been predicted given the mutational fitness effects observed in each of the environments (i.e. 42°C and TMAO) in isolation. (XLSX) [file pgen.1007419.s014.xlsx]

## Sheet: Sheet1
		Confidence intervals
	Posterior mean	lower 95%	upper 95%	pMCMC
370C	3.415	3.226	3.633	<0.001
300C	-1.041	-0.792	-1.329	<0.001
420C	-2.666	-2.893	-2.427	<0.001
370C + TMAO	-0.358	-0.633	-0.094	0.012
370C + glycerol	0.789	0.429	1.138	<0.001
420C + TMAO	0.775	0.493	1.079	<0.001
420C + glycerol	0.583	0.214	0.992	0.002
370C Gm 25 μg/mL	1.924	1.8	2.05	<0.001
370C + TMAO Gm 25 μg/mL	-0.471	-0.653	-0.3	<0.001
370C + glycerol Gm 25 μg/mL	1.647	1.393	1.904	<0.001
