# Supplementary material for: Differential strengths of molecular determinants guide environment specific mutational fates
Source: PLoS Genet. 2018 May 29;14(5):e1007419. doi: 10.1371/journal.pgen.1007419 (PMC5993328; doi:10.1371/journal.pgen.1007419)
Supplement: S1 Data — (XLSX) [file pgen.1007419.s016.xlsx]

## Sheet: Counts (log2 transformed)
Mutation	37C_unselected_pool_1	37C_unselected_pool_2	37C_selected_pool_1	37C_selected_pool_2	30C_selected_pool_1	30C_selected_pool_2	42C_selected_pool_1	42C_selected_pool_2	37C TMAO_selected_pool_1	37C TMAO_selected_pool_2	37C glycerol_selected_pool_1	37C glycerol_selected_pool_2	42C TMAO_selected_pool_1	42C TMAO_selected_pool_2	42C glycerol_selected_pool_1	42C glycerol_selected_pool_2	37C Gm 25mug/mL_selected_pool_1	37C Gm 25mug/mL_selected_pool_2	37C TMAO Gm 25mug/mL_selected_pool_1	37C TMAO Gm 25mug/mL_selected_pool_2	37C glycerol Gm 25mug/mL_selected_pool_1	37C glycerol Gm 25mug/mL_selected_pool_2
G12A	7.60883	6.83391	7.54779	7.98997	8.74665	NA	NA	7.84428	7.3804	7.3919	8.75765	8.72455	7.72092	8.41927	8.32446	6.92258	8.60249	8.95277	NA	7.98876	8.58054	7.77199
G12C	10.1531	10.0818	9.74943	10.2646	9.59464	9.23387	9.73302	10.5072	9.78639	10.0108	10.0546	10.184	10.5689	9.7412	10.0614	9.86118	9.9948	10.1454	10.0486	10.4482	9.90246	10.0939
G12D	10.1531	9.87831	10.6853	10.0802	8.92722	9.23387	8.73302	9.95976	9.91645	9.94209	10.3426	9.30951	9.92255	10.3262	9.46196	9.42508	10.3969	10.669	10.4047	10.3811	9.97909	10.2459
G12R	9.19379	7.64127	NA	7.67963	8.54019	8.3594	NA	NA	7.05847	8.49143	9.30079	9.97247	7.72092	8.00424	7.58749	7.33762	8.55668	9.23288	8.86418	NA	9.58054	10.0939
G12S	10.0683	10.1558	10.0332	10.3756	10.3316	10.0964	9.99606	9.84428	10.1459	10.1992	10.511	10.6314	9.72092	10.1197	10.1455	10.1956	10.4851	10.3549	10.2627	9.98876	10.7505	10.5563
G12V	10.3458	10.8339	11.0072	10.8106	10.6471	10.3594	11.318	11.0667	10.7309	10.7744	10.6618	10.8945	10.7565	10.8116	11.1041	10.4669	10.711	10.9528	10.831	10.943	10.6289	10.2745
S13C	8.83107	8.74054	9.47358	9.05768	8.74649	8.77431	7.99569	9.25897	9.05831	9.39177	9.15152	8.30891	8.56856	9.004	9.1178	9.24435	9.3026	7.46686	8.57439	8.5731	8.76464	8.30197
S13G	11.0461	10.226	10.8106	10.4276	10.4835	10.5292	10.7327	10.7184	10.8265	10.3658	10.5822	10.8114	9.85807	9.22639	10.8436	11.0654	10.497	10.7299	11.0192	9.7955	10.4958	10.7914
S13I	8.72416	8.15558	9.31311	8.65002	9.36316	7.77431	9.21808	9.25897	9.58187	9.49131	9.11981	9.5313	9.09908	9.22639	9.06122	7.65939	9.27459	8.95229	8.7264	9.44757	9.07498	9.12509
S13N	9.48315	9.35721	9.39558	9.39286	9.54004	9.6812	8.41073	9.95941	9.75875	9.39177	9.60524	9.30891	9.72056	10.1195	9.87679	9.24435	9.21687	9.89982	9.40447	9.68858	9.8487	8.99385
S13R	10.2716	10.3572	10.3956	9.60516	10.0491	9.58166	10.2181	10.9028	10.1876	10.6068	10.1515	9.81141	10.2566	10.8785	10.1453	9.72978	10.4601	10.0029	10.3587	9.44757	10.4427	9.73081
S13T	7.60868	6.41861	8.033	7.35724	7.64695	8.09624	NA	NA	7.22824	8.16938	7.62796	NA	NA	NA	7.00233	7.65939	7.3026	7.95229	6.98943	NA	8.70574	7.18649
R14C	10.6675	10.7882	10.6519	10.7703	11.2149	10.1667	10.996	10.7185	10.7307	9.94186	10.8569	10.3679	10.2057	10.741	9.80938	9.58514	10.0617	10.9265	10.4488	10.6886	10.5637	10.6242
R14G	NA	6.834	8.03301	7.28348	NA	NA	NA	NA	7.75867	8.4912	7.53499	NA	NA	8.41907	7.00203	NA	7.85019	6.73012	6.98934	NA	8.36869	6.92372
R14H	10.9544	11.5064	10.8404	11.1441	10.9059	11.0224	10.996	10.9595	11.1135	10.9419	11.0957	11.1503	10.9219	11.5065	11.0895	10.8291	11.3505	11.1452	10.9279	10.7956	11.075	11.0936
R14L	9.2716	9.8784	9.9261	10.0355	9.83982	9.35939	9.41099	10.0664	9.6432	9.97663	9.95002	9.81153	9.48583	10.2264	10.002	10.0921	9.85019	9.90004	9.92794	10.2361	9.76462	9.73108
R14P	7.02367	6.41897	8.81062	8.07994	7.83982	8.35939	8.73292	8.84401	7.75867	8.58431	8.27195	8.72407	8.20572	8.00403	8.58699	NA	7.50916	8.95251	8.21173	7.57317	7.70572	8.68925
R14S	8.3456	8.64136	8.03301	8.16483	8.92729	8.09636	8.41099	10.0664	8.96513	8.75423	8.6281	8.53142	9.20572	9.00403	8.41706	9.14456	7.9242	7.95251	8.98934	NA	6.92812	8.92372
P15A	NA	7.41872	7.22546	5.84274	8.00967	8.09635	NA	NA	6.37985	8.39146	6.79803	NA	NA	8.00338	6.00189	6.92191	5.60229	7.46693	6.98938	NA	6.44284	7.92359
P15H	8.60861	8.15569	8.39539	8.24483	8.42471	7.77442	9.21818	NA	7.64288	8.39146	8.15167	8.72415	8.56824	NA	8.41693	8.79638	8.35717	8.145	8.98938	8.57316	7.82135	8.60166
P15L	9.34558	9.58865	9.81042	9.20531	9.23206	9.35938	8.73276	9.95928	9.30585	9.5383	9.71557	8.89407	8.72024	NA	9.94049	7.65887	9.12585	9.46693	9.10486	9.15813	9.40631	8.68913
P15R	6.60861	6.41872	NA	6.49481	7.42471	NA	NA	NA	7.75836	6.90603	7.08754	NA	NA	NA	NA	7.65887	7.60229	NA	NA	NA	6.70587	7.18663
P15S	9.48308	9.69174	9.13235	9.57454	9.96903	9.68131	9.99579	9.58077	9.45024	9.28454	9.30053	9.5315	8.85775	9.74035	9.00189	8.65887	9.75203	9.145	9.72635	8.79556	10.187	9.24552
P15T	10.9544	11.0817	10.6517	10.8363	11.2491	10.8188	11.2182	11.3463	10.8908	10.7134	11.3763	11.2477	11.0707	10.2258	11.1312	11.0374	11.2461	11.0519	11.2373	10.9882	11.1762	10.7716
K16A	10.9378	11.1447	9.06288	7.92503	6.42966	8.36728	9.89698	NA	8.94963	9.19785	8.65322	8.75076	11.432	10.7829	9.99399	10.1388	6.19286	NA	7.75674	NA	9.2374	9.5859
K16C	10.6159	10.7951	6.84049	7.76749	8.01462	8.58967	8.02251	NA	8.26158	7.93481	9.60741	9.75076	10.1451	9.85688	9.71836	8.84333	5.19286	NA	7.75674	7.60202	9.14993	9.71917
K16D	9.03093	9.01081	11.1863	11.7181	10.6776	11.0302	11.0225	9.73127	11.0803	10.8027	11.6811	12.2743	12.0248	12.3423	11.6992	11.9075	10.9388	10.9307	11.3656	11.6609	11.8434	11.8412
K16E	11.0533	11.0108	11.3216	11.4722	11.237	11.6152	11.723	10.9723	11.4925	11.2422	11.9153	11.4512	11.0558	11.2354	10.9782	11.7589	11.2518	10.8773	11.3656	11.265	11.9115	12.1395
K16F	9.83828	9.54133	12.4843	12.5709	10.5171	11.5372	12.6274	10.8568	12.6074	12.3744	13.7966	14.2782	15.1469	15.5545	14.2	14.0774	11.6413	10.9042	13.517	13.7313	14.0417	14.2035
K16G	11.9967	12.117	14.2097	14.5074	11.0542	12.0677	14.1586	12.5198	14.4569	14.3151	13.9819	14.2346	15.9709	16.3147	15.1569	14.6318	10.2078	10.8773	13.9065	14.2216	14.1443	14.2204
K16H	11.1395	10.9702	NA	7.38897	7.65205	8.36728	NA	NA	7.26158	7.19785	6.97515	7.33572	7.82316	8.11992	6.05539	6.96886	6.60789	NA	NA	NA	8.05683	6.63171
K16I	8.73137	8.30032	8.95597	9.23697	8.93216	9.58967	9.43755	9.97228	10.3954	9.74217	10.5236	10.1431	11.5012	11.535	11.025	10.9986	8.85582	8.84977	10.0198	10.265	10.8364	10.4897
K16L	11.7991	11.1807	13.7434	13.5788	11.5029	12.1042	12.8469	12.5756	13.4514	13.1167	13.5343	13.2265	15.353	15.7757	14.0479	14.1152	11.4281	11.3782	13.886	13.7786	13.6557	13.7865
K16M	10.3885	10.5133	14.8976	14.6378	12.3761	12.3673	14.8929	14.1236	14.8297	14.6422	13.7617	13.7564	16.4104	16.4433	15.3143	14.948	12.2115	12.2889	14.7791	14.6609	14.1215	14.0474
K16N	11.097	11.0108	11.1135	10.8549	10.8671	10.9116	11.138	10.1787	11.6462	11.4832	11.4606	10.9602	11.9931	12.1788	12.0018	12.2294	10.5852	10.3193	11.4348	11.3025	11.1157	11.6317
K16P	10.8383	11.1807	13.928	14.067	10.3041	11.665	13.0814	11.9157	13.6558	13.755	13.9695	14.2102	15.6006	15.7805	14.6762	14.8289	9.92982	10.5069	13.6588	13.6609	13.9669	14.1805
K16Q	11.8638	11.6738	15.5501	15.7217	12.5862	13.6089	15.2673	14.1545	15.1598	14.977	14.8535	14.8249	17.1939	17.118	15.9915	15.7414	13.3221	13.1266	15.5512	15.3856	15.164	14.9716
K16R	12.5545	12.4408	10.2999	10.8352	10.4886	11.0302	9.60748	10.3593	10.4492	10.679	11.129	11.1083	10.0862	10.2354	10.2253	10.5538	10.0673	9.7343	10.0787	10.0171	10.8224	10.6978
K16S	13.2883	13.3287	15.3706	15.4364	12.6195	13.0111	15.5435	14.5386	15.3736	15.1413	15.3824	15.4939	17.775	18.0507	16.8111	16.5909	13.3561	11.8075	15.5756	15.4908	15.7866	15.8932
K16T	12.5623	12.4775	14.8311	14.9436	12.2876	12.5767	14.525	13.3487	16.0356	15.6776	14.2898	14.1214	16.1021	16.2781	15.5345	15.3497	11.4534	11.1937	14.7522	14.339	14.1243	14.0642
K16V	10.7314	10.5688	7.84049	6.65201	NA	7.78231	NA	NA	NA	NA	6.65322	9.07269	NA	NA	NA	6.96886	NA	6.7343	NA	NA	6.7349	NA
K16W	9.78582	9.74778	9.71496	9.13313	8.54514	9.58967	NA	8.8568	7.41358	8.51978	9.17678	9.07269	7.0862	8.11992	8.37732	9.77621	7.06733	6.7343	7.75674	8.82442	8.2374	8.95363
K16*	11.5701	11.5958	8.25553	8.62163	8.16663	7.36728	NA	NA	8.26158	6.93481	8.35366	9.07269	7.0862	8.53495	6.47043	NA	7.19286	6.7343	7.01978	NA	8.6735	9.27556
K16Y	10.2789	10.3003	8.71496	8.19633	7.42966	NA	NA	NA	8.67661	7.93481	10.2679	10.7508	11.3341	10.7049	9.79236	9.29079	7.51479	7.14933	8.01978	9.92395	10.5762	9.98926
T17A	11.0245	10.7414	14.577	14.2036	14.1592	13.938	13.9682	13.7989	13.8727	13.7911	13.0727	13.1138	13.7772	13.959	13.7966	13.9237	14.0623	13.758	14.0818	13.9569	13.3633	13.0717
T17C	6.60948	NA	7.55687	8.17362	NA	7.78315	NA	8.26751	7.38728	8.17643	8.15746	8.73012	7.99152	8.74953	8.12637	9.25317	7.19608	8.61382	6.99788	8.58185	8.51955	8.93006
T17E	8.60948	NA	11.9764	11.842	12.1524	12.2589	12.5912	11.9114	11.4577	11.2639	11.4856	11.222	11.9611	11.472	11.4032	11.2289	11.9905	12.2312	11.3671	12.1867	11.3367	11.9028
T17G	7.83187	9.15639	11.7895	12.415	11.9881	12.275	12.8307	12.3336	12.0933	11.8394	11.7054	11.6128	12.645	12.6371	12.5807	12.4016	12.3958	12.4023	12.2956	12.3719	11.6664	11.8273
T17H	6.60948	NA	8.40486	8.5679	8.17052	8.36811	8.74323	8.85247	7.65032	7.9134	9.33433	9.18955	NA	8.4276	8.74786	8.15364	8.13468	NA	8.22027	8.58185	8.51955	8.30857
T17I	9.34645	9.29389	9.7585	9.38418	9.75548	9.87061	10.0063	9.43743	9.52478	9.29191	10.2338	10.6843	8.86599	9.23495	8.88536	9.93125	9.80094	9.90928	9.22027	9.69732	10.0341	10.5389
T17K	6.60948	NA	7.55687	6.50377	NA	7.78315	NA	NA	7.52478	6.59147	7.63389	8.31508	NA	NA	7.23329	7.66821	6.78104	7.15439	7.41292	8.31881	7.82768	7.93006
T17L	7.34645	7.83446	10.8496	10.9209	11.8259	11.973	11.3755	10.4374	11.3873	11.1306	10.8336	11.052	10.8328	11.1825	11.1402	11.4124	11.3793	11.7691	10.7705	11.4231	11.1496	11.1473
T17N	6.60948	NA	8.23494	7.36626	9.09652	7.36811	NA	7.85247	7.52478	6.59147	9.09333	8.73012	NA	NA	7.42593	8.15364	6.41847	NA	7.41292	7.99688	9.2147	9.65253
T17P	11.0245	10.9006	12.0678	12.4259	11.5351	12.275	12.0063	11.8525	11.9782	12.0093	11.8385	11.9589	12.2267	12.1	12.3147	12.3907	11.7609	11.5119	12.1678	11.8549	11.6191	11.7167
T17Q	7.02452	8.00439	11.61	11.5757	12.1705	11.9124	12.3755	12.2448	11.3415	11.7104	10.9648	10.6843	11.8984	12.0423	12.0109	12.1145	12.4249	12.4212	12.3902	11.8298	11.3464	10.948
T17R	8.19444	6.41942	10.0929	10.5038	8.93605	9.24258	8.4213	9.85247	10.3508	9.76139	10.1096	9.73012	10.8328	9.01256	10.2073	10.6682	9.61112	9.47632	8.87235	9.45631	10.5196	9.96568
T17S	10.3464	10.6674	13.2956	13.0173	13.134	12.8166	13.2668	13.2787	12.7693	12.8722	13.0433	13.0964	13.1945	13.3934	13.3478	13.407	13.0969	13.3293	12.7792	13.1568	13.0491	13.0839
T17V	8.02452	7.15639	11.4638	11.3931	11.5068	11.5905	11.7432	11.5529	11.0654	11.3728	11.2113	10.9396	10.9915	11.3345	11.7658	11.9462	11.2036	11.7543	11.6417	11.3892	11.4401	11.4908
T17*	7.60948	NA	NA	5.04433	6.43355	NA	NA	NA	NA	6.17643	8.27775	9.73012	NA	NA	6.01089	7.93125	NA	NA	NA	NA	7.93459	7.93006
K18A	8.35594	6.42853	11.6621	11.6007	11.9702	11.617	11.6706	12.1012	11.2171	11.2937	10.3489	11.053	11.338	11.854	11.7847	11.4556	12.4466	12.3463	11.6254	11.5212	10.6362	10.9492
K18D	7.61898	6.42853	10.2802	10.3222	10.9598	11.369	10.4226	11.1752	10.2572	10.6376	9.97451	8.90098	10.1621	10.7497	11.4824	11.4764	11.3819	11.3659	11.2986	10.7525	10.6042	10.7591
K18E	10.3194	10.6249	12.9705	13.1559	13.4437	13.0225	13.4994	13.3873	12.8223	12.9856	12.458	12.4315	13.1754	12.9196	13.2151	13.1285	13.3703	13.6362	13.3932	13.1372	12.6676	12.6755
K18H	8.03402	8.303	11.7904	11.722	12.586	11.8064	12.7264	11.2683	11.7953	11.6267	11.0776	11.8603	12.2776	12.1827	12.5718	12.3013	12.5766	12.8638	12.1574	11.805	11.4046	11.6968
K18I	6.61898	NA	8.82076	8.09048	9.9387	9.36904	NA	NA	8.3893	9.63765	9.18925	9.63794	8.40723	NA	8.95072	9.15445	8.56789	9.68002	9.73788	9.16758	9.48598	9.85731
K18L	15.6949	15.7224	11.5933	11.6235	12.1641	11.8502	12.0373	11.3976	11.2171	11.1631	11.0441	11.9209	10.6552	11.2351	11.1137	11.7394	11.221	11.0872	11.6058	11.7525	11.7651	11.5752
K18M	8.35594	8.75046	10.1427	10.4807	10.5517	10.4845	10.4226	10.5163	10.6065	10.6156	9.90145	10.4315	9.40723	11.0127	10.767	10.839	10.9356	10.9113	10.416	10.5212	10.2159	9.85731
K18N	11.0113	11.1655	11.0687	11.5419	11.4211	11.1764	11.1231	11.5537	11.1008	11.2515	11.3896	11.7754	11.2401	11.382	10.5564	11.18	11.4146	11.6956	11.416	11.5522	11.4413	11.4549
K18P	NA	7.65093	11.5212	12.4405	11.0411	11.369	11.3295	10.7278	11.1118	10.7225	9.74319	10.3749	10.6552	10.5977	10.5769	11.3244	9.49634	10.8289	10.6254	11.2831	9.68302	9.65377
K18Q	12.7687	12.0034	13.4742	13.3556	13.5059	13.2103	13.8235	13.257	13.3505	13.3075	13.1325	12.8079	13.3497	13.3104	13.477	12.9396	13.5809	13.4091	13.7197	12.9045	12.9739	12.862
K18R	11.1001	10.3982	13.7904	13.8853	13.5307	13.5523	13.7172	13.1752	13.5103	13.4481	12.6954	12.979	13.302	13.3347	13.5539	13.7265	13.5995	13.2909	13.6156	13.5212	13.2265	13.1211
K18S	6.61898	7.65093	10.8505	10.6007	11.4058	10.5914	10.0076	11.1752	10.8487	10.7225	10.5772	10.979	11.3614	11.4278	11.4044	11.3915	11.7274	11.4419	11.2233	11.4239	11.3379	11.0851
K18T	13.258	13.0284	14.0718	14.0966	14.2649	13.9338	14.1369	13.905	14.0617	13.897	13.7639	13.3458	14.0402	13.9591	14.0996	14.0089	14.2385	14.2386	14.3258	13.9806	13.7884	13.8808
K18V	8.35594	7.1655	12.1547	11.9649	11.7092	11.8064	12.0665	11.9963	12.0617	12.0445	10.9201	11.2229	11.2652	11.7853	11.346	11.517	11.5562	11.265	12.482	11.6124	11.0111	11.2676
K18*	8.84137	7.65093	8.23579	7.68994	8.17317	8.78408	9.22998	7.85331	8.97426	7.17822	9.67906	8.90098	7.40723	8.74969	7.01212	9.43456	7.6137	8.61589	8.00091	NA	9.08262	9.41673
L19A	10.1124	10.0444	11.5397	11.3912	11.8171	10.1059	11.7109	11.3591	11.0572	11.0032	10.3482	11.284	10.8349	11.2366	11.5785	11.2798	10.3932	11.0622	11.5243	11.5222	10.5539	10.364
L19C	7.34689	6.83496	10.5934	11.0858	10.3432	10.4844	11.4699	10.2716	10.9633	10.4764	9.99152	9.89937	9.99365	10.2366	10.3114	10.597	10.7818	10.1095	10.7011	10.1686	10.2362	10.5633
L19D	8.83232	8.00489	11.9638	12.0967	12.3271	12.0508	12.885	12.1296	12.04	11.6491	11.5227	11.5108	11.7837	11.7868	12.087	12.104	11.9869	11.8968	11.7011	12.0861	11.4852	11.467
L19E	NA	7.41993	10.5934	11.5705	10.5238	10.642	10.885	11.5935	10.5114	10.8976	9.84342	8.72945	10.9633	11.0731	11.406	11.792	10.6779	10.2428	11.0882	10.9986	8.88256	10.516
L19F	10.7529	11.0049	10.8797	11.2068	11.2089	10.8715	10.7475	11.2258	10.6832	11.3217	11.1016	10.9774	11.1091	11.1297	11.3236	11.2798	10.9606	11.1553	11.2231	10.9528	10.757	11.194
L19G	7.34689	7.15689	11.5757	11.8217	11.8171	10.8715	12.3563	12.1296	11.6231	11.5007	10.9827	10.3144	11.538	11.5585	11.7507	11.6345	11.4636	11.2214	11.6056	12.1885	10.6823	11.0685
L19I	9.19489	8.74185	9.62821	8.87978	8.55179	8.78399	9.74746	7.85656	9.15595	8.05324	8.63397	9.18888	9.21604	8.75117	9.07261	8.80851	8.56604	9.40325	10.1706	8.806	8.3756	8.931
L19K	7.60992	NA	10.3652	10.113	11.0993	10.784	10.3324	11.0265	10.8367	10.0857	9.67836	10.1218	10.5786	11.2872	11.2361	11.2798	10.3123	10.0133	10.545	11.2081	10.7859	10.3904
L19N	7.83232	NA	11.7595	11.6726	12.1733	12.5654	12.5341	12.6979	11.81	11.7127	11.0769	11.4299	11.8516	11.8887	12.2929	12.4784	12.0672	12.0501	11.8587	11.806	11.2151	11.9128
L19P	8.7254	8.15689	12.4158	12.7731	12.8286	11.8925	13.098	12.5935	12.7015	12.548	11.6452	11.087	12.8433	13.1572	12.9679	13.137	12.3734	12.7176	13.0082	12.5532	11.494	11.6091
L19R	8.7254	7.15689	11.0688	11.2757	11.0802	10.8284	11.3324	10.6639	11.1019	11.0201	9.78371	9.97737	10.4961	10.6772	11.6861	11.7066	10.831	11.3051	11.0596	10.806	10.3756	10.5398
L19S	10.6974	10.5354	13.5668	13.5812	13.5928	13.435	14.0254	13.9369	13.5802	13.2873	12.7581	12.253	13.801	13.4292	13.6382	13.7371	13.4745	13.3648	13.6252	13.3995	12.995	13.1405
L19T	10.2729	10.0829	13.9604	14.2168	14.321	13.8925	14.6154	14.6423	13.9327	13.8417	12.9783	12.9094	14.0049	14.0659	14.1769	13.8921	14.0117	14.0861	14.2069	14.0647	13.494	13.3026
L19V	9.27289	8.41993	12.4158	12.5246	12.2607	12.3232	12.5341	12.557	12.3164	12.4703	11.1731	11.3144	12.5482	12.1841	12.2991	12.5089	12.566	12.3252	12.5756	12.3024	11.9221	11.779
L19*	8.19489	8.74185	8.23589	7.74733	9.09928	9.59135	9.0105	8.27159	8.06849	8.05324	8.76325	8.5368	7.73061	NA	8.23611	7.34908	7.6993	8.74028	NA	7.99865	8.65124	8.19403
L19Y	7.83232	8.29439	11.4257	11.7158	11.4363	11.369	11.0694	10.7952	11.8367	11.4642	11.3551	10.9389	10.8681	11.6772	11.4511	11.519	10.8115	11.5816	11.2984	11.8315	11.4852	11.3233
G20A	11.2544	10.9017	14.6358	14.7644	14.9448	14.6578	15.0524	14.9607	14.7203	14.7855	14.0935	13.9585	15.1021	15.0077	14.6901	14.7826	15.1408	15.1362	15.0622	15.0068	14.2001	14.3225
G20C	9.83298	9.42054	11.1197	11.1977	11.1026	11.6454	10.6746	10.7336	11.6333	11.4437	11.3661	10.9824	11.1952	11.4785	11.4416	11.257	11.5797	11.8357	11.3271	11.0914	11.3408	11.4336
G20D	12.2154	12.3434	12.2705	12.4338	13.2297	12.9968	12.5352	12.782	12.6409	12.648	12.9282	12.5289	12.9137	12.604	12.8898	12.663	13.2472	12.9181	12.9593	12.6764	12.7387	12.7427
G20H	8.72606	8.92304	12.3766	12.4992	12.984	12.6578	13.297	13.4035	12.8425	12.7275	12.2455	12.1774	13.3564	13.614	12.9262	12.842	13.1895	13.3678	13.2081	13.1537	12.4578	12.3277
G20I	7.61058	7.1575	11.407	11.4488	11.0044	11.6203	10.5966	10.5961	11.5548	11.5755	11.563	11.8005	10.1143	11.6435	10.5801	11.078	10.3611	11.7178	10.7777	11.2519	11.7824	11.7933
G20L	6.61058	8.1575	11.5946	11.5277	11.4093	11.4878	11.556	11.1811	11.4286	11.7581	11.0132	11.4624	11.5431	11.0779	11.4303	11.183	11.285	11.5031	11.3028	11.6187	11.1426	11.4078
G20N	8.02562	8.0055	10.7917	11.5115	12.2384	11.8318	11.2847	12.0556	11.4019	11.8366	11.0045	12.0382	11.8896	12.4341	12.045	11.95	12.5941	12.6711	11.9437	12.0263	11.6471	12.1757
G20P	10.0256	9.87997	13.5635	13.5468	13.849	13.7704	14.0705	14.1384	13.514	13.8052	12.9236	13.2423	14.0359	13.981	13.6519	13.663	14.0152	14.1548	14.0676	14.0754	12.9986	13.2133
G20Q	7.34755	NA	8.6965	9.25742	9.49852	9.48784	10.8861	9.97465	9.85237	9.45616	8.84761	9.05639	9.73579	8.01905	9.28832	10.3945	9.70713	8.97061	9.32705	9.46339	9.74608	8.93535
G20R	9.54918	9.92304	12.8444	12.9638	11.9421	12.3573	12.2596	11.9181	13.0766	12.9557	12.545	12.4069	11.9057	11.5216	12.0597	12.0083	11.7643	12.1175	11.7056	11.9347	12.1593	12.3549
G20S	10.2735	10.1575	12.68	12.9861	13.3743	12.7181	13.3455	13.3076	12.8226	12.7326	12.5894	12.6887	13.3622	13.1483	13.2182	13.0643	14.0428	13.977	13.2657	13.5117	12.7931	13.1526
G20T	7.61058	6.42054	11.8518	11.5637	12.3545	11.5423	12.819	12.3617	11.6179	12.0411	11.2306	11.4069	12.2594	12.4341	12.4638	12.0366	12.6448	12.4394	12.3744	12.2894	11.6783	11.7733
G20V	10.1955	10.295	11.7449	11.7622	12.2641	11.4313	12.4711	12.4035	12.2003	12.1906	11.9049	12.1268	12.4362	12.341	11.9695	12.1445	12.2563	12.3531	12.4088	12.8743	11.768	11.7324
G20*	7.34755	7.83558	7.82203	7.7484	NA	NA	8.42668	NA	9.07101	8.59818	10.545	10.258	7.41386	NA	9.38453	8.67203	5.9416	NA	NA	NA	10.2399	9.78335
G20Y	NA	7.1575	9.82203	9.63293	9.94213	10.6943	8.01164	7.85917	10.071	10.3531	10.5807	11.1607	9.8733	10.5216	8.9539	8.3501	10.012	11.0701	11.2531	11.1332	10.3408	10.5203
G21A	9.02917	8.6459	11.0469	11.0508	11.4722	11.2803	11.6805	11.1956	11.0973	11.0942	10.07	10.7388	11.26	11.0895	11.5017	11.3163	11.413	11.3545	11.8694	11.0081	10.597	10.503
G21C	11.8872	11.6067	11.7631	11.9088	11.7401	11.6954	11.7902	11.4586	11.5667	12.0202	11.7985	11.8263	11.8194	12.227	11.5125	11.2201	11.9059	11.7646	12.3091	11.8154	11.6133	12.175
G21D	12.1272	11.8043	12.8762	12.8581	12.9018	12.5958	12.0765	12.3548	13.2246	12.9466	13.0079	12.8987	12.4384	12.5542	12.5179	12.8778	12.757	12.5993	12.8358	12.8907	13.0294	12.9647
G21E	10.4554	10.5665	14.1191	14.2645	13.1521	13.7073	13.8335	11.6106	13.8822	13.6603	14.1614	13.8681	11.182	11.6156	13.2761	13.1303	12.0345	13.0954	12.3453	12.1979	13.8689	13.8988
G21H	6.61413	6.83854	10.4875	9.68014	10.9235	9.11041	10.9562	10.5366	10.3787	10.3837	9.75225	9.43929	10.6751	11.3037	11.4006	11.4706	12.1565	11.2521	11.1269	10.7085	10.0918	9.47834
G21I	9.3511	7.6459	11.5794	11.6092	12.8854	12.1283	12.3395	11.7481	11.8887	12.4911	12.4284	12.1818	13.2085	12.8032	13.5205	13.1369	13.6279	13.4911	13.2593	12.8025	12.9417	12.765
G21K	8.3511	6.83854	11.0975	10.9025	11.5989	10.4323	11.2906	11.9034	10.8298	10.5092	10.8629	10.4393	12.071	12.0306	12.2538	11.947	12.4325	11.6882	11.5557	11.4344	10.8241	10.7903
G21L	8.61413	9.08647	12.4294	12.6376	13.4536	13.2063	12.7545	12.681	12.8855	12.9197	12.8335	12.3087	13.7079	13.3999	13.7061	13.684	13.3916	13.3545	13.4708	13.3656	12.7338	12.7496
G21M	7.83653	NA	9.99445	9.76503	10.8575	10.1808	10.24	9.98911	9.93287	9.73161	9.59792	8.5462	11.4715	10.9051	10.9221	10.7544	11.5016	10.3346	10.9183	11.1374	10.3075	10.3483
G21N	9.02917	8.53898	11.525	11.7408	13.0021	12.1635	13.24	13.4384	12.3037	12.1415	12.2912	12.4803	13.9109	13.4681	14.2245	13.5618	14.1329	13.6525	13.3748	13.0956	12.7669	13.1902
G21P	9.78406	9.23086	12.7865	12.5506	13.1101	12.3276	13.5307	13.5271	13.4521	13.4289	12.9383	12.7941	14.0418	13.7944	14.0219	13.6885	13.066	12.5484	13.4599	13.3479	12.8991	13.0633
G21Q	6.61413	7.16047	9.82453	8.88368	9.31688	8.37344	NA	NA	8.82978	9.40968	9.22868	8.5462	9.12757	9.03065	10.1743	9.94704	9.6695	9.07154	8.74836	9.33002	9.30751	8.20533
G21R	9.98337	9.16047	13.2564	13.0338	11.9764	11.5958	15.2008	16.6207	13.8871	13.9197	12.7522	12.8578	16.0205	15.8551	15.6294	15.269	12.4357	11.5397	14.5059	14.3119	13.464	13.5804
G21S	11.0736	10.4235	12.649	12.8581	13.381	12.7772	13.1875	13.4785	12.8726	12.9774	12.6352	12.7941	13.3159	12.9375	13.9739	13.61	14.0366	13.9526	13.631	13.6805	13.0445	13.2016
G21T	9.42149	9.36211	12.6146	12.753	13.6289	13.0173	13.4326	13.3972	13.0805	13.0244	12.5506	11.9483	13.9585	13.7855	13.8171	13.7371	14.2599	14.1533	13.8485	13.6946	13.1956	13.0255
G21V	13.6365	13.4824	13.7903	14.1142	14.0863	13.993	13.9872	14.2135	13.9204	14.12	13.7418	14.0381	14.0818	14.44	13.9836	13.8009	14.3581	14.0835	14.2111	14.1425	13.6864	13.9735
G21*	8.93606	8.92601	9.82453	9.92115	9.02738	9.69537	8.75455	NA	11.3603	11.8691	12.4892	12.1651	11.4495	12.0306	12.6362	12.8856	8.08454	8.62408	9.33332	9.46752	12.1034	12.557
S22A	8.02903	NA	9.23769	9.71984	9.80738	10.1094	NA	8.59061	8.97758	10.0567	9.19317	9.64174	9.93214	8.01507	9.95111	9.15618	8.89847	10.285	9.66444	10.5854	9.74592	9.25668
S22F	9.35096	9.23159	12.2821	11.9023	10.7839	12.0912	11.3773	9.26868	12.5942	11.981	12.3145	12.274	10.9321	10.1305	10.6755	10.9338	9.36796	10.0137	10.3234	10.9074	12.148	11.8125
S22G	NA	6.42424	10.4471	10.2173	11.2795	10.1798	9.593	10.4386	9.79861	10.2697	10.098	9.31982	10.6565	9.23746	11.0275	10.7411	10.6131	10.6152	10.2745	9.58542	10.2187	10.1047
S22H	NA	6.42424	9.69712	9.64733	9.71117	9.10937	10.4231	9.85364	9.87804	10.528	9.311	9.43529	9.65651	8.01507	9.85381	9.93379	9.47105	9.40365	8.73844	10.0005	8.65477	9.25668
S22I	8.72947	8.29871	10.9101	11.1507	10.1011	11.2793	10.5105	8.26868	11.7217	11.6417	10.9784	11.1943	9.40858	10.752	9.9194	9.80826	8.42043	7.47765	9.22387	10.2484	10.5906	10.9347
S22K	8.19896	8.53972	11.9926	11.8835	11.9825	12.1094	12.178	11.661	12.4501	12.3917	11.5811	11.6175	11.9164	12.2881	12.2413	12.0213	11.6243	11.1781	11.4389	11.6152	11.639	11.7727
S22L	11.7972	12.2905	12.9101	12.6895	12.903	12.9969	12.9309	12.4781	13.3351	13.1287	12.8529	12.9048	12.7573	12.6	11.5773	11.9338	12.1677	12.4956	12.9479	13.0773	13.0077	12.6352
S22M	7.35096	7.83928	11.3038	11.0698	11.2455	11.5154	11.8493	8.26868	11.6706	11.4799	10.9515	11.4628	10.5785	11.752	10.8026	11.1037	9.87986	10.1099	10.8088	11.0879	11.4441	10.9166
S22N	7.83639	7.64663	11.9242	11.9023	12.12	12.2469	12.593	12.0236	11.8586	11.9636	11.6884	11.3198	12.431	12.263	12.1486	12.5287	12.2533	12.4503	12.4277	12.1502	11.7162	12.0474
S22P	10.7839	10.9054	13.3618	12.9796	13.7631	13.1798	13.008	13.1513	13.3328	13.1326	12.8626	12.5162	13.2224	12.8224	13.0569	13.3146	13.2111	13.3989	13.4718	13.5929	12.8861	12.9074
S22Q	8.72947	6.83928	11.367	10.6097	10.6605	9.78745	9.88251	9.96912	11.7642	11.528	11.1777	10.9048	10.2666	11.5176	10.6174	11.5583	9.861	9.91061	10.2239	10.524	11.026	10.6352
S22R	7.83639	7.64663	11.4665	11.3558	12.2107	11.4879	11.5105	10.9691	11.8122	11.2555	11.0898	11.0924	11.5379	11.3843	11.7222	11.9034	11.4396	11.285	11.2992	11.2099	11.36	10.9704
S22T	9.88701	9.74617	11.5952	11.7685	11.9927	11.4599	12.2811	11.3561	11.9776	11.9371	11.38	11.3198	11.5379	11.6396	11.7222	11.7751	11.3944	11.4411	11.5663	11.8584	11.3886	11.5901
S22V	7.614	8.29871	12.1802	12.019	11.819	12.0542	11.2304	10.7281	12.0014	12.0485	11.5752	11.6656	10.1635	10.678	10.7851	11.4363	11.1753	11.285	11.504	11.7553	11.2292	11.7626
S22W	NA	8.29871	9.69712	9.04741	6.85319	9.24688	NA	NA	9.71454	9.80673	9.25329	9.31982	7.40858	NA	7.2349	8.34882	6.19803	6.74069	7.73844	NA	8.8861	9.31326
S22*	9.19896	9.42424	8.23769	8.69127	9.24551	9.24688	8.00804	8.85364	8.82557	9.55147	8.68297	8.90478	8.57851	8.4301	8.74947	9.15618	8.70053	8.96308	7.73844	9.32239	9.37914	9.36771
S22Y	7.35096	8.0092	8.23769	9.1135	9.02311	10.5948	9.745	8.26868	9.79861	9.05671	9.3665	10.1943	9.40858	NA	9.51501	9.99268	9.42043	7.74069	9.11695	8.58542	9.65477	10.0723
S23A	8.35436	9.0128	12.1796	12.221	12.5452	12.0535	12.466	12.076	12.661	12.5152	12.2474	11.9462	11.8841	12.2895	12.3333	12.6788	11.979	11.91	12.4398	12.3758	12.1968	11.9884
S23C	8.73287	8.84288	11.3868	11.0316	11.481	11.6693	11.631	10.9691	11.3165	11.3645	10.9347	10.9847	11.4307	11.2389	11.1129	11.1808	11.4392	11.9624	11.7028	11.2862	11.2906	11.0396
S23D	7.35436	NA	NA	NA	NA	NA	NA	NA	NA	NA	6.22506	NA	NA	NA	NA	NA	NA	NA	NA	NA	NA	NA
S23E	7.83979	6.42784	11.559	11.4062	11.5659	10.9962	12.0066	11.7922	11.4864	11.3777	11.1947	11.2286	11.2663	11.6015	12.1475	11.8236	11.9027	11.9233	11.0898	11.2102	11.3881	11.3815
S23G	12.4587	12.7854	10.559	10.5955	10.3752	10.8742	9.74352	10.1755	10.3905	10.7663	12.9932	13.395	10.1632	9.01651	10.5963	10.3021	10.2274	10.1093	10.5049	10.7557	11.0965	11.6246
S23I	7.83979	6.84288	8.40698	8.57217	8.31112	8.37167	9.22895	NA	9.15601	8.05576	9.13195	9.19618	7.73026	NA	8.42637	8.6698	6.78259	8.61451	9.00236	8.58574	9.0849	8.4207
S23L	9.61739	9.30231	11.7762	11.8878	11.7586	12.4014	11.5915	10.076	12.3447	11.8058	11.9022	12.0766	11.4527	10.4315	10.9182	11.4772	10.6788	10.7097	11.3716	11.6155	12.0255	11.6468
S23N	12.3362	12.4278	10.559	10.721	11.3274	10.9566	11.0654	10.9125	10.6535	10.7663	13.2511	13.1546	9.93189	10.132	10.7302	11.1028	11.3406	10.6469	10.6268	10.3227	11.6464	11.6794
S23P	8.03243	9.36644	11.7289	11.6032	12.1371	12.1086	11.0654	11.3561	12.0343	12.3579	11.7329	11.4647	11.5982	11.8578	11.5349	12.1292	11.7212	11.6629	11.6462	12.0452	11.7818	12.0312
S23R	13.3988	13.4903	14.4343	14.5554	13.8204	13.8311	13.6695	13.7444	13.7124	13.98	13.3765	13.1291	14.2027	14.6361	13.5427	13.9441	13.5985	13.6022	14.639	14.4437	13.4639	13.7166
S23T	8.35436	7.65023	11.2814	11.1254	11.7097	11.1086	11.5915	10.9691	11.4523	11.2402	11.3125	11.2913	11.6371	11.4759	11.7118	11.8073	11.42	11.1093	11.3947	11.7557	11.5316	11.3548
S23V	8.35436	7.16481	11.3456	11.4791	11.3274	11.7867	11.4216	10.7281	11.8167	11.7256	11.3196	11.4916	10.9629	10.8239	10.9655	11.1552	10.4328	10.8275	10.972	11.1301	11.1968	11.2281
S23W	7.83979	9.0128	11.1439	11.3569	11.0996	11.7409	10.4216	9.72807	11.5032	11.6187	11.0664	11.9266	9.31522	9.2389	10.2337	10.5573	9.70013	10.7698	10.4618	10.6446	11.1531	11.1832
S23*	NA	7.84288	NA	6.37053	6.85169	7.7867	NA	NA	6.06855	NA	8.72756	8.73675	NA	NA	6.01134	NA	NA	NA	NA	NA	7.45263	8.07278
S23Y	7.83979	7.16481	9.69648	9.77652	9.43665	9.59406	10.122	8.59057	10.1978	10.0882	10.0664	9.90668	9.21568	8.43154	9.42637	10.3923	8.82212	7.96243	9.58732	10.0008	9.77456	10.2572
M24A	9.49032	8.9283	12.1659	12.4176	13.2529	12.6799	12.8803	13.2699	12.6966	12.4409	12.4024	11.9236	12.6834	12.5387	13.0784	13.1558	12.9377	12.9962	12.7474	12.339	12.3917	12.3612
M24D	7.35281	8.01077	11.9494	11.9923	11.9709	12.513	12.3751	11.9137	12.3008	12.4902	12.0763	11.7561	11.3142	11.5595	12.0998	12.4037	11.6022	11.8152	11.7741	11.9299	11.8778	12.1904
M24F	8.93778	8.9283	9.23514	9.81507	10.0999	10.54	9.22825	9.43979	10.5591	10.2678	9.94126	9.98168	9.49477	9.75212	10.2087	10.5579	10.3	10.3269	9.3234	10.4585	10.2171	10.9349
M24H	NA	7.16277	9.14203	8.40443	10.0614	8.59247	8.74283	10.0772	9.06721	8.40275	8.63748	8.73376	7.72923	8.43019	9.91919	9.87198	8.89888	9.68054	9.00148	8.80647	8.83004	9.471
M24I	11.7313	11.3954	11.2795	11.4857	11.5524	11.7393	11.2283	11.0772	11.296	11.3503	11.3789	11.5151	10.7292	11.1851	11.042	11.3026	11.6849	11.2231	11.5864	11.8571	11.2381	11.5438
M24K	9.61585	8.74773	10.9076	10.3778	11.5524	10.107	10.5908	10.2699	10.6819	10.8242	10.2374	11.16	10.7292	10.9537	11.1955	11.2311	11.6022	11.6327	11.3234	10.6996	10.924	10.4204
M24L	10.4572	10.7477	10.8499	10.9598	10.71	9.78512	11.1213	11.1768	10.6966	10.4028	10.8174	10.3187	10.7996	10.6781	10.7849	10.8079	10.5323	10.8294	11.2239	10.5227	10.3964	10.9881
M24Q	7.61585	NA	11.0165	11.3912	11.9605	10.7851	11.1758	11.2241	11.1965	11.2393	11.0804	11.0557	11.3615	11.3371	12.0856	12.4252	11.7683	11.7268	11.8922	11.247	11.368	11.5438
M24R	7.83824	8.16277	10.4831	10.2563	10.9813	10.54	9.59082	9.43979	10.5429	10.6178	10.3517	10.0557	10.4517	9.88962	10.9192	11.0489	10.1681	10.1112	10.3707	9.58408	10.2995	10.471
M24S	7.35281	6.84084	11.6781	11.7611	12.3834	10.8726	12.3751	12.0772	11.5829	12.0217	11.6318	11.2883	11.8336	11.5595	12.4103	12.2188	12.3916	12.255	12.4389	12.1076	11.8438	11.8609
M24T	9.67474	9.79504	11.7743	11.5347	11.7224	11.3701	11.0648	11.5178	11.919	11.5841	11.5917	11.6406	11.1887	11.7156	11.9272	12.3371	11.8132	11.8152	11.8428	11.5841	11.6842	12.056
M24V	9.83824	9.97012	11.464	11.494	11.5524	11.6431	10.8132	11.4398	11.6745	11.8433	11.5078	11.4617	10.9923	11.8225	11.5042	12.0899	11.2501	13.255	11.7564	11.5227	11.5642	11.7829
M24Y	NA	6.4258	8.40507	9.29481	9.55243	10.3087	8.4209	7.85483	9.27666	9.05483	9.33792	9.90368	9.57723	8.43019	10.042	8.93338	8.70094	9.74194	8.73844	8.99912	8.71456	9.61302
G25A	8.20434	8.9318	9.33281	8.91446	6.86118	8.37642	8.01097	9.59926	8.32007	8.92347	9.03333	9.19669	8.73384	8.01968	9.18625	8.5214	9.23542	8.49139	8.74774	8.00796	7.83427	9.20265
G25C	13.2292	13.3989	13.5308	13.7526	13.1741	13.5924	13.4594	13.477	13.6869	13.7963	13.4484	13.5702	13.3661	13.2676	13.4703	13.7481	13.3015	13.4316	13.5705	13.4003	13.2053	13.5216
G25D	12.0002	11.5858	12.6204	12.818	12.756	12.6243	12.9959	12.3648	12.568	12.8916	12.6354	12.6798	12.688	13.0929	12.6113	12.8906	12.8027	12.9443	13.0331	12.8024	12.7375	12.7674
G25F	NA	7.16627	7.83031	8.70034	8.56162	8.11338	8.01097	NA	8.82703	9.55574	9.44837	9.64415	NA	NA	NA	7.35147	7.3509	NA	7.74774	7.59292	9.49138	9.37258
G25I	7.35634	NA	9.63767	8.26593	8.66854	8.11338	NA	7.86229	9.02634	9.99386	9.68541	8.73726	8.41191	NA	8.89079	7.35147	7.45781	NA	7.42581	NA	9.45576	9.37258
G25K	NA	6.84434	10.3328	10.7289	11.2187	11.2509	11.3329	10.9778	11.0263	11.0445	10.3959	9.98519	10.5412	9.60464	11.1179	11.4389	10.9903	11.4174	11.6353	10.8659	11.0996	10.9575
G25L	10.558	8.84434	15.429	15.3517	15.8226	14.3422	14.0984	15.3162	13.976	14.0753	12.5237	12.3955	14.0558	13.9504	14.035	13.2402	17.9352	16.3734	15.5396	15.5413	13.5002	13.7976
G25N	6.61937	NA	7.24535	6.75692	8.03111	NA	NA	NA	6.65711	8.60154	5.96294	NA	8.41191	NA	8.01633	7.6734	7.73792	7.16946	NA	NA	8.22129	6.20265
G25P	7.84177	NA	11.1761	10.58	11.051	11.4639	10.9496	10.9212	10.8923	11.0934	10.4865	9.98519	11.0843	11.0786	11.4758	11.7609	11.593	11.527	11.5551	10.6518	11.2106	10.7876
G25Q	7.35634	8.16627	11.2453	11.0677	10.7919	11.5988	11.1809	9.97777	11.2718	11.7101	10.5718	10.6915	10.8382	11.0197	10.8064	11.1064	11.2578	10.2569	11.6156	11.2174	10.7188	10.6177
G25R	10.1637	10.2019	12.8453	12.5261	12.1558	12.8358	11.3329	10.5253	12.473	12.0773	12.4419	12.2291	8.99688	9.24207	11.8064	11.7777	11.5633	11.693	10.2838	9.91485	12.3137	12.247
G25S	10.9413	10.9318	12.1761	12.0338	12.0706	11.9	12.1809	12.0322	11.997	12.2382	12.0247	12.0771	11.9511	12.1071	12.4648	12.4283	11.8154	11.8837	11.9336	11.8153	12.0467	12.1015
G25V	12.7826	12.8159	12.8964	12.9422	12.675	12.7572	12.9496	12.9916	12.8795	12.9939	12.8159	12.7145	12.6116	12.6442	13.005	13.0239	12.7564	12.7086	12.8852	12.8281	12.7741	12.8751
G25Y	7.61937	6.84434	10.0527	9.48275	8.03111	9.37642	NA	NA	9.59571	10.1251	10.1646	9.19669	NA	NA	6.43136	7.93644	NA	6.75443	7.74774	NA	9.71879	9.66209
I26A	8.83976	8.01214	12.3037	12.142	12.7369	12.18	12.3785	12.6997	12.2134	12.1443	11.8139	12.3202	11.8195	12.434	12.8009	13.2396	12.3972	12.5248	12.5585	12.1717	12.1483	12.2373
I26C	7.35433	NA	9.045	8.97994	10.1022	9.48809	9.59426	9.85837	8.46106	8.91937	8.5932	8.7352	8.41013	10.1345	10.6397	10.7772	10.4862	9.68209	9.00388	9.58674	8.45338	9.52213
I26F	10.1199	9.84221	11.7768	10.8566	11.0831	10.832	11.7463	11.4027	11.3261	10.9373	10.8774	10.9051	11.5394	11.5633	11.6101	11.6547	11.2669	11.9267	11.2769	11.0462	10.9894	11.1388
I26G	NA	7.42717	9.55958	10.3801	10.0637	9.78765	8.74626	9.97385	9.23867	9.50433	9.54589	9.82267	8.99509	8.43404	10.62	10.5604	10.0252	9.80238	9.66684	9.90867	9.489	10.6376
I26L	11.1822	11.032	12.4275	12.4264	12.3934	12.4024	11.9479	12.2958	12.3634	12.4429	12.2089	11.7796	12.1783	12.5001	12.325	12.3509	12.1819	12.3873	12.5274	12.3416	12.2347	12.3087
I26N	9.78729	9.16414	8.93809	9.38905	9.37781	9.87511	8.42434	9.73284	9.23867	9.55163	9.47189	9.54256	9.11057	9.75596	9.28819	9.43837	9.17042	10.2029	9.41892	9.17171	9.65501	10.1388
I26P	7.0324	6.42717	8.93809	9.88209	10.4981	9.69454	10.6723	9.73284	9.74117	9.24129	9.31143	9.90513	9.11057	9.43404	10.5177	10.9948	8.82529	9.55084	9.81123	8.58674	9.85937	10.2002
I26R	7.61737	6.84221	10.282	10.4068	10.8542	10.595	11.3312	9.44333	10.9142	10.5043	10.2389	10.6894	9.41013	9.24139	11.4189	11.0513	10.892	10.4805	9.94248	10.2497	10.7897	10.3966
I26S	8.61737	9.48607	12.0831	12.204	12.9835	12.2954	12.9162	12.9877	12.3588	12.2121	11.9473	11.9051	12.6485	12.5001	13.244	13.0091	12.7244	12.8239	12.5169	12.3416	12.1813	12.6542
I26T	10.9631	10.4861	12.8151	12.8678	13.2509	13.1452	13.5224	13.6484	12.8696	12.9983	12.6861	12.5807	13.3468	13.6435	13.5569	13.5457	13.5686	13.246	13.2954	13.1311	12.8996	13.0415
I26V	9.89038	9.8866	10.282	10.0265	10.2466	10.2471	10.8167	9.73284	10.2185	10.2979	10.3532	9.6421	10.165	10.2414	10.1581	10.8745	10.3438	10.4805	10.4633	11.0462	10.5909	9.65964
I26W	7.35433	NA	9.14454	9.63417	10.2118	10.3726	10.2317	9.08076	9.59231	10.0569	9.84845	9.54256	8.21749	9.24139	9.71562	9.43837	10.384	10.5161	9.87835	10.0892	9.68604	10.1698
I26Y	7.0324	NA	8.40757	7.90718	9.31368	8.95757	8.74626	NA	8.52818	8.76736	8.39389	7.7352	8.58006	8.75596	8.88965	9.52083	8.57003	9.55084	9.41892	9.46121	9.13145	9.2002
I27A	7.62791	NA	7.23652	7.04782	6.84985	NA	NA	NA	8.15416	8.29574	7.96267	8.54535	NA	NA	6.00871	NA	NA	NA	NA	NA	8.45242	7.19844
I27D	NA	6.85367	NA	NA	NA	NA	NA	NA	5.65166	6.18027	7.4481	NA	NA	NA	NA	NA	NA	NA	NA	NA	6.71545	7.19844
I27F	9.04295	8.43863	8.04387	8.47408	9.01978	8.37051	8.41895	7.8529	8.76714	8.18027	8.68514	9.05993	8.57576	8.75086	7.88318	7.34424	8.69829	9.32326	7.41416	9.16786	8.13049	8.52037
I27G	7.36488	8.3131	8.40644	6.63278	7.65721	8.37051	NA	NA	8.76714	9.45329	9.4481	9.82546	7.9908	NA	7.00871	6.9292	NA	NA	NA	NA	8.88538	9.07291
I27L	10.0429	10.0631	10.8804	11.4444	11.2928	11.2118	11.2263	10.9118	10.7809	10.8241	10.8502	11.0956	10.5758	10.0139	10.8832	11.0167	10.9237	10.6128	10.9991	10.5829	11.1305	11.2859
I27M	7.04295	6.43863	7.23652	5.85517	7.84985	7.78555	NA	NA	NA	6.18027	5.64074	NA	NA	NA	NA	NA	6.19579	NA	6.99912	NA	5.71545	NA
I27N	10.4692	10.2799	12.1554	12.0365	11.5641	12.7163	NA	7.8529	12.2366	12.0791	12.2737	12.4659	7.72777	8.01389	9.0676	8.66617	9.36572	9.85377	9.93772	11.1272	11.8787	12.1053
I27S	16.1117	16.2325	11.8512	11.6551	12.0883	12.1606	10.2263	NA	10.2565	10.7246	13.4736	14.1974	7.9908	8.42893	9.46814	10.0447	10.6552	10.7972	9.66209	9.80529	12.6619	12.375
I27T	12.1304	11.8537	13.7364	13.3954	11.3093	12.472	10.7409	10.0753	13.3146	13.111	14.203	14.0509	10.5758	10.5164	10.7988	11.1771	10.6332	10.7079	10.8736	11.3199	13.5609	13.2859
I27V	10.4692	10.6866	11.1673	10.5072	10.4937	11.2774	10.8113	11.0753	10.8611	10.5022	11.1643	11.0956	10.1063	10.9525	10.4681	10.5142	10.6769	10.7079	10.169	10.5829	10.872	11.1526
R28A	8.03471	7.65185	11.4064	10.9121	9.80533	10.6922	9.00556	9.2699	11.0215	11.0717	11.0894	10.4347	8.57793	NA	7.23285	8.51595	8.00472	9.47687	9.58612	9.8073	11.0957	10.7219
R28C	11.7626	12.1019	12.7756	12.3833	12.2605	12.4435	11.8469	12.0513	12.3801	12.4225	12.563	12.5798	11.6175	11.3381	11.0548	11.8852	11.8219	11.8554	11.9554	12.1085	12.4199	12.5263
R28G	7.03471	7.42946	9.4064	9.09226	9.70912	8.37025	8.42059	NA	8.76771	9.11954	8.03055	8.54166	7.99297	9.01617	9.12593	7.34603	8.78232	8.7399	8.58612	8.32188	9.08407	9.7833
R28H	11.8927	11.8889	12.7283	12.8276	13.036	12.5402	12.5499	12.7618	12.7815	12.7659	12.3662	12.5545	13.1154	13.1727	13.0801	12.8617	13.0239	12.9494	13.06	12.7813	12.7556	12.7427
R28K	NA	6.42946	8.93691	8.60246	8.85114	8.95521	9.88003	8.2699	9.55912	9.55018	8.92363	8.90423	9.49547	10.0162	10.0105	10.516	9.25625	9.2424	9.73812	9.32188	9.25915	9.82283
R28L	8.35664	9.36806	9.32393	9.53972	9.75803	9.10722	9.88003	8.2699	9.02146	8.91791	9.22319	9.7343	9.93157	8.4312	8.59542	8.80546	8.86033	9.47687	9.66412	8.32188	9.4518	9.25723
R28N	7.03471	6.42946	9.23647	9.73437	10.2435	9.78529	10.3275	9.59183	10.371	10.1809	9.88616	9.64119	10.1084	10.8906	10.9801	10.516	8.82185	8.47687	10.1166	9.99995	9.68446	10.2858
R28P	8.20464	8.8445	10.2365	9.73437	9.09906	9.24472	9.00556	8.59183	10.217	9.40334	10.2381	9.98223	8.21536	8.75313	8.01045	8.34603	8.96995	8.32487	8.58612	8.58491	9.33932	9.61338
R28S	7.84207	8.30393	8.5584	8.77579	9.09906	9.24472	8.42059	9.59183	8.59083	9.59598	8.16179	9.19373	6.99297	8.4312	8.12593	8.34603	8.96995	8.61437	8.41619	9.16987	8.52219	8.19834
R28V	6.61967	8.30393	11.1434	10.8227	10.0991	10.2447	9.74252	8.2699	11.2961	11.3773	11.4064	11.2889	10.8343	11.5187	9.33238	9.51595	8.6124	10.0129	11.1711	12.0874	11.4697	11.1212
T29A	9.94087	10.2703	11.9508	11.7382	12.1088	11.873	10.7429	11.128	11.7324	11.8441	11.4843	11.6894	11.5576	11.4307	11.3207	11.5943	11.3476	11.9498	11.5247	12.3576	11.8716	11.8713
T29D	7.35591	7.65134	NA	NA	NA	NA	NA	NA	NA	NA	6.2238	NA	NA	NA	NA	NA	5.19788	NA	NA	NA	6.45202	NA
T29E	NA	7.84399	8.82155	8.25765	7.17338	NA	NA	NA	8.15453	8.18111	8.63884	9.54253	NA	NA	NA	NA	NA	NA	NA	7.58497	7.71506	7.19887
T29G	NA	6.42895	NA	5.0482	NA	NA	NA	NA	6.06706	NA	NA	NA	NA	NA	NA	NA	NA	NA	NA	NA	5.71506	6.6139
T29H	NA	6.42895	NA	5.37013	NA	NA	NA	NA	5.65202	NA	5.63884	8.0571	NA	NA	NA	NA	NA	NA	NA	NA	5.71506	NA
T29I	9.55754	9.36755	10.4845	10.5158	10.7822	10.7398	11.2789	10.5919	10.315	10.088	10.4843	9.9831	9.80021	10.0157	10.2839	10.9313	10.1828	10.0133	10.2235	10.0875	10.5895	10.4719
T29K	9.2039	9.36755	9.40652	8.80309	8.93892	9.87304	NA	8.59191	9.68177	8.76607	9.90563	9.64206	7.40789	NA	8.7478	9.59429	9.13648	9.06224	8.00115	8.32193	9.03698	9.19887
T29P	12.409	12.1386	12.2478	12.4891	12.2608	12.0894	12.3982	12.128	12.0671	12.5503	12.6473	12.3934	12.2023	12.5182	12.2714	11.9463	12.4864	12.4863	12.335	12.0224	12.249	12.8666
T29R	NA	7.84399	8.04395	8.09259	8.17338	8.37054	NA	NA	8.31499	8.91807	8.8483	7.73517	NA	8.4307	7.01084	7.34636	6.42027	NA	8.22354	NA	8.03698	8.86183
T29S	10.9882	10.9937	11.7757	11.8874	11.6716	11.3705	10.8804	9.72941	12.3197	12.0308	12.044	12.3645	10.8673	9.60062	10.3801	11.229	10.5554	10.7099	11.1975	11.7279	11.931	11.8136
T29W	NA	7.16591	9.04395	8.44052	8.31088	8.37054	NA	NA	8.06706	8.29659	8.63884	7.32014	NA	NA	NA	NA	NA	NA	NA	NA	8.45202	8.07333
T29Y	NA	7.65134	8.93703	8.37013	7.65881	8.37054	NA	7.85494	8.7675	8.76607	9.39373	10.0571	NA	NA	9.18076	8.66829	5.93484	6.74031	NA	NA	9.03698	9.93583
C30A	6.61896	NA	10.4466	11.0881	11.4678	11.1089	11.6715	10.079	10.9383	10.6847	10.6835	11.1946	10.9329	10.1327	11.3342	11.3256	10.8337	10.9388	10.81	11.5561	10.6697	11.0068
C30D	8.49343	8.30358	11.504	11.2489	11.0819	11.5418	10.511	9.44158	11.3159	11.5514	11.3806	11.6894	10.1642	9.01718	10.5973	10.3025	10.0069	10.8853	10.7752	10.6453	11.1529	11.4972
C30F	12.3469	12.6321	12.2925	12.7322	12.2454	12.4734	12.6903	12.4811	12.3159	12.522	12.2464	12.2109	12.292	12.6417	12.2728	12.2552	12.409	12.5753	12.4064	12.6162	12.0672	12.1844
C30G	7.034	NA	NA	6.74965	7.43802	NA	NA	NA	6.65289	NA	5.63909	NA	7.99428	NA	NA	7.34833	5.9365	7.74239	NA	NA	5.7155	6.19947
C30I	8.94089	8.84415	12.466	12.4501	13.0771	12.6818	12.9471	12.3377	12.5638	12.4614	12.2278	12.4076	12.5178	11.6021	12.5872	13.0065	13.072	13.1518	12.7123	12.7294	12.723	12.6967
C30L	6.61896	8.30358	NA	5.37113	NA	NA	NA	NA	NA	NA	5.22405	7.32017	NA	NA	NA	NA	5.61457	NA	NA	NA	NA	NA
C30P	8.84135	8.93161	NA	6.21913	6.43802	7.78693	NA	NA	6.38986	6.5972	7.80901	7.32017	NA	NA	NA	NA	NA	NA	NA	NA	7.93789	NA
C30Q	7.84135	7.6515	11.7129	11.9041	12.453	12.1793	12.5935	11.5196	11.9987	12.1518	11.6725	11.4356	12.1372	12.2902	12.2347	12.5963	12.3046	12.4973	12.4064	12.1308	11.8652	11.8999
C30R	9.84135	10.0141	9.93761	9.8821	10.2106	9.59429	10.6715	9.44158	10.2379	9.68466	10.0141	9.6421	9.86875	9.75414	9.71274	10.2552	10.1224	9.80128	10.1181	10.0889	9.9119	10.1995
C30S	9.28193	9.01407	10.8221	10.4586	10.101	10.6449	10.0085	10.2717	10.0679	10.2119	10.6278	10.3202	10.0532	10.4322	10.4273	10.7059	9.91835	10.2449	9.81	10.7019	10.2391	10.723
C30W	6.61896	8.01407	6.82214	7.13667	NA	8.10886	NA	8.27165	6.87528	7.18216	7.22405	NA	6.99428	NA	8.23469	7.67026	7.52146	NA	7.73961	NA	6.7155	7.42186
C30*	9.55756	9.488	8.82214	9.80409	9.17498	8.78693	10.124	10.5196	9.68264	9.45518	9.88702	9.32017	9.10976	9.60214	9.47173	10.3483	9.47255	9.91231	9.41768	9.70191	9.218	9.61451
C30Y	10.7619	10.677	11.2595	10.5961	11.0819	10.9569	11.0085	10.9721	10.7959	10.9895	10.394	9.98313	10.5792	11.3391	10.5566	10.8078	10.648	11.0882	10.7396	10.525	10.1305	10.5918
R31G	10.8182	11.0755	10.632	10.8327	10.2809	11.0733	11.0682	10.6657	10.4624	10.6653	10.5957	10.6444	10.768	10.9576	10.6183	10.4781	10.7135	10.5152	10.1741	10.7578	10.9527	10.3975
R31I	8.20677	8.75353	8.82467	8.60589	6.43958	8.10987	NA	7.85832	8.92809	9.35406	9.39642	9.73755	NA	NA	6.42849	NA	6.42285	NA	NA	NA	8.99055	8.93807
R31K	11.0141	10.869	13.1039	12.7041	12.6555	12.7305	12.2823	11.1802	13.2575	13.0668	12.5928	12.438	11.4104	12.2414	11.7139	11.9187	11.6489	11.939	12.3618	12.5727	12.691	12.417
R31L	9.6807	10.132	9.69914	8.77922	8.43958	8.59529	NA	8.27335	9.11451	9.59917	10.8799	10.8668	7.73236	NA	6.75042	7.34883	7.78542	7.96501	8.87869	8.00287	10.1549	9.57034
R31M	10.9195	10.9552	11.0977	11.1174	10.9631	10.9172	11.6723	11.0282	10.798	10.8846	10.9177	10.4924	10.6958	10.7559	10.8379	10.4363	10.8916	10.5839	11.1197	11.0029	10.6872	10.956
R31N	10.4963	10.0561	8.94015	7.37323	7.17655	7.78794	NA	NA	8.59367	7.7691	10.1493	11.1299	7.41043	8.01897	6.01346	6.93379	NA	NA	NA	7.58783	9.96545	9.4235
R31S	12.8182	12.9394	12.7554	12.982	12.6938	12.6334	13.0243	13.1313	12.903	12.9655	12.8918	12.8356	12.8198	12.6819	12.6034	12.5872	12.7652	12.8301	12.7321	13.0582	12.7583	12.7142
R31T	8.94373	7.654	NA	7.75174	NA	7.3729	NA	NA	6.87747	6.9211	8.03385	9.19698	NA	NA	8.12893	6.93379	6.20046	NA	7.00422	NA	7.71753	7.93807
R31W	9.20677	9.16857	9.56164	8.95819	9.02455	8.78794	8.74628	7.85832	9.07011	8.8471	7.88946	9.19698	8.21779	NA	8.88793	9.15618	8.82495	9.15766	8.87869	9.3248	9.13256	8.7036
R31Y	10.3588	9.75353	NA	7.29923	6.85462	NA	8.42435	NA	7.39204	7.7691	8.99908	8.05947	NA	NA	7.75042	7.67076	6.20046	NA	NA	NA	8.592	8.52303
L32F	10.8423	11.2121	10.5258	10.6373	10.529	11.2175	11.0098	10.0818	10.5461	10.5534	11.2279	11.6232	10.3651	9.60363	10.129	10.519	10.4233	10.3281	10.8121	10.647	11.2938	11.1253
L32G	8.57379	7.24864	NA	6.37429	NA	NA	NA	NA	7.24031	6.92114	7.10238	NA	NA	NA	NA	NA	NA	NA	NA	NA	6.71891	NA
L32H	9.43628	9.17464	9.56233	9.37429	9.24889	8.37619	9.00982	7.85945	8.82527	9.12277	9.0005	9.64744	9.58083	9.75564	8.59853	9.04955	8.37084	8.48015	8.74176	9.3251	8.83438	9.31794
L32I	11.4363	11.1935	12.9199	12.89	13.1187	12.9909	12.4909	12.1814	13.1605	12.8424	12.6087	12.3844	12.0108	11.7556	12.5579	12.689	12.4233	12.5419	12.8956	13.0906	12.6298	12.6287
L32M	11.9088	12.3697	NA	6.22229	6.44154	NA	NA	NA	NA	NA	NA	NA	NA	NA	NA	NA	NA	NA	NA	NA	6.9413	6.6175
L32N	9.28428	10.0142	NA	7.5118	6.85658	9.11316	8.00982	NA	7.97727	8.05864	7.73041	8.32551	NA	NA	6.75053	7.34911	NA	NA	NA	NA	8.52626	8.31794
L32P	9.57379	9.6816	8.41033	9.05236	9.0265	9.79123	8.74679	9.27449	9.31831	8.29965	8.92835	9.44099	9.87034	9.43371	8.88803	9.25601	9.25981	9.68178	9.58976	9.00318	9.59338	9.20246
L32R	19.0176	19.0667	12.8915	12.7649	13.7423	13.8734	10.1253	10.362	10.0246	9.88461	13.0523	14.1069	9.73283	9.75564	11.6283	12.1565	11.8107	11.8021	10.0637	10.1731	13.2451	12.757
L32T	8.28428	8.24864	NA	5.37429	NA	NA	NA	NA	6.07038	6.59921	7.10238	7.32551	NA	NA	NA	NA	NA	NA	NA	7.58814	6.71891	NA
L32V	8.92171	9.45027	10.3279	10.1398	9.50043	9.49167	8.00982	NA	10.2992	9.95676	10.5009	10.828	8.99587	9.01867	8.67653	8.67104	8.37084	8.32814	9.32672	8.3251	9.65751	10.2899
G33A	8.04017	7.85021	8.82986	8.22698	8.319	8.37929	8.42793	NA	7.77688	8.41287	8.29101	NA	7.99816	NA	7.4321	7.93725	7.78872	8.33179	7.74527	NA	8.0445	8.70919
G33C	10.4996	10.7082	11.2222	11.4408	10.7665	11.0797	11.1828	10.7996	11.3148	11.1133	11.0565	11.0286	11.0279	10.9607	10.4545	10.4397	10.8762	11.0926	10.8496	10.9617	11.0918	10.7715
G33D	11.6401	11.6446	12.3946	12.6174	12.1633	12.2862	11.6759	11.9765	12.185	12.3737	12.2208	12.5634	11.9524	12.2185	11.8584	11.9069	12.1305	12.0445	12.1513	11.9617	12.3175	12.0975
G33F	10.3977	10.8946	13.0328	12.8401	12.5106	12.8056	11.0129	9.59797	13.4773	13.2165	13.5036	13.5698	11.1681	10.8295	11.6219	11.7098	10.573	11.4286	11.6522	12.2364	13.3519	13.3082
G33H	10.3256	10.0597	13.327	13.318	13.2346	13.7601	12.2093	10.446	13.7311	13.5124	13.3937	13.3357	11.1946	11.2951	11.833	12.2349	11.8476	12.6854	12.7087	12.9617	13.2669	13.1374
G33L	8.2101	9.17214	11.3742	10.6644	11.0093	11.1866	10.1284	9.44597	11.7559	11.7035	11.5838	11.4157	9.87263	10.0221	10.4094	11.3967	10.4892	10.8057	10.4233	11.2555	11.4044	11.5642
G33N	7.3621	NA	9.49282	8.01125	8.56001	8.60168	NA	NA	9.28589	9.46349	8.23212	9.65013	7.4132	NA	8.23945	NA	7.78872	8.16186	8.00831	8.00755	8.52993	9.14529
G33P	9.12764	8.93767	8.82986	8.72948	8.76646	9.49477	NA	NA	9.28589	9.06495	10.48	11.2668	6.99816	NA	NA	NA	6.94072	NA	NA	NA	10.2874	10.4291
G33R	8.49961	8.7571	12.0904	12.163	12.5461	12.5887	11.9825	11.4053	12.4163	12.4573	11.9093	11.9527	11.6611	12.1096	12.471	12.0802	12.3703	12.381	12.1782	12.7889	12.008	12.1216
G33S	11.8084	11.7571	13.4785	13.6316	13.3272	13.4668	13.1144	12.4053	13.6726	13.548	13.3	13.1183	12.5112	13.0221	12.9713	12.828	12.8596	13.0567	13.1981	13.1573	13.201	13.1609
G33T	6.62514	8.17214	8.2449	9.01125	9.25188	9.79433	9.0129	NA	9.69115	8.85344	9.5298	9.06517	8.22055	NA	9.7175	9.7446	9.47677	9.40979	9.42334	9.17748	9.13761	9.75101
G33V	10.0402	10.4649	10.7043	10.6864	10.4743	10.6017	10.3348	9.59797	10.6911	10.7348	10.7661	10.4437	9.66113	10.4372	10.3863	10.1072	10.1734	10.6854	10.4677	10.467	10.7375	10.8505
P34A	6.62565	7.1721	8.7021	7.86176	8.55859	9.11434	8.74946	NA	9.46537	9.1267	7.89264	NA	7.73483	NA	8.60079	8.93621	8.61882	8.96847	8.59235	7.59059	8.99304	8.20464
P34E	6.62565	NA	9.41259	8.51384	8.76504	9.59977	8.01249	NA	9.11745	9.247	8.34515	8.06262	8.58283	NA	6.01583	8.67317	9.07825	9.68468	8.22978	9.91252	8.52737	8.70714
P34H	9.50012	8.55061	10.635	10.5858	10.0281	10.1143	9.88696	9.4467	10.0954	10.3311	10.5151	10.6476	9.11334	8.43577	9.47526	8.35125	9.61882	9.55344	9.94598	9.17555	10.383	9.7896
P34K	8.36262	7.43513	11.4715	11.2193	11.3339	11.9217	10.0125	9.73621	11.8279	11.7012	11.4965	11.4956	10.7348	9.24312	10.0456	9.74356	9.37371	9.80498	10.5099	11.3979	11.3639	11.5855
P34L	10.2501	10.2764	11.3924	10.5301	10.4431	10.9217	9.42753	9.27678	10.7873	10.8126	10.7532	10.7851	9.80522	10.1362	10.0158	9.93621	10.158	10.4465	9.12286	9.32756	10.5945	10.9595
P34N	8.04069	7.43513	9.7021	10.2243	10.1435	10.0403	NA	9.08413	10.4129	10.436	10.774	10.6476	NA	NA	7.8903	8.1586	7.78875	NA	8.42242	7.59059	10.2011	10.2635
P34R	10.17	9.49403	12.3924	12.1445	11.8354	12.6379	9.74946	8.59871	12.4129	12.6031	12.376	12.4956	9.58283	8.7577	10.0747	9.87481	10.1424	10.6847	11.1773	11.5906	11.9488	12.0626
P34S	10.467	10.5226	11.1969	11.4723	11.4875	11.5203	11.0125	10.9772	11.9059	11.8028	11.6163	11.6476	11.4353	10.3427	11.1723	11.0792	11.1424	11.0191	11.6319	11.3276	11.6586	11.6309
P34T	11.433	11.1721	11.2871	11.0768	11.1061	11.316	11.515	11.231	11.7873	11.68	11.7894	11.6949	10.9675	11.0207	11.1033	11.282	11.2842	11.1611	11.3766	11.1349	11.4838	11.4141
P34*	6.62565	6.85017	NA	5.0544	NA	NA	NA	NA	NA	NA	7.22968	8.06262	NA	NA	NA	NA	5.20379	NA	NA	NA	6.13506	NA
D35A	12.2421	12.1279	12.0757	12.2981	12.0874	12.0013	11.8205	11.77	11.7307	12.0867	11.7898	12.1671	11.6039	11.9921	11.8663	12.0248	12.0539	12.1725	12.1641	12.1354	11.9743	11.9055
D35E	9.2124	9.93928	10.197	9.93759	10.0285	10.5992	9.23554	9.86306	10.0498	9.88829	9.98495	9.20031	9.66198	8.75948	10.2896	9.81184	9.99427	10.2056	9.8149	9.91303	10.0659	9.94199
D35F	7.3644	6.43678	9.24279	9.35873	7.66597	9.96173	8.01315	NA	9.07254	9.85081	9.50308	9.32584	NA	8.43755	7.0166	6.93737	5.61923	6.7462	NA	8.00614	8.72009	9.57426
D35G	9.79736	10.1372	10.0501	10.3217	10.0681	10.4357	9.23554	9.60003	9.4988	9.73217	10.2598	10.2003	10.1145	10.0225	10.2645	9.99627	10.0622	10.6207	9.51005	10.0061	10.2644	10.1747
D35H	8.5019	8.75871	9.05015	8.34035	8.31804	7.37677	8.01315	9.44803	8.71639	8.18785	7.89303	9.20031	7.73598	8.02251	7.0166	7.93737	8.07866	7.16124	NA	8.00614	8.45705	8.62006
D35I	8.62743	7.43678	9.49072	9.07731	8.44358	9.69869	NA	NA	9.11693	8.69035	10.5758	9.74088	NA	NA	6.0166	6.93737	6.78915	6.7462	7.42259	NA	9.72009	8.3205
D35L	NA	6.85182	8.56472	7.57851	7.44358	NA	NA	NA	7.6575	7.77281	6.23006	NA	NA	NA	NA	NA	6.94116	NA	NA	NA	6.13512	6.20502
D35N	11.8754	11.672	12.1497	11.8264	12.1065	12.1137	12.072	12.006	12.3393	12.1264	12.5876	12.8283	11.857	12.0814	11.4429	11.6003	11.7791	11.7612	11.708	11.9603	12.4343	12.3615
D35R	7.3644	7.17375	9.70222	9.94976	10.666	9.7918	9.23554	9.08546	10.282	10.2176	10.0714	9.64777	9.41406	8.43755	9.89107	10.0529	10.1891	10.0681	10.2299	9.17607	9.86304	9.42742
D35S	NA	6.85182	9.24279	8.80983	9.18054	7.7918	9.23554	8.60003	8.46485	9.12645	8.59929	8.54824	8.22141	8.43755	8.33853	7.67434	7.86715	8.48317	7.74452	8.8135	8.89001	8.3205
D35T	7.04247	7.43678	10.8278	11.477	11.3664	11.1494	11.4282	10.448	11.2223	11.1107	11.0201	10.0628	10.736	11.0225	10.1596	11.71	11.3741	10.6848	11.2806	11.2915	10.9165	11.063
D35V	9.74291	9.65918	10.3303	9.8623	9.6135	8.59916	10.1286	8.2781	9.4988	9.41024	9.59929	8.74088	9.11449	9.24491	9.60156	9.93737	9.95908	9.7462	9.32948	9.32807	10.305	8.78999
D35Y	10.4348	10.7345	9.49072	10.4125	10.7655	10.1137	10.0131	10.0855	10.2425	10.5571	10.2745	10.8283	10.0579	10.138	10.476	10.6743	10.5019	10.2905	10.2299	10.7066	9.74983	10.478
Q36A	7.63256	NA	9.70705	10.0149	10.479	9.96705	10.0185	NA	10.3626	10.3634	9.83995	10.7899	10.3737	9.251	10.3443	10.3582	9.91223	10.0742	9.88798	9.81869	9.99799	9.87413
Q36D	8.36953	7.4421	11.877	11.4444	12.2905	12.1722	12.3162	12.6592	11.8651	11.3899	11.7269	10.9934	12.3503	11.6531	12.5143	12.6801	13.97	12.551	12.3943	11.8442	11.5994	11.6486
Q36E	7.0476	6.85713	NA	5.38266	6.44922	NA	NA	NA	NA	7.77845	5.65012	NA	NA	NA	6.75936	7.35815	7.32726	NA	7.75048	NA	7.72497	6.6262
Q36H	14.8058	14.8472	14.7848	14.9567	14.8329	14.7773	14.7645	14.8038	14.6366	14.9584	14.7846	14.7026	14.6579	14.9475	14.5948	14.6459	14.883	14.8237	14.823	14.6908	14.7334	15.0164
Q36I	7.63256	7.4421	NA	NA	NA	NA	NA	NA	6.07721	NA	6.82005	8.55282	NA	NA	NA	NA	NA	NA	NA	NA	NA	NA
Q36K	9.29553	9.10506	10.055	10.0831	10.5081	10.1191	9.01853	9.09152	10.267	9.81798	10.4575	9.44591	9.507	8.76558	9.29542	10.265	9.79675	10.1215	10.3827	11.0113	9.97289	9.6262
Q36L	9.50703	9.61202	10.2476	9.90623	9.90865	10.9671	9.75549	9.45409	10.7777	9.56272	10.3644	10.3893	8.41953	8.02861	9.13788	8.68008	9.01914	8.16728	7.75048	9.01133	10.4438	9.71366
Q36M	7.63256	7.85713	10.4571	10.0265	10.5367	9.70402	10.8259	9.98461	10.4523	10.8373	10.6043	10.4459	9.81185	10.251	10.6469	11.5079	10.4082	10.4892	10.0724	10.5963	10.6478	10.4842
Q36P	12.2374	12.4194	12.055	12.3872	12.2218	12.2065	12.0185	12.3065	12.0079	11.7785	12.2538	12.0493	12.161	11.9031	12.3682	12.2408	12.3273	12.2226	12.3354	12.1611	12.1679	12.2628
Q36R	10.333	10.4421	9.83258	10.5283	10.8866	10.9264	10.134	10.8077	10.4171	10.5154	10.9075	10.9154	10.5488	10.5311	10.1099	10.9127	9.96667	10.5935	9.67648	9.81869	10.7399	10.6923
Q36S	NA	7.66449	10.6739	10.6681	10.6716	10.2566	10.3405	9.86913	10.6164	11.295	10.3506	10.6524	10.5488	10.251	10.6074	10.6436	10.1814	10.782	9.88798	10.0988	10.3688	10.5569
Q36*	10.092	10.2495	8.24762	9.76117	9.72224	9.70402	NA	9.45409	9.74964	9.25238	9.75865	10.3304	9.81185	9.76558	9.43744	10.002	9.55756	10.2117	10.0135	9.81869	10.0707	10.0856
V37A	10.0912	10.1415	9.94826	10.4783	9.86395	9.79756	9.24044	9.45226	10.2471	9.96598	10.0254	9.83314	10.5883	10.6122	9.89622	10.3113	10.1635	9.97396	10.0716	10.2596	10.094	9.71339
V37D	9.0468	9.24846	9.89167	9.68976	10.3234	9.11949	10.8254	9.08969	10.2269	10.1934	10.2797	10.138	8.41838	NA	9.48119	9.26398	10.0838	8.97396	9.82004	9.5966	10.4252	9.83538
V37E	NA	7.6635	8.83278	10.2796	9.38752	9.257	10.018	10.6043	9.66212	10.163	8.69476	9.44612	9.22574	9.61225	9.34368	10.0575	9.50699	10.4145	9.51518	9.01164	9.34921	10.1805
V37F	9.90478	10.0261	10.202	10.3642	9.99324	10.5525	9.24044	10.5303	10.0995	10.3089	10.0933	10.2692	10.0033	9.44232	9.60672	10.0009	10.1635	9.62603	9.51518	10.7121	10.1398	10.1805
V37G	12.8282	12.8045	12.6229	12.6054	12.6841	12.6431	12.6999	12.5861	12.573	12.5093	12.8598	12.8542	12.6663	12.325	12.8377	12.8649	12.8911	12.961	12.5258	12.421	12.7508	12.7187
V37I	9.69066	10.0261	11.6741	11.634	11.5078	11.6305	12.161	11.6043	11.624	11.6308	11.5207	11.4736	11.8278	11.4867	12.2506	12.1385	11.9463	11.8945	11.7496	11.7665	11.7908	11.4963
V37L	8.36873	9.37971	12.3246	11.997	12.1586	12.831	12.0769	11.1403	12.4738	12.2738	12.1016	11.6764	11.9575	11.4423	12.1983	12.1253	11.8387	12.1439	11.5362	12.1816	12.117	11.9835
V37N	7.63176	7.6635	8.05517	8.0604	8.18588	NA	NA	NA	8.60072	8.30887	8.97229	8.33064	NA	NA	NA	NA	NA	NA	NA	7.5966	7.30969	8.94786
V37S	9.69066	9.71413	11.7072	11.8186	11.6713	12.0644	8.01805	NA	12.2167	12.0347	12.205	12.0311	7.41838	9.24968	9.08065	8.81652	9.17894	10.452	10.2857	11.5352	11.9145	12.001
V37T	7.85416	7.85615	11.3353	11.2	11.5505	11.5255	11.188	8.8673	11.1324	11.1783	11.4052	11.138	10.9102	10.2497	10.8462	11.527	10.8911	11.1439	11.1556	11.9658	11.094	11.4203
V37*	6.63176	7.6635	NA	5.86776	NA	NA	NA	NA	NA	NA	5.97229	8.06761	NA	NA	6.75872	NA	NA	NA	NA	NA	NA	NA
K38D	8.05616	7.67243	11.7664	11.2319	11.6577	11.4805	11.9041	11.686	11.8422	11.3744	11.8304	11.3997	11.4511	12.2092	11.762	11.8445	10.9313	11.2004	11.1941	10.8797	11.7347	11.3789
K38E	10.7841	10.7477	11.5985	11.5995	11.7092	11.563	11.837	11.9661	11.1853	11.5021	11.2678	11.6385	11.6382	11.3612	11.5576	11.795	11.6311	11.7779	11.7612	11.2696	11.161	11.4703
K38F	7.05616	6.45004	10.303	9.53147	10.3358	10.13	9.25207	NA	10.3161	10.2633	10.1997	8.92574	7.42875	NA	9.14955	10.3229	9.28056	8.76296	9.83155	10.829	10.5421	9.8469
K38G	8.7566	8.035	11.9591	12.1246	12.6642	12.2175	12.3274	11.9375	12.3727	11.8093	11.6378	11.8433	12.406	12.2617	12.9648	12.9386	12.6974	12.4909	12.7521	12.5608	11.898	11.8273
K38H	7.86351	7.86508	10.303	10.2912	10.3358	10.5085	9.02968	10.8172	10.2771	10.0118	9.7898	9.56317	9.67667	9.77628	10.8241	10.0126	9.61399	10.4259	9.89867	9.60665	9.85022	10.2813
K38I	8.7566	8.95254	10.303	10.1273	10.7832	10.978	9.76664	10.101	10.8152	10.1113	9.98245	10.0777	9.82106	9.45435	10.2305	10.1761	10.7028	10.4259	11.0539	9.82904	10.104	9.68184
K38L	9.44848	9.77197	12.7743	12.7285	11.9424	12.8193	12.5322	11.5416	12.7633	12.2561	12.7049	12.5372	11.3595	11.4987	11.867	12.083	11.244	11.9462	11.947	11.999	12.4072	12.4253
K38M	6.64112	6.45004	10.5805	10.1164	10.759	10.6154	11.2521	10.8786	10.5136	10.5502	9.98245	10.2794	10.7141	10.2617	11.0638	10.6541	10.4049	10.4259	11.2206	10.3436	10.5248	9.33788
K38N	13.1854	13.1177	13.0852	13.3247	13.4575	13.4301	13.1312	13.1763	13.1124	13.1779	13.0464	13.1045	13.2035	13.1409	13.1565	13.2696	13.3267	13.3629	13.1046	13.2311	13.2239	13.2374
K38P	7.05616	8.18701	10.9865	10.8402	11.1983	10.6661	11.3989	10.686	11.0873	10.8093	10.2604	10.4563	10.4287	10.3612	10.9569	11.6355	11.0961	10.6043	11.2721	10.6655	10.5248	10.5443
K38Q	14.8177	14.674	14.5231	14.6039	14.5505	14.5258	14.5894	14.4785	14.304	14.5443	14.6787	14.6385	14.4975	14.4544	14.4715	14.3911	14.7814	14.6798	14.4699	14.4521	14.6376	14.675
K38R	9.05616	9.45004	10.4285	10.0833	10.3682	9.61545	10.0297	9.46359	10.0415	9.57369	9.41541	9.75581	9.95231	10.1548	9.94096	9.17607	10.0461	9.08489	9.43924	10.3436	9.79363	10.4448
K38S	7.86351	8.77197	11.3671	11.6645	11.5345	11.3627	11.837	11.4636	12.1207	12.1509	11.7846	11.8002	12.5056	11.8119	12.2239	12.424	10.7242	10.7016	10.9628	11.6364	11.6889	12.2595
K38T	13.4005	13.4613	13.6638	13.8025	14.003	13.8137	13.9525	13.7031	13.6872	13.6693	13.6001	13.6076	13.6576	13.8806	13.9024	13.7041	14.0344	13.8957	13.7791	13.7082	13.6416	13.7796
K38V	7.37809	8.035	10.1166	9.93002	10.3026	9.61545	9.44471	7.87863	11.2967	11.2194	10.9824	11.1481	10.7141	9.45435	11.8754	11.346	8.09614	NA	8.89867	9.34362	10.6416	10.746
K38*	9.22608	8.035	8.84358	8.5956	7.4613	7.39305	NA	7.87863	8.54673	8.78942	8.05284	7.75581	NA	8.45435	8.84143	8.36872	8.39159	8.63743	9.0242	8.82904	8.23724	8.22241
K38Y	7.64112	7.86508	11.3879	11.1595	11.5768	11.536	10.4447	9.87863	11.4967	11.4009	11.2455	11.1134	10.1292	10.3612	10.7159	10.9834	11.1524	11.5703	11.4165	11.4811	11.3786	11.4056
S39A	10.0515	9.99007	10.0614	10.2273	10.3308	10.6617	10.6093	10.6817	10.1913	10.107	10.2995	10.3949	9.94649	10.0347	9.99809	10.6861	10.3596	10.2183	10.2417	9.92417	10.1448	10.6099
S39C	NA	7.86079	10.6803	10.2573	10.6527	10.1961	10.8317	9.74878	10.7121	10.4978	10.3699	10.1433	9.88236	10.4498	11.0434	11.3415	10.3998	10.3439	10.7563	10.6611	10.2945	10.0249
S39D	NA	7.66814	9.57593	10.3529	10.8487	10.5586	9.24671	11.0967	10.4226	9.93704	9.463	10.1433	10.1778	10.0347	10.4435	10.5341	10.5264	10.6658	10.7919	10.0173	9.92615	10.0589
S39F	9.90949	10.0702	12.5114	11.8908	12.0808	12.0891	11.7248	11.2435	12.3542	12.0245	12.2406	11.9008	11.8152	12.2571	12.1917	12.3976	11.8459	12.0068	11.8938	12.1258	12.2216	12.2837
S39G	7.63647	7.18272	10.5394	9.96228	11.0612	9.89121	10.4394	9.61128	10.9156	10.7026	10.5745	9.07294	9.67086	9.44978	10.6134	10.8877	10.7297	10.9288	11.0193	10.3392	10.6205	10.414
S39L	NA	6.44575	10.4239	10.754	10.426	10.3887	10.6093	10.1962	10.3681	10.2875	9.90357	10.0729	10.1778	9.90921	10.3015	10.2222	9.80155	10.9288	9.60429	10.8753	10.0517	9.95456
S39M	NA	7.86079	9.83897	9.88764	9.57182	9.50419	9.60928	9.45928	10.1913	9.70258	9.92243	10.3949	9.94649	10.2571	9.90294	9.88774	9.51427	9.75891	8.60429	9.01728	9.87271	10.1872
S39P	10.1808	10.7915	12.9264	12.9744	12.9103	13.0517	12.5479	11.3768	12.8674	12.8583	12.7351	12.5712	10.6709	10.9092	12.2051	12.4086	12.3865	12.6497	11.7012	12.3211	12.6326	12.5335
S39Q	NA	7.44575	10.0089	9.84882	10.0007	9.71064	9.89879	10.1962	10.1702	9.56931	9.67801	9.83847	9.23029	9.44978	10.4879	10.3642	9.95356	9.69751	10.0193	10.1047	9.53711	9.49061
S39R	8.37343	7.66814	10.2984	10.5104	9.45634	11.0891	NA	NA	10.1271	10.1387	9.97757	10.7052	7.00789	8.03474	7.61343	7.68611	6.95356	8.87439	8.60429	9.60224	10.1221	10.1562
S39T	9.63647	9.25311	11.2082	10.9982	10.9158	11.5851	10.8988	11.5748	10.8641	11.2445	10.8155	10.4515	10.2809	10.6977	11.1984	11.2468	10.9354	11.4593	11.7198	11.0173	10.7298	11.0756
S39V	6.63647	7.44575	9.57593	10.5593	10.8487	10.6617	10.2467	10.4593	10.5585	10.2875	10.2556	10.9605	10.4673	10.6977	10.4208	10.9789	10.3321	10.6658	11.1068	10.2652	10.4302	9.84208
S39W	NA	6.44575	9.34147	9.91295	9.67873	9.89121	9.89879	10.2894	9.69745	9.70258	9.17921	8.92094	9.94649	9.44978	9.99809	9.68611	9.93541	9.92884	9.8938	9.60224	9.60422	9.49061
S39Y	9.29943	9.44575	11.3415	11.1967	11.6658	11.1613	11.2467	11.4988	11.4491	11.4731	11.2777	11.0364	11.4673	11.404	11.8358	12.1586	11.5741	11.8464	10.8606	11.6897	11.4302	11.5868
M40A	7.05747	NA	9.50352	9.33669	9.04249	10.0525	9.61111	NA	10.0608	9.14103	10.0332	9.33809	8.74805	NA	8.53207	7.94894	6.44084	7.49671	8.89605	8.60431	9.50401	9.67946
M40D	8.75791	8.18823	NA	4.65487	NA	NA	NA	NA	7.99039	NA	6.65816	NA	NA	NA	NA	6.94894	NA	NA	NA	NA	6.14646	6.22003
M40H	8.64243	7.67365	7.84055	6.39183	7.19449	8.8046	NA	NA	7.40542	7.9394	8.90609	9.33809	NA	NA	7.61453	NA	NA	NA	NA	NA	8.46839	7.957
M40I	13.8935	13.9351	13.7394	13.9271	13.7305	13.612	13.8162	13.6579	13.6362	13.9394	13.7823	13.672	13.7526	13.8102	13.5713	13.4984	13.8393	13.8294	13.846	13.8585	13.67	13.8347
M40K	9.05747	8.56674	9.06294	8.90279	9.04249	9.12653	9.24854	9.29155	8.99039	8.8654	8.82808	8.92305	9.74805	9.03756	9.02957	8.17133	8.95542	8.98214	8.60655	9.18927	8.67002	9.22003
M40L	11.7989	11.6737	11.5035	11.9091	11.7914	11.6872	11.085	11.0989	11.5098	11.8171	11.7242	11.8192	11.4705	11.3106	11.7665	11.7038	11.6222	11.3447	11.8117	11.6918	11.5894	11.5658
M40P	7.3794	7.67365	NA	5.0699	7.45752	7.38956	NA	NA	6.40542	NA	7.65816	NA	NA	NA	NA	NA	NA	NA	NA	NA	7.60589	NA
M40R	8.75791	8.18823	9.34305	9.21965	8.573	8.38956	9.24854	9.75099	10.0835	9.9394	9.41305	9.56048	11.154	10.912	10.0885	10.0078	7.80341	8.75975	10.1371	10.7198	9.57272	9.44243
M40T	10.1449	10.1517	10.5775	10.2794	9.87256	10.1265	9.24854	9.75099	10.3123	10.2613	10.5285	10.0751	9.23348	9.62253	9.87087	9.5339	9.63349	9.08168	9.89605	9.71978	10.6543	9.957
M40V	9.91545	9.67365	11.2329	10.5045	10.8498	10.5595	9.24854	10.1984	11.1388	10.7468	10.998	11.508	9.67405	9.62253	10.0593	10.5734	9.67788	10.0328	10.5659	10.4788	11.1465	11.0101
R41A	8.65347	9.19867	9.85494	9.71393	9.20809	10.0677	8.45196	NA	9.52377	9.53954	10.4131	10.6739	7.02016	NA	7.26241	7.95946	5.64461	7.77091	NA	NA	9.20284	10.2634
R41C	8.76895	9.46171	11.1526	11.0153	11.6004	11.2461	NA	8.62379	11.6521	11.2025	11.1474	10.8963	7.02016	NA	8.04001	8.54443	8.73207	8.18595	10.5773	10.4232	11.101	11.2781
R41D	8.06851	8.33618	NA	NA	NA	NA	NA	NA	NA	NA	NA	NA	NA	NA	NA	NA	NA	NA	NA	NA	5.74341	6.23369
R41F	7.65347	9.12467	10.2242	10.2444	10.5866	10.8198	10.3589	NA	10.5894	10.4906	10.3155	10.1593	7.4352	8.46393	7.91448	9.3745	8.5515	9.82981	9.90748	9.4903	9.55076	10.1723
R41G	7.39044	7.6841	8.59191	8.2545	8.3456	8.14172	9.25932	NA	8.62106	9.02496	9.37212	9.35199	7.02016	NA	6.77698	8.54443	7.5515	NA	7.76998	8.3528	8.61788	8.97065
R41H	8.06851	6.87675	8.43991	8.51084	7.88617	8.98971	NA	NA	9.3829	9.21761	8.57857	9.22646	NA	NA	6.04001	NA	6.64461	7.50788	NA	NA	8.32837	7.81865
R41L	12.9077	13.0009	13.5179	13.5234	13.3538	13.5133	13.0667	13.0963	13.5217	13.5515	13.3299	13.1933	12.8946	12.7677	13.0475	13.0819	13	13.0125	13.2294	13.2977	13.2954	13.1565
R41N	NA	7.46171	8.97042	8.8125	8.47113	9.98971	NA	NA	8.90486	8.72011	9.45304	9.22646	NA	NA	7.77698	NA	6.81453	7.50788	NA	NA	9.24591	9.17229
R41P	9.46083	8.96421	8.85494	9.31339	8.05609	10.5747	8.77389	8.62379	9.41943	9.38753	9.67168	9.35199	9.52266	9.04889	9.15549	9.46196	7.64461	8.50788	7.76998	9.20079	9.68201	9.5067
R41Q	11.5115	11.1621	11.8699	11.6081	11.3291	11.9491	11.1524	11.0023	11.6521	11.89	11.7802	11.8331	10.7206	10.2713	10.8474	11.0749	11.2445	11.2734	11.306	10.6158	11.9133	11.7148
R41S	9.06851	7.46171	11.2007	11.0271	11.1341	11.2792	9.03692	8.88683	11.6289	11.4271	11.4596	10.625	7.4352	8.46393	9.31303	8.69643	8.81453	9.27341	8.76998	10.4232	11.267	11.2634
R41T	10.9265	10.6581	13.836	13.5461	13.5901	14.1596	9.25932	8.30186	14.0876	13.7412	13.542	13.8059	9.68312	9.78586	10.5425	10.9595	11.3028	11.9673	12.7335	12.8888	13.5742	13.5435
R41W	13.0909	12.8251	13.2979	13.2632	12.8862	13.3276	12.452	12.2088	13.1797	13.1757	13.0704	13.4037	12.6926	13.0185	12.7171	12.4298	12.7374	12.9071	12.6865	12.6007	13.0441	13.0324
R41*	NA	6.46171	NA	6.2545	NA	NA	NA	NA	NA	NA	6.67168	7.76703	NA	NA	NA	NA	NA	NA	7.76998	NA	7.48037	NA
R41Y	NA	7.87675	10.5919	9.94256	8.79306	9.62714	NA	NA	10.7699	10.4655	10.3582	10.5219	9.02016	NA	8.97861	9.28139	6.45196	6.77091	8.76998	NA	10.4252	10.3492
A42D	8.40076	6.88637	8.86087	9.26247	10.1418	8.40986	9.46195	9.89737	8.80218	8.8881	8.88745	8.57975	9.02886	8.05984	8.78614	9.29061	9.29896	8.36537	8.62647	9.20949	8.80782	8.46396
A42G	NA	6.88637	NA	8.04674	8.98134	8.14683	NA	7.89737	8.27166	8.9621	8.13743	8.57975	7.02886	8.79681	8.04917	7.38372	6.6551	8.65488	7.45655	8.03956	8.55628	8.82653
A42P	NA	6.47133	7.86087	7.7364	7.21581	7.8249	NA	7.89737	6.6867	7.64017	7.84792	7.35736	7.76583	NA	7.27156	NA	6.97703	7.19545	NA	8.03956	7.48589	7.82653
A42Q	NA	7.2083	9.44583	9.92544	10.1418	10.0728	9.46195	9.77184	10.1461	10.1637	9.80728	8.94232	10.4439	9.28224	10.2456	10.5932	9.48799	10.5174	9.84886	10.3615	9.74892	9.90453
A42S	9.98572	10.2439	10.5238	11.227	11.2158	11.3795	10.9855	10.8974	10.7742	11.0152	11.0089	11.327	11.1443	10.5623	10.8565	11.2166	10.995	11.0028	11.3634	11.325	10.9321	10.8464
A42T	10.6638	10.3126	11.4257	11.126	10.4485	9.8249	10.6319	10.8974	10.7599	10.8496	10.263	10.296	10.8015	10.5623	10.768	10.5932	10.995	11.4243	11.2894	10.8975	10.7185	11.0829
A42V	10.3642	9.97383	10.9763	10.7146	11.0436	10.5798	10.0469	10.4823	10.7599	10.4475	10.678	10.5797	10.3019	10.0598	10.614	10.0842	10.835	10.4808	10.1004	10.6834	10.9054	10.8661
A42Y	7.07883	7.69373	9.73534	10.2423	9.80077	10.8249	8.78388	NA	10.3871	10.0996	9.65528	9.47283	8.02886	NA	8.04917	8.55364	8.56199	9.71901	9.2639	10.0396	10.3137	9.6108
A43D	8.91231	7.23344	NA	7.75008	8.07753	7.42295	8.05904	7.90815	8.43554	7.65371	7.86228	8.10866	7.03949	8.81026	7.93541	7.39504	7.99062	7.79307	7.79021	7.63668	6.7615	7.99302
A43G	9.27488	8.8184	10.4181	10.3059	9.60804	10.7449	8.47408	NA	11.0794	10.6079	11.6924	11.4592	7.45452	8.07329	8.17641	7.71697	8.06101	8.53003	8.46828	9.95861	10.6195	11.1305
A43H	16.4019	16.3346	10.6108	10.2355	10.8849	11.0079	NA	7.90815	7.57304	NA	10.892	11.3413	7.45452	NA	8.17641	9.4825	9.09495	9.37803	NA	8.05172	10.877	9.99302
A43K	8.68991	8.61195	NA	6.56565	NA	NA	NA	NA	5.69857	NA	6.49971	8.10866	NA	NA	NA	NA	NA	NA	NA	NA	7.63597	NA
A43L	7.10495	NA	10.6812	9.87441	10.2999	10.4229	9.28143	8.90815	10.158	8.97564	10.1186	9.78673	8.91396	8.07329	8.47597	9.09548	8.91662	8.37803	10.1687	10.0517	10.1538	9.75856
A43P	6.68991	8.08143	6.87381	7.62978	7.49256	7.83799	NA	8.32318	7.81405	6.97564	6.01429	8.10866	7.77645	NA	7.6459	8.39504	7.25365	6.79307	8.27564	7.63668	7.87698	6.67109
A43Q	6.68991	7.91151	NA	5.10622	NA	8.15991	NA	NA	NA	NA	8.59925	8.59408	NA	NA	NA	NA	5.99062	NA	NA	NA	7.49847	6.25606
A43R	NA	6.49647	NA	5.91358	6.49256	NA	NA	NA	6.69857	NA	5.27732	7.37169	NA	NA	NA	NA	NA	NA	NA	NA	6.7615	6.99302
A43S	10.6899	10.9115	11.4386	11.6874	11.7902	11.9041	11.229	11.1812	12.0966	11.9666	12.0804	11.8742	11.1824	11.0733	11.4067	11.6988	11.4435	11.2525	11.7721	11.9825	11.6922	11.4913
A43T	11.9629	11.5839	12.9182	12.8711	12.4698	12.9877	12.3321	11.2774	12.8851	12.7675	12.661	12.7056	12.196	11.5758	11.9917	11.6988	12.0653	12.0661	12.1687	12.478	12.8735	12.504
A43V	10.3529	10.5839	11.4983	11.6021	12.1073	11.6709	11.644	10.7826	11.8279	11.6537	11.3928	11.5681	10.8808	10.8103	11.7144	11.7701	11.3125	11.456	11.399	11.6664	11.5341	11.6253
A43Y	8.27488	8.23344	10.5742	9.51561	9.07753	9.42295	NA	NA	10.136	10.3261	10.6349	10.3717	NA	NA	NA	NA	6.99062	NA	NA	8.63668	10.3263	9.57798
L44A	7.42242	7.90729	9.93883	9.75686	9.23622	9.30346	8.48163	NA	10.0496	10.1521	10.3574	10.8806	7.04608	8.08138	8.48276	9.30795	8.37713	7.21608	7.06013	8.37974	9.91064	9.6787
L44D	6.68545	7.22922	6.87993	5.92036	NA	NA	NA	NA	6.70383	NA	6.50653	NA	7.46112	NA	NA	NA	NA	NA	7.06013	NA	NA	NA
L44F	11.1005	10.8846	10.3824	10.7569	10.8212	10.8884	11.1821	10.9156	11.1523	10.7688	11.4541	10.8376	10.5486	10.8887	9.57022	9.30795	10.4711	10.8308	10.4294	11.012	11.4681	10.9641
L44H	10.0074	9.55115	9.29497	9.13538	8.08422	9.01396	8.80356	8.65256	8.64243	9.46761	9.48054	10.1855	8.92055	9.30377	8.94219	9.48852	8.13612	8.386	9.1756	9.22773	8.82658	9.48606
L44I	8.42242	7.49225	NA	7.92036	6.49926	NA	8.48163	NA	8.20633	7.46761	8.02111	NA	8.26848	8.08138	7.06772	6.98602	7.84661	7.53801	7.06013	NA	7.50465	7.6787
L44K	7.10049	7.49225	NA	NA	NA	NA	NA	NA	NA	NA	NA	NA	NA	NA	6.06772	NA	5.26165	NA	NA	NA	NA	NA
L44P	10.6241	10.1552	10.2019	9.48805	9.16222	10.014	10.1821	8.65256	9.44079	9.18382	9.76527	9.88063	9.26848	9.30377	9.00632	8.86049	9.58358	8.80104	9.99873	9.05781	9.08961	10.105
L44Q	6.68545	7.49225	NA	5.11301	NA	NA	NA	NA	5.70383	NA	7.15861	NA	NA	NA	NA	NA	NA	NA	NA	NA	7.18272	NA
L44R	9.49281	9.86149	8.99541	9.45286	9.30661	9.01396	9.94106	10.0311	9.02575	9.56714	9.39962	9.49361	9.46112	9.81834	10.1832	10.0449	9.84661	10.0234	9.79709	9.51724	9.35265	10.105
L44T	8.27041	8.81418	11.3394	10.9895	11.1997	11.092	9.65155	7.9156	11.2378	11.2452	11.3285	11.6005	7.04608	8.49641	9.57022	9.48852	9.2914	10.1703	9.38206	9.75825	11.3922	10.7872
L44V	7.68545	6.90729	8.29497	8.75686	9.66918	9.16596	NA	7.9156	8.02575	9.05257	9.05673	9.37813	9.16156	NA	8.38965	7.40105	7.37713	8.53801	8.28252	NA	8.82658	8.26366
D45A	14.1672	14.1003	14.2198	14.166	14.0977	14.0425	13.9391	13.9969	13.9529	14.1105	14.1341	14.0642	13.899	14.0133	13.598	13.6027	14.0252	14.0953	13.9097	14.2113	14.0535	14.2548
D45E	9.8096	10.0447	10.4738	10.0049	10.4464	9.66001	9.65777	10.0392	9.64989	9.91752	9.9932	9.60944	9.79052	10.4124	10.2444	9.31481	9.79385	10.2249	9.9429	9.65164	10.1682	10.3892
D45G	9.35709	9.43899	10.4738	10.1667	9.78077	10.5531	10.1883	9.33872	10.1924	9.99152	9.89762	9.88954	9.27595	9.31286	9.18995	9.93148	9.81461	9.54687	10.3415	10.1541	10.7455	10.7111
D45H	7.69413	8.08536	9.11124	9.80879	9.87699	9.66001	8.07281	9.14608	9.74104	9.06191	9.662	9.50252	7.05356	9.96494	10.0441	10.3621	9.30004	9.61726	9.6534	10.0667	10.1216	10.0811
D45I	6.69413	NA	NA	4.70725	NA	NA	NA	NA	6.12633	NA	6.7078	NA	NA	NA	NA	6.99288	NA	NA	NA	NA	NA	NA
D45L	7.91652	8.08536	10.1112	9.83653	9.96718	10.4965	NA	NA	9.88122	10.5025	10.4493	10.972	NA	8.09047	6.81144	6.99288	6.49268	6.8099	8.8054	8.65164	10.4003	10.3326
D45N	11.449	11.3584	11.6437	11.6221	12.3151	12.4526	11.6973	11.5482	12.2556	12.4311	12.1507	12.245	12.0833	11.7909	10.3964	10.6174	11.5982	12.0451	12.5496	12.0667	12.1392	12.3108
D45P	8.8096	6.91543	7.30388	7.20975	7.24472	7.85265	NA	NA	7.82677	6.66959	7.79526	8.97201	8.27595	8.82743	7.65944	8.40792	6.27029	NA	NA	7.65164	7.6503	7.85868
D45R	7.10916	7.23736	9.82745	9.44421	9.44635	10.5531	NA	NA	9.95922	10.342	9.89762	10.1944	8.27595	NA	8.07448	7.40792	5.68533	NA	9.29083	8.65164	9.47627	9.54674
D45S	NA	6.50039	9.47381	9.31211	9.62323	10.4965	NA	NA	9.88122	9.83951	10.0654	10.709	7.05356	NA	8.07448	8.40792	6.00725	8.68437	8.06843	9.65164	9.97223	9.54674
D45T	7.10916	6.91543	8.88885	9.70725	9.82968	10.1746	NA	NA	9.44826	10.6003	9.87773	9.88954	8.46859	9.09047	7.29687	7.99288	7.00725	NA	7.48347	9.2366	9.94576	10.0463
D45V	9.69413	9.08536	10.5133	10.7222	10.3491	10.6075	9.2952	10.5086	10.8812	10.6003	11.3299	11.1944	9.86091	9.5055	9.65944	10.3148	9.35775	9.7485	10.0684	9.3886	10.5128	10.9742
D45W	NA	7.72279	7.62581	8.44421	7.92279	NA	NA	NA	8.98431	9.12902	9.59044	9.70897	NA	NA	6.07448	NA	5.68533	NA	NA	7.65164	8.94576	8.14819
D45Y	11.1536	11.0447	10.9477	11.1279	11.0521	10.9401	11.3947	11.0392	10.6809	10.6003	10.9746	10.7563	11.141	10.9649	11.1334	10.8342	11.0073	10.8688	10.7689	11.3521	10.7144	10.7548
L46A	7.91876	7.72509	NA	6.12274	7.24497	NA	NA	NA	7.29601	NA	7.16732	NA	NA	NA	NA	NA	NA	NA	NA	NA	6.51282	6.68857
L46C	6.69637	NA	6.88932	8.79516	8.73039	9.02257	NA	NA	7.93344	8.47687	8.79535	8.9719	NA	NA	NA	NA	5.68689	NA	NA	NA	7.77585	7.49592
L46D	11.4513	11.4569	NA	NA	NA	8.4376	NA	NA	NA	NA	5.29285	7.38693	NA	NA	NA	NA	5.27185	NA	NA	NA	NA	NA
L46F	9.28133	9.00519	9.55228	9.49778	9.38247	9.75953	8.07366	8.92447	9.55235	8.83944	9.85764	10.5569	9.27644	8.82845	9.29819	8.57891	8.97229	9.86995	8.65404	9.06633	9.27835	8.38901
L46H	9.43333	9.72509	7.62628	8.61459	8.508	8.17457	NA	8.66143	8.12608	7.99144	9.59053	8.38693	8.63901	8.50652	7.95027	6.99395	8.44177	8.03345	8.06908	8.38826	8.51282	8.38901
L46I	7.69637	7.50269	7.62628	7.7077	7.24497	7.4376	NA	8.3395	8.37401	7.47687	8.02982	8.60933	7.05405	NA	7.49084	6.99395	7.59378	7.54802	7.80605	7.65129	8.77585	8.0105
L46P	11.9443	11.929	11.3044	11.4978	11.2084	11.8299	11.1891	10.9245	11.5184	11.5643	11.6445	11.7089	11.302	11.7544	11.3237	11.6184	11.3379	11.3136	11.7129	11.3883	11.7301	11.389
L46R	10.0183	10.3772	9.55228	10.1562	10.171	10.0226	10.2961	8.92447	9.79851	10.3419	9.95582	10.3869	9.8614	9.50652	9.39773	9.31588	10.2567	10.0334	9.87644	9.76677	9.94578	10.148
L46S	7.91876	7.50269	NA	5.44466	NA	NA	NA	NA	NA	6.66951	7.16732	8.80197	NA	NA	NA	NA	NA	NA	NA	NA	6.77585	NA
L46T	11.1775	11.2753	8.47428	9.29266	9.31536	9.17457	8.4887	NA	8.12608	9.83944	10.3372	10.7562	NA	NA	NA	6.99395	5.27185	7.22609	NA	9.06633	9.58321	9.49592
L46V	8.1114	7.50269	7.30435	8.12274	7.92304	8.17457	8.07366	NA	7.93344	8.75697	8.87781	7.80197	7.46908	NA	7.29819	7.40899	7.38733	7.54802	8.29147	8.06633	8.65032	9.08089
L46W	NA	6.91773	NA	NA	NA	NA	NA	NA	NA	NA	NA	NA	NA	NA	6.0758	NA	NA	NA	NA	NA	NA	NA
F47A	9.11388	7.24148	NA	NA	NA	NA	NA	NA	NA	6.25657	5.29517	NA	NA	NA	NA	NA	NA	NA	NA	NA	NA	NA
F47D	7.43581	6.91956	NA	7.03223	NA	NA	NA	NA	6.71354	7.67161	6.29517	NA	NA	NA	NA	NA	NA	NA	NA	NA	7.36328	8.15082
F47I	8.11388	6.50452	7.30749	6.82578	7.51062	8.6626	NA	NA	7.588	6.99353	8.29517	8.6116	NA	NA	6.81462	7.73244	6.49706	6.81333	7.48656	8.39109	8.10024	6.69139
F47L	9.92124	10.6744	10.8311	10.8258	10.6536	10.5557	9.95067	10.9276	10.6832	10.8214	11.1111	10.3892	10.4259	10.9011	10.7965	10.7324	10.745	10.6207	10.574	10.8765	10.7479	10.8812
F47N	7.43581	6.50452	NA	5.44727	NA	NA	NA	NA	NA	NA	NA	NA	NA	NA	NA	NA	NA	NA	NA	NA	5.77832	NA
F47P	8.28381	7.72691	NA	5.7103	7.24758	NA	NA	NA	6.93593	7.25657	6.51756	NA	NA	NA	NA	NA	NA	NA	NA	NA	7.51528	7.86131
F47S	10.5062	9.31187	8.47742	8.6489	8.51062	9.17718	NA	9.34262	8.88346	8.91953	8.95813	9.12617	9.55916	NA	8.74062	7.99548	8.14913	9.31583	8.48656	9.65413	8.44128	9.21495
F47T	8.11388	8.61999	8.30749	7.37326	6.51062	8.17718	NA	NA	7.4505	8.37205	7.71021	8.97417	NA	NA	7.95212	6.99548	NA	NA	NA	NA	8.51528	7.49874
F47V	10.2432	9.56341	9.11485	9.78355	9.78364	10.1772	10.1917	9.80205	9.801	9.37205	9.95813	9.89171	9.37859	9.67869	9.62197	9.73244	9.91852	9.75193	9.57403	9.39109	9.61962	9.33524
F47*	9.11388	9.61999	NA	4.7103	6.92566	NA	NA	NA	NA	6.25657	5.71021	7.80425	NA	NA	NA	7.41052	NA	NA	NA	NA	5.77832	NA
F47Y	8.81432	8.61999	9.39496	9.41074	9.73301	9.94271	9.0762	9.92758	9.48612	9.91953	9.46509	9.38921	8.64162	8.50877	8.88501	6.99548	8.6439	8.5503	8.80849	8.39109	10.1475	10.246
G48A	7.44184	7.73327	9.89584	9.48678	9.45265	10.0283	8.07906	NA	9.6231	9.43026	9.29892	9.12962	7.79654	NA	9.35444	9.87352	8.21695	8.81714	9.07514	9.87952	8.89665	8.503
G48C	12.2898	12.0655	11.5588	11.8841	11.8117	11.6657	12.0177	11.6675	11.607	11.5083	11.8014	11.785	11.6244	11.4668	11.3166	11.1954	11.9648	11.6751	11.5563	11.5957	11.6719	11.8352
G48D	9.70487	9.78389	10.0658	9.5555	8.83598	10.0283	9.66402	9.51545	9.85917	8.76284	9.35782	9.12962	9.99817	9.51263	9.45065	8.41409	9.64758	9.31964	10.0751	8.87952	9.7508	9.45054
G48F	6.70487	NA	NA	NA	NA	NA	NA	NA	NA	NA	NA	NA	NA	NA	NA	NA	NA	NA	NA	NA	NA	6.28061
G48K	NA	7.92591	NA	NA	NA	NA	NA	NA	6.71621	6.99731	7.03589	NA	NA	NA	NA	NA	NA	NA	NA	NA	6.51814	NA
G48Q	NA	6.51087	NA	NA	NA	NA	NA	NA	NA	NA	6.03589	NA	NA	NA	6.08142	NA	NA	NA	NA	NA	NA	NA
G48R	13.898	13.9371	8.11823	8.58866	9.09901	9.02825	NA	NA	NA	6.26034	8.57194	8.39266	NA	NA	7.49646	7.99905	7.39383	7.23218	8.07514	NA	7.19621	6.28061
G48S	10.9528	11.5109	11.2882	11.2482	11.1385	11.9027	10.742	10.6675	11.48	11.6179	12.3578	12.4076	10.6841	11.0976	10.4737	10.662	10.6707	10.9601	11.2451	11.3941	11.8757	12.0707
G48V	10.4418	10.5406	10.5588	10.3387	10.177	9.94579	10.0791	10.046	10.3407	10.1348	10.1234	10.3313	9.86693	10.5126	10.1689	10.169	10.4213	10.0395	10.7381	10.5316	10.1962	10.3681
G48*	6.70487	NA	7.31088	7.03612	6.51405	NA	NA	NA	7.30117	7.99731	7.29892	9.12962	7.05957	NA	NA	NA	NA	NA	NA	NA	6.78117	7.01758
R49A	7.93334	8.25378	10.228	10.6711	10.4934	10.5114	8.0873	7.93893	11.0233	10.6634	10.811	10.2766	9.48273	NA	10.2597	11.067	9.2879	10.3292	10.0848	10.9887	10.3553	10.8355
R49C	11.2959	11.1018	11.813	11.7581	11.7843	12.2769	11.7118	11.6019	12.1236	11.7522	11.8631	12.157	11.3407	11.4287	10.3122	11.2305	11.3754	11.3078	11.8922	11.6966	11.8055	11.8252
R49G	6.71095	6.93185	8.32115	8.18416	7.9388	8.18947	NA	NA	8.84107	8.59302	8.933	9.1391	NA	8.10676	6.50485	7.00815	6.5103	NA	NA	NA	8.45347	8.29119
R49H	12.1704	12.0087	12.8834	12.9046	12.5238	12.5955	12.1171	12.212	12.9448	12.8308	12.7459	13.1481	12.7019	12.0454	12.4356	12.8155	12.5578	12.3185	12.5873	12.6364	12.9836	12.8406
R49L	11.2553	11.1798	11.8289	11.6236	11.5682	11.2938	11.5898	11.4414	11.8753	11.7736	11.5939	11.7479	11.0974	10.9812	11.3752	11.3301	10.9603	10.9696	11.3072	12.1693	11.8422	11.5766
R49N	7.44792	6.51681	10.8447	10.4973	10.0263	9.86754	10.0873	7.93893	10.8955	10.6861	10.396	10.0651	9.65265	10.3292	8.67477	10.1781	9.12921	10.1486	9.49985	10.6668	10.415	10.4611
R49S	9.71095	9.51681	11.1025	10.6867	10.7968	10.327	10.3097	9.6759	11.1741	10.9715	11.0811	10.6245	9.80466	9.69173	10.2053	10.3301	10.1459	10.9141	10.8574	10.9887	10.8349	10.4876
R49T	7.44792	7.73921	10.7135	10.9853	10.9161	11.2251	9.3097	9.5239	10.922	11.3443	10.8631	9.9871	9.38962	10.9141	10.0594	10.4232	9.96973	10.8564	10.9261	11.2111	10.6974	10.637
R49V	NA	7.93185	10.4504	10.5406	10.8695	10.9968	9.67227	8.6759	10.55	10.7736	10.2781	9.40214	10.1266	NA	10.0594	10.0081	10.801	10.668	10.8922	10.4038	10.3141	10.4611
E50A	12.0889	11.9958	13.049	12.8641	12.7851	12.9357	12.625	11.6888	13.0683	13.0234	12.4382	12.5455	12.0644	12.6672	12.2717	12.5328	12.3323	12.3848	12.7034	12.7678	12.4615	12.5861
E50C	8.14642	7.53639	8.1421	7.79885	8.27413	7.46535	NA	NA	8.8529	9.40189	9.22966	9.83125	NA	NA	6.83874	NA	NA	NA	7.09858	NA	8.74193	8.62883
E50D	9.90131	10.2368	10.3791	10.0975	9.9064	9.68774	9.83845	9.6888	9.73742	9.55943	9.66854	9.91871	9.66449	10.6254	9.80222	9.52218	10.0926	9.16242	10.321	9.41728	9.64463	9.76633
E50F	8.31635	NA	NA	NA	NA	7.46535	NA	NA	NA	NA	NA	NA	NA	NA	NA	NA	NA	NA	NA	NA	NA	NA
E50G	10.2339	9.80941	9.58267	10.1092	9.85909	9.33982	10.3239	9.8263	9.82489	9.65564	9.84633	10.1532	9.81649	9.70782	10.0714	10.1896	10.1099	10.2999	8.68354	10.0954	9.77295	9.47682
E50K	11.3943	11.5661	11.6923	11.2583	11.9295	11.9248	11.976	11.8587	11.6682	11.9399	12.1215	11.8312	11.582	11.7858	9.97625	10.1896	11.4111	11.2328	11.5136	12.0261	12.1071	12.0707
E50L	15.0962	15.0202	9.85831	9.19939	10.0397	10.6353	NA	NA	6.73742	7.70145	9.57069	11.1532	NA	NA	7.97625	8.60464	8.62447	7.84049	NA	7.68032	9.71022	8.72194
E50M	6.73138	NA	NA	5.96235	NA	NA	NA	NA	7.61189	6.70145	6.32277	8.15318	NA	NA	NA	NA	NA	NA	NA	NA	7.54029	7.3069
E50N	7.73138	6.95143	NA	7.85544	8.27413	NA	NA	NA	8.47439	7.87137	9.22966	9.29068	8.07953	NA	8.32417	8.60464	6.30254	7.57746	7.09858	NA	9.17256	8.3069
E50P	NA	7.95143	NA	NA	6.53716	NA	NA	NA	NA	NA	5.7378	NA	NA	NA	6.10178	NA	NA	NA	NA	NA	NA	NA
E50S	9.66998	9.41086	10.8266	10.5125	10.2376	10.8346	9.32388	NA	11.1297	11.3453	11.3303	11.8312	9.30192	9.34525	9.4237	10.3889	7.96551	7.84049	9.76154	8.09535	11.418	11.3069
E50T	8.73138	9.53639	11.464	11.1774	11.256	11.5808	9.68645	NA	12.0832	12.0678	11.5896	11.762	10.78	9.85982	10.8022	10.861	8.76197	9.50345	10.8712	11.0496	11.8108	11.5421
E50V	8.73138	8.41086	10.2416	10.5125	9.12212	9.68774	9.83845	9.6888	10.676	10.1933	9.7822	10.2236	9.74249	10.2383	10.4237	10.564	9.57556	10.343	10.2141	10.9027	9.99972	10.0073
E50*	11.8046	11.4906	11.6923	11.7134	11.6246	11.6353	11.976	12.0107	11.7223	11.9494	11.8039	11.8536	11.6031	12.0615	11.5936	11.7015	11.9512	11.8405	11.9894	11.7392	11.7882	12.0618
E50Y	NA	6.53639	NA	5.47693	NA	NA	NA	NA	NA	6.28641	NA	NA	NA	NA	NA	NA	NA	NA	NA	NA	NA	NA
F51A	NA	6.95121	7.65894	7.3279	7.27679	8.20439	NA	9.54106	8.85479	7.70341	8.59833	8.83325	10.0214	8.54122	10.0428	9.34365	NA	NA	8.10194	8.42005	8.46839	8.30956
F51C	6.73098	7.53617	NA	6.15797	6.53982	7.88246	NA	NA	NA	NA	6.32531	7.41821	NA	NA	6.51924	8.02172	5.72116	NA	NA	NA	NA	NA
F51D	9.53834	9.9054	6.92198	5.74294	NA	NA	NA	NA	6.96171	6.70341	8.3842	8.41821	NA	NA	6.1042	NA	NA	NA	NA	NA	8.61278	7.30956
F51E	NA	8.27314	NA	NA	NA	NA	NA	NA	6.15435	NA	6.5477	NA	NA	NA	NA	NA	NA	NA	NA	NA	6.54239	6.30956
F51G	8.31595	7.27314	NA	6.4799	NA	NA	NA	NA	NA	NA	6.32531	NA	NA	NA	6.1042	NA	NA	NA	NA	NA	7.02781	6.30956
F51H	NA	6.53617	NA	NA	NA	NA	NA	NA	5.73932	NA	6.06227	NA	NA	NA	NA	NA	NA	NA	NA	NA	NA	NA
F51I	9.23349	8.53617	8.92198	9.22406	9.34718	9.34189	9.10396	9.83056	9.24182	8.40385	9.64724	8.41821	8.30524	NA	8.68917	8.75869	8.67535	9.16599	9.10194	8.09812	8.9209	9.47948
F51K	11.2545	11.2911	NA	5.4799	6.53982	7.46742	NA	NA	NA	NA	5.32531	NA	NA	NA	NA	NA	NA	NA	NA	NA	NA	NA
F51L	10.5036	10.2366	10.4245	10.533	10.4784	9.78935	10.4259	11.1785	10.4211	10.3758	10.4268	10.5337	10.8554	10.9335	10.1917	10.2441	10.554	10.3035	10.2719	10.6831	10.329	10.2792
F51P	8.14602	NA	NA	NA	NA	NA	NA	NA	5.73932	NA	6.32531	NA	NA	NA	NA	NA	NA	NA	NA	NA	NA	NA
F51R	8.95338	8.8581	NA	6.4799	8.41429	7.88246	NA	NA	7.15435	NA	6.32531	NA	7.08284	NA	6.51924	8.43676	8.11347	NA	8.32434	NA	7.67989	7.53195
F51S	7.73098	8.8581	7.92198	8.68154	8.12478	NA	NA	9.37113	9.10855	7.70341	9.2322	7.41821	9.40477	9.12619	8.68917	8.43676	8.18059	7.2591	8.51698	9.09812	9.17466	8.89452
F51T	7.95338	7.95121	NA	6.74294	7.76221	NA	NA	NA	NA	7.02534	7.19978	NA	NA	NA	6.51924	7.02172	5.30612	NA	NA	NA	6.22046	NA
F51V	8.31595	8.41064	8.14437	7.4059	7.53982	8.20439	8.84092	7.95609	7.47628	8.51077	8.13266	8.6406	8.49788	NA	8.1042	7.02172	7.72116	8.58103	7.10194	NA	8.46839	7.89452
F51*	7.14602	NA	NA	5.4799	NA	NA	NA	NA	6.47628	NA	5.32531	NA	7.08284	NA	NA	NA	NA	NA	NA	NA	6.80542	NA
F51Y	9.60545	9.59506	8.79645	8.24544	8.95486	8.88246	NA	9.17849	8.40228	8.95134	8.9498	8.83325	7.08284	8.54122	9.21968	7.75869	7.52851	7.2591	7.10194	NA	9.22046	8.30956
G52A	7.48428	8.66761	11.7478	12.1058	12.9405	12.5021	11.9278	11.473	12.1311	12.1919	12.0203	11.4043	11.8541	12.4681	12.3558	12.4075	11.973	13.679	12.4308	12.5759	12.0823	12.3442
G52C	7.48428	NA	9.35552	8.93292	9.22269	8.70954	NA	NA	9.6947	10.3681	9.11571	9.30918	8.5143	9.14616	9.39362	9.70118	7.06127	8.08545	9.34334	8.11645	8.88063	9.69848
G52E	10.2498	10.6396	10.443	10.6292	11.0622	11.0315	10.5354	10.086	10.8716	11.3242	10.987	9.93721	9.68422	11.0206	10.4425	10.6232	10.4258	10.3225	10.9623	10.64	10.8515	11.1537
G52L	9.91724	8.77452	11.3779	11.217	10.7027	11.4568	9.70537	7.97054	11.6947	11.7015	11.4996	11.4347	9.32165	9.73112	10.343	10.6232	9.26291	10.448	11.0278	10.7014	11.3865	11.1366
G52M	10.2067	9.92137	13.3039	13.1176	13.5139	13.6966	13.0273	12.3163	13.72	13.7214	12.918	12.5777	13.8043	13.5037	13.4029	13.2798	13.034	13.1729	13.7454	13.4828	13.0697	13.1323
G52N	9.55467	9.61103	NA	4.763	NA	NA	NA	NA	NA	NA	5.75816	NA	NA	NA	NA	NA	NA	NA	NA	NA	NA	NA
G52P	7.48428	7.55213	8.35552	6.87847	7.78211	NA	NA	NA	7.17114	NA	7.56552	8.17167	NA	NA	NA	NA	NA	NA	NA	NA	6.23677	6.74428
G52Q	6.74731	NA	9.67745	8.98539	9.55972	9.48715	NA	NA	9.89906	10.0818	9.25002	9.17167	8.09926	NA	7.70556	8.26061	6.5467	7.86306	9.34334	8.11645	9.44623	9.65117
G52R	11.3718	10.9672	11.9849	12.0729	12.1646	12.0315	11.4896	11.0294	12.2155	12.3167	12.2339	12.0396	11.7811	11.9535	12.0275	12.3958	11.5531	11.3866	11.8935	11.0233	12.4413	12.1537
G52S	7.96971	7.96717	10.7818	10.2004	10.3323	9.98965	8.85738	9.19293	10.2797	10.0097	10.266	10.3092	9.60176	9.73112	10.2905	10.8108	9.80543	9.80166	9.62345	10.7603	10.5036	10.1018
G52T	9.06924	8.55213	11.8474	11.8575	12.0082	12.3616	9.3428	8.70751	11.8646	12.3316	11.4861	11.6571	10.5587	9.73112	10.6854	10.4976	10.5207	10.6356	11.9954	11.5427	11.5314	11.6631
G52V	11.9038	12.0006	11.9554	11.8957	11.8451	11.6835	11.9949	11.8774	11.8005	11.8638	11.9231	11.6571	11.8362	11.9187	11.3811	11.7387	11.7892	11.7044	11.911	12.1825	11.7206	11.8104
G52*	10.4103	9.05463	9.52545	9.83625	9.22269	10.2945	9.85738	8.97054	9.7561	9.97219	9.56552	9.75663	9.60176	9.14616	9.70556	10.5407	9.78374	10.033	10.4902	8.70141	9.09476	9.26784
G52Y	8.62178	7.55213	10.4848	10.1205	10.8076	11.2597	8.53545	NA	10.511	10.3092	10.098	9.75663	9.32165	9.36855	8.99507	9.84557	9.06127	8.73753	10.7839	10.7014	10.0181	10.1705
D53A	12.0115	11.9137	12.2646	12.1241	11.9525	12.2171	11.2493	11.7211	11.9297	11.8238	11.9733	12.1138	11.8481	12.1298	12.3163	11.7498	11.6749	11.752	11.9224	11.7715	11.8501	11.9696
D53E	10.0366	9.23086	9.27665	9.25946	9.3086	9.08322	8.8708	9.72106	8.70508	9.43677	9.8821	9.67324	9.52617	9.38255	9.40609	8.92383	9.45646	9.29257	9.00682	8.93503	9.53556	9.15249
D53F	NA	7.79029	NA	7.00073	6.57164	NA	NA	NA	7.35144	7.32129	8.47402	8.45085	7.11113	NA	NA	NA	5.34098	NA	NA	NA	8.42008	7.76018
D53G	9.34855	9.5065	8.69169	9.53322	8.98667	8.49826	9.13384	9.39914	8.98887	8.64322	9.81797	9.18782	8.8481	9.38255	8.63557	9.55186	9.00395	9.752	7.86931	9.2976	9.74201	8.76018
D53H	8.76359	8.5679	8.69169	9.14757	8.3086	9.37273	NA	NA	9.73611	9.54368	9.52847	9.45085	8.33353	NA	7.35546	8.04936	5.75602	6.87753	NA	NA	9.29455	9.9301
D53I	10.0855	9.88983	8.17712	8.14757	7.57164	9.23523	8.13384	NA	10.2259	10.4642	11.4174	11.9952	7.11113	NA	NA	7.4644	6.92595	NA	8.54739	NA	10.5721	9.66707
D53K	7.17863	6.98294	8.69169	9.00073	6.57164	8.9133	NA	NA	8.98887	8.98425	8.90286	9.32532	NA	NA	8.455	7.78632	6.75602	NA	NA	7.71264	8.83512	8.34514
D53L	NA	6.5679	9.36976	8.61964	6.57164	7.9133	NA	NA	8.70508	8.98425	9.55494	9.56633	NA	NA	8.24854	NA	5.75602	8.09993	NA	NA	9.29455	9.28374
D53N	9.70219	10.0704	11.7621	11.2213	11.0528	11.9133	11.4069	9.56906	11.3713	11.2282	11.5549	11.5938	10.6961	11.0346	11.192	11.4644	11.4771	12.4922	11.5016	11.7126	11.4596	11.1525
D53P	7.76359	NA	NA	NA	NA	NA	NA	NA	NA	NA	6.58093	NA	NA	NA	NA	NA	NA	NA	NA	NA	6.25016	NA
D53R	7.98598	6.5679	8.17712	8.6528	8.44611	9.82019	8.13384	NA	9.0395	8.54368	10.1486	9.67324	8.52617	NA	7.13307	8.4644	5.34098	NA	7.13235	8.4496	9.37944	9.28374
D53S	7.17863	NA	9.36976	9.49715	8.3086	8.49826	NA	NA	9.64095	9.82379	9.8821	9.67324	NA	NA	8.63557	8.27175	7.45646	7.29257	8.71731	9.12767	9.67642	10.1177
D53T	8.50055	8.15286	9.36976	8.68522	8.57164	9.37273	NA	NA	9.35144	9.38018	9.90286	9.77278	NA	NA	NA	7.78632	5.34098	NA	7.86931	7.71264	9.45961	8.9301
D53V	7.98598	8.5679	8.95473	8.23777	7.98667	9.23523	8.8708	8.39914	8.35144	8.54368	9.1659	9.03581	9.11113	8.16016	8.71803	8.78632	8.614	8.752	9.35474	8.71264	8.49809	7.76018
D53Y	10.464	10.9137	10.2767	10.5509	10.6305	10.3056	10.2493	10.4866	10.1815	10.3213	10.5938	10.2582	9.6961	10.4821	10.8149	10.6738	10.1483	10.38	10.4054	10.7126	10.1328	10.4881
V54A	13.5661	13.5183	13.2	13.4618	13.3659	13.6774	13.3858	13.6926	13.5477	13.2441	13.5643	13.4584	13.2913	12.4749	13.6627	13.7802	13.5187	13.4656	13.6033	13.5282	13.577	13.3013
V54E	8.65487	9.64251	10.5155	12.203	9.46338	10.8834	11.9579	13.3822	11.3866	11.2117	10.8663	10.6883	13.3505	12.6367	12.0159	11.8561	11.9455	11.8654	12.6518	12.8449	11.3432	11.5056
V54F	8.19544	7.58362	10.4737	10.953	11.0263	10.0166	10.4725	9.22379	10.8973	10.8183	10.5174	10.3404	9.86508	9.76223	10.5188	10.651	10.3605	10.8026	10.1493	9.95184	10.5518	10.3924
V54G	9.0028	8.32058	9.08666	9.70337	9.09141	9.83607	9.15055	10.5039	9.97817	10.4247	9.62239	9.68833	9.79108	9.5923	10.85	10.066	10.2513	9.7031	10.2082	10.1445	9.26643	9.94761
V54I	11.4243	11.1885	12.1277	12.3536	11.9465	11.5141	12.3985	11.5457	11.8041	11.7295	11.6843	11.881	11.6929	12.0842	11.9045	12.1535	11.8144	11.9832	12.1493	11.3539	11.9103	12.1175
V54L	10.553	10.043	10.8781	11.0695	10.3963	10.2511	10.8875	10.7384	10.8115	10.902	10.6224	10.9684	10.8651	10.2927	10.6521	10.6905	10.8416	10.5202	11.1493	11.0987	10.7422	10.4501
V54N	NA	6.99865	10.5155	10.7814	10.8866	11.0991	10.3729	9.22379	10.9247	10.7966	10.4899	10.6359	10.298	9.91423	10.7144	11.3879	10.4337	11.2415	10.4224	11.1445	10.7583	10.559
V54P	7.78041	7.58362	11.0009	10.7193	10.8619	10.7872	10.653	9.87587	10.7818	10.683	10.5037	10.6359	10.9007	10.2927	10.8126	11.0957	10.517	10.5202	10.4713	11.0987	10.7422	10.1352
V54S	NA	6.58362	8.38622	9.01887	8.58891	9.25111	NA	NA	9.15101	8.21168	8.91878	8.68833	7.86508	NA	9.14961	8.65096	6.94545	NA	7.88631	8.14448	9.62398	9.36265
V54T	6.78041	7.32058	11.576	11.1773	11.5585	11.7105	11.61	11.1169	11.7893	10.9811	11.1904	10.881	11.4973	11.5465	11.6521	11.6103	11.5634	10.8957	10.8123	11.4299	11.3645	11.0996
V54W	NA	6.58362	9.08666	8.93943	9.09141	8.51414	8.56558	NA	9.00417	9.33721	8.64748	7.88098	8.3505	8.91423	9.2085	9.72896	8.47596	8.77021	8.88631	9.46641	9.65874	9.23712
V54*	8.89588	7.80601	NA	5.53344	NA	NA	NA	NA	NA	NA	5.37446	7.46594	NA	NA	NA	NA	NA	NA	NA	NA	5.85139	NA
V54Y	7.78041	6.58362	9.63414	10.2002	10.5275	9.92918	10.3729	8.73837	10.1275	9.83971	9.46192	9.34041	9.79108	9.76223	9.42263	10.6103	10.3147	10.1688	10.2082	9.60391	10.0478	9.68458
A55D	8.37575	8.91527	10.0984	10.5271	10.2648	10.7473	11.1005	10.2349	10.5464	10.974	10.4862	9.47548	11.3881	10.6068	11.5326	11.0169	9.49117	10.4121	10.4352	10.857	10.1093	10.4047
A55G	6.79079	NA	7.71994	6.68273	6.60187	8.26187	NA	8.42754	5.79153	6.76454	7.50018	NA	7.87717	NA	8.0378	NA	7.11266	NA	NA	NA	7.27644	6.79003
A55H	NA	7.33031	9.92157	9.77789	10.6608	9.93994	8.16189	8.42754	10.0646	9.71874	9.63263	10.0604	10.0147	9.41415	10.7483	10.4933	10.2985	10.2788	10.4352	10.3265	9.92029	9.87749
A55L	NA	6.59334	8.20536	8.58085	10.0613	10.1099	9.16189	9.23489	9.85043	9.93447	9.19206	8.89052	8.87717	9.41415	8.74829	9.95273	10.4912	8.90959	10.2777	9.47848	9.40572	9.59739
A55P	10.3351	9.91527	13.4204	13.6673	14.2529	13.661	14.1619	14.128	13.5729	13.6563	12.6608	13.1097	14.5439	14.3483	14.4792	14.2877	14.6212	14.4845	14.4196	14.3562	13.1375	13.1823
A55Q	7.20583	8.46781	11.9372	11.8815	12.7312	12.0274	12.4098	12.6755	12.1781	12.1396	11.5546	11.7732	12.6638	12.3617	13.4239	13.108	12.7332	12.1701	12.7769	12.9767	11.8156	11.7089
A55S	12.9269	12.6808	13.1662	13.3174	13.3207	13.1099	13.2493	13.4048	13.1839	13.1526	12.8276	12.8792	13.6267	13.2215	13.5209	13.4591	13.5523	13.3745	13.6433	13.5659	13.0545	13.0892
A55T	10.9337	10.5319	12.1529	11.7779	11.3388	11.6404	11.8249	11.4719	12.2619	12.559	12.0429	11.1	12.5665	12.8736	12.8776	12.7412	11.3757	11.106	12.1008	11.9114	12.0446	12.1388
A55V	10.2502	9.96258	10.3522	10.5632	9.82426	10.1099	9.38428	9.42754	9.79153	10.0499	10.3997	10.0604	9.46213	8.6068	9.86377	9.88562	10.0945	9.78406	10.2777	10.0634	10.4859	10.4339
T56A	9.91332	9.96939	9.57326	10.9008	11.3066	11.1932	9.90172	10.5178	10.869	10.8778	10.6389	10.0667	10.3636	10.6972	11.1185	10.9543	10.0969	10.9725	11.3877	10.8029	10.6571	10.6289
T56F	6.79784	6.60016	8.21069	6.5503	8.92808	7.53022	NA	NA	7.91119	7.57663	9.32954	9.59719	NA	NA	8.38667	8.30225	6.96309	NA	7.16526	7.74405	8.74153	8.7029
T56H	8.21288	8.33713	8.86277	8.68781	7.82855	7.53022	NA	8.75223	9.29822	10.4417	10.1098	9.59719	8.14123	8.19466	7.38667	8.95432	7.79316	NA	7.16526	NA	9.92595	10.381
T56I	9.79784	9.71564	9.86277	10.0097	9.41351	10.2672	10.0392	9.88973	10.0934	10.3239	9.87206	9.7041	9.14123	9.41706	9.33421	8.81682	9.88063	9.91363	10.1653	9.32901	9.83669	10.0439
T56K	NA	6.60016	NA	5.81334	NA	NA	NA	NA	6.21075	NA	6.39094	7.89675	NA	NA	NA	7.81682	NA	NA	NA	NA	6.60402	NA
T56N	10.1671	10.6002	12.018	11.9184	12.3066	11.8522	11.7091	11.3845	12.1415	12.1955	11.8558	11.8275	12.2567	11.8951	12.5509	12.561	12.2194	12.1616	12.6464	12.3685	12.1401	12.0055
T56P	14.4913	14.4808	14.4257	14.468	14.4724	14.3419	14.2522	14.3845	14.2234	14.3766	14.2817	14.3188	14.3668	14.5755	14.2676	14.1988	14.3236	14.3315	14.4289	14.4491	14.3536	14.5408
T56R	7.53481	NA	NA	6.3983	NA	NA	NA	NA	6.53268	NA	5.39094	NA	NA	NA	NA	NA	5.37813	NA	NA	NA	NA	NA
T56S	9.96777	9.71564	10.3102	10.2507	10.4806	10.8995	10.1647	10.8226	10.4006	10.7235	10.2322	10.8036	10.2567	10.0691	11.0551	10.9543	10.301	10.8205	11.195	10.407	10.5859	10.5774
T56V	6.79784	6.60016	10.6513	10.7202	10.6062	11.4999	8.57979	8.01526	11.1533	10.8137	10.806	10.7547	10.0157	10.3101	10.5566	11.0495	10.437	10.8522	11.0397	11.0171	11.1401	10.9858
T56Y	6.79784	7.0152	8.72526	8.31584	7.60616	8.75262	NA	NA	8.73431	8.9392	9.36056	10.2891	NA	NA	7.16428	8.30225	NA	NA	NA	NA	9.08945	9.65399
Y57A	7.54248	NA	6.99498	NA	6.61218	NA	NA	NA	NA	6.36043	6.13493	NA	NA	NA	NA	NA	NA	NA	NA	NA	6.28867	NA
Y57C	9.39047	9.3444	8.86944	9.78965	9.02722	9.65192	9.5864	10.1369	10.3252	10.4193	9.98293	9.99083	11.4931	11.57	10.8892	10.2563	9.63313	9.03512	10.0447	10.0709	10.2887	10.1245
Y57D	8.0279	8.02247	NA	5.55699	6.61218	NA	NA	NA	6.53856	NA	6.98293	NA	NA	NA	7.17034	7.82334	7.25967	7.91964	NA	NA	6.87363	7.60991
Y57F	8.92099	8.60743	8.57994	8.14195	9.34915	9.1214	8.17137	8.7584	9.17083	7.94539	8.62036	8.71073	NA	NA	8.04481	7.08637	8.80024	9.727	8.17027	8.16405	8.5366	8.70945
Y57H	9.80551	9.92936	9.99498	10.0164	9.8852	10.6519	9.90833	10.2438	10.0495	9.41932	9.90047	10.0733	10.4692	9.78572	10.3403	10.7493	9.86633	9.79411	10.7146	10.0709	9.90338	9.503
Y57K	8.0279	7.60743	NA	5.82002	6.61218	NA	NA	NA	7.53856	NA	8.06093	7.90337	NA	NA	7.17034	NA	NA	NA	NA	NA	7.98911	6.38752
Y57L	7.54248	NA	NA	4.82002	NA	NA	NA	NA	NA	NA	5.813	7.48833	NA	NA	NA	NA	NA	NA	NA	NA	NA	6.80256
Y57N	8.80551	7.60743	7.99498	8.78965	8.83458	9.1214	8.90833	NA	8.60895	8.77547	9.06093	7.48833	8.36968	NA	7.90731	9.08637	8.25967	8.50461	9.39267	9.48598	8.6106	9.05049
Y57P	7.80551	7.02247	NA	NA	NA	NA	NA	NA	NA	NA	5.813	NA	NA	NA	NA	NA	NA	NA	NA	NA	5.87363	NA
Y57Q	7.80551	7.3444	NA	5.55699	NA	NA	NA	NA	7.02399	NA	7.27244	7.90337	NA	NA	NA	NA	NA	NA	NA	NA	6.87363	7.60991
Y57R	7.22055	NA	NA	NA	NA	NA	NA	NA	NA	6.36043	NA	NA	NA	NA	NA	NA	NA	NA	NA	NA	6.6106	NA
Y57S	12.254	12.3444	12.0682	12.354	12.177	12.2553	12.2011	12.2178	12.1054	12.1418	12.1662	11.8807	12.0701	12.3162	12.1245	12.0092	12.1709	12.0489	12.3402	12.2726	12.0369	12.041
Y57T	7.22055	NA	NA	5.23506	NA	NA	NA	NA	NA	NA	NA	7.48833	NA	NA	NA	NA	NA	NA	NA	NA	NA	NA
Y57*	8.92099	9.77736	9.80233	8.96298	9.8852	9.53644	8.5864	8.43647	9.26103	9.36043	9.13493	9.60381	8.88425	NA	9.58538	9.20185	8.92953	9.33468	9.58531	NA	9.19556	9.44641
S58A	7.83933	8.22566	9.6132	9.75982	10.0154	9.68385	8.94008	8.05137	9.86111	9.05739	10.056	10.1048	8.17591	8.64918	8.61505	9.23084	8.29481	8.69112	9.2014	NA	9.67774	9.48265
S58C	7.83933	8.37766	10.0871	10.3232	10.7891	10.3757	10.7881	10.3733	10.6727	10.5908	10.6409	10.4585	10.3983	10.1086	11.0074	11.3884	10.6556	10.3692	10.3713	10.7173	10.7465	10.4238
S58D	NA	6.6407	NA	4.85293	NA	NA	8.20312	NA	NA	NA	NA	NA	NA	NA	NA	NA	NA	NA	NA	NA	NA	NA
S58F	10.3418	10.1001	10.3975	10.0094	9.45347	10.507	11.0776	10.0514	10.129	10.2357	10.0944	10.6353	10.1759	9.23414	9.86298	9.43729	9.64274	9.06963	10.6608	9.77875	10.1016	10.1963
S58H	NA	6.6407	NA	4.85293	NA	NA	NA	NA	NA	NA	NA	NA	NA	NA	NA	NA	NA	NA	NA	NA	NA	NA
S58I	NA	8.22566	10.7652	10.8529	10.816	10.7908	9.42551	8.46641	11.0919	10.5908	10.7534	10.6898	9.17591	9.45653	10.2298	10.4846	9.32724	10.1241	10.0088	10.1007	11.0481	10.5392
S58K	7.25437	7.05573	8.90271	8.55337	9.58472	9.44284	NA	NA	9.2006	9.39443	9.05596	8.74226	7.59095	8.97111	8.93698	8.33776	7.00531	8.17654	NA	8.77875	8.71251	9.00872
S58L	7.83933	6.6407	9.90271	8.94039	10.0612	10.0709	9.20312	NA	10.2006	9.89693	10.7534	10.2568	NA	NA	8.31549	7.85233	7.29481	7.36919	NA	8.51571	9.90515	10.2982
S58M	NA	8.05573	9.14372	9.99589	9.91914	10.507	9.42551	NA	10.2464	9.93875	9.72915	9.10483	9.05038	9.23414	9.78498	10.3378	9.5633	10.1765	10.4238	10.5157	9.52965	9.48265
S58P	9.64669	9.30366	8.90271	9.17486	8.76159	9.44284	8.20312	NA	8.94684	9.20178	9.57442	9.39434	9.17591	9.23414	9.52194	10.1743	9.29481	9.06963	7.93837	9.36371	9.22708	9.53923
S58R	NA	6.6407	9.7652	10.1749	10.0154	10.6839	NA	8.05137	10.77	10.4533	10.692	10.8891	7.91288	8.64918	9.52194	10.4373	8.96467	9.36919	10.0088	9.00114	10.2028	10.5667
S58T	9.16126	8.96263	12.2115	12.1445	12.5288	11.9834	12.0105	12.0514	12.4012	12.1932	12.118	12.0224	11.4736	11.6936	12.4352	12.5528	12.0203	12.5291	12.3029	12.2812	12.1531	11.8941
S58Y	10.7462	10.9137	10.2506	10.268	10.4187	10.2313	10.2031	10.3733	10.4559	10.3013	10.4904	10.1828	10.2348	10.3496	10.3155	9.85233	10.39	10.2761	9.78636	10.2812	10.6421	10.4238
Q59D	7.31675	7.1175	10.9644	10.9662	11.054	11.566	11.3785	10.6944	10.8102	11.0831	10.5518	10.6376	11.5064	10.5227	11.3422	11.3906	10.8673	11.0772	11.2615	10.5744	10.5688	10.5785
Q59E	NA	7.1175	9.50493	9.59632	9.8237	9.62742	10.263	8.10948	10.2566	9.73159	9.55178	9.69423	9.89631	10.4158	10.9177	10.6707	9.98898	9.95687	10.3204	9.95296	9.90252	8.71339
Q59F	NA	7.43943	7.08989	5.32953	8.12326	NA	NA	NA	7.47232	6.45857	5.90792	NA	NA	NA	6.25475	NA	6.48648	8.43331	NA	7.83748	NA	7.49099
Q59H	13.6655	13.3936	14.0285	13.8812	13.7195	13.7359	13.7004	13.8554	13.8493	13.7624	13.7424	13.814	13.7305	13.4296	13.9459	13.8779	13.7595	13.6812	14.0859	13.8524	13.6528	13.5607
Q59I	7.31675	6.70246	10.3123	10.002	9.37119	10.5019	NA	NA	9.94625	9.82781	10.3002	9.99379	8.81831	8.30031	8.12922	8.58324	8.36095	8.60324	8.48388	9.57445	9.77127	9.71339
Q59K	9.22364	8.92486	9.96436	10.5094	11.0059	10.566	11	10.4314	10.5312	10.655	10.2478	10.5174	10.6026	11.2389	10.9917	11.0095	11.0308	10.7909	11.1028	10.1594	10.6269	10.1914
Q59L	9.22364	8.28743	11.6135	11.8373	12.1677	11.9493	12.1043	12.0481	12.2566	11.9926	11.5226	11.3861	11.4557	11.6222	11.9827	12.0262	11.7024	12.0915	11.9803	12.0074	11.8302	11.9935
Q59N	7.31675	7.1175	10.2598	10.7389	10.2525	10.2124	11.4329	10.3319	10.4922	10.2312	10.4471	9.80115	10.5553	10.5227	10.6005	11.3381	10.9995	10.6428	10.886	10.8375	10.1863	10.9504
Q59P	14.3026	14.2622	14.2329	14.1215	14.2292	14.1032	14.1779	14.3059	14.1681	14.1239	14.1875	14.0865	14.1641	14.3078	13.8246	13.7228	14.1085	14.0554	14.0859	14.0339	14.2166	14.2234
Q59R	7.90171	9.36543	9.41182	9.39562	9.93062	10.2124	NA	9.69444	8.94625	9.57405	9.90792	9.69423	9.64838	8.30031	10.1933	10.8312	9.87879	10.3875	10.4839	10.4224	9.18631	9.60647
Q59S	8.90171	9.20496	11.571	11.5045	11.2525	11.3279	11.0704	11.3319	11.9023	11.907	11.7408	11.8011	12.6371	12.9821	12.0273	12.549	11.0614	11.1057	11.7209	12.2298	12.0655	11.9395
Q59T	11.6387	11.6721	10.5924	10.6959	10.7082	10.3644	9.99998	9.84644	10.5503	10.896	10.7153	11.2792	10.2333	9.5227	10.3977	10.4901	10.3772	11.0772	10.4839	10.34	10.8384	10.6874
Q59*	10.0716	10.3654	9.89725	10.1624	9.98125	10.2904	10.1375	9.52451	10.0303	8.7805	9.79056	10.3157	9.23334	9.30031	9.52777	9.6707	10.01	10.3402	9.99845	9.83748	9.99367	9.29835
Q59Y	8.31675	NA	9.96436	10.907	10.6151	11.0868	9.26302	10.3319	11.0706	10.655	10.7783	10.9007	9.97031	10.9633	10.2547	11.2557	10.5454	10.6428	10.4839	10.5744	10.0514	10.906
H60D	6.93599	NA	8.34636	8.82249	8.85641	8.6598	NA	NA	9.19037	8.60901	8.26362	8.02671	NA	8.74885	8.50423	7.60937	6.74386	8.27435	7.70846	9.09092	8.87154	8.75076
H60F	NA	7.15196	10.1829	9.68499	9.4779	9.53427	8.71028	NA	9.54184	9.1565	9.07097	9.02671	8.67918	NA	8.28184	9.69683	8.58036	8.78892	8.87839	8.86853	9.11255	9.19134
H60L	8.35103	8.47389	9.86094	10.1704	10.2434	10.3968	9.51763	9.55469	9.61779	10.2305	9.74904	9.34863	10.4341	9.91878	9.90633	10.0017	9.8434	9.55445	10.5664	10.6055	10.056	9.58726
H60M	NA	7.73692	9.34636	8.91765	8.85641	8.39676	8.29524	9.13965	9.79182	9.2305	9.07097	9.02671	9.13862	NA	9.28184	8.60937	9.06579	8.78892	9.70846	9.74299	8.73403	8.26534
H60N	8.67296	8.61139	9.4459	9.11795	9.4779	9.39676	9.8802	9.36204	9.85595	9.30089	9.58555	9.19663	9.67918	NA	9.69687	10.2532	8.93651	8.78892	8.70846	9.28356	9.69751	9.58726
H60P	13.4596	13.3856	13.2185	13.0944	13.3458	13.4672	12.7103	12.5771	12.8946	13.0171	13.2614	13.2555	12.9646	13.3187	13.1645	13.3167	13.0863	13.1949	13.3451	12.956	13.2794	13.4864
H60Q	11.3734	11.1743	11.6265	11.694	11.4414	11.8562	11.5683	11.7246	11.6085	11.6899	11.571	11.6706	11.0715	12.1412	11.9915	11.9313	11.7179	12.2484	11.4364	11.6759	11.7697	11.467
H60R	10.1584	10.0589	11.8244	11.8143	12.5906	12.2647	11.2338	11.1397	11.7836	12.0275	11.7296	12.004	11.0715	11.3338	12.5424	12.8948	12.6195	12.2999	12.4499	12.0909	12.012	12.1722
H60T	NA	8.32189	11.3719	11.1045	11.014	11.8562	9.51763	8.13965	11.8559	11.3515	11.2636	10.1966	10.2027	9.91878	10.8054	10.3098	9.8434	10.2219	11.3809	10.984	11.245	10.9434
H60V	7.35103	NA	9.78694	8.88662	8.74094	9.07484	NA	NA	8.91735	8.90857	9.64213	10.0267	NA	NA	7.28184	NA	7.25843	NA	8.03039	8.60549	9.27009	8.75076
H60*	NA	7.15196	NA	6.17041	NA	NA	NA	NA	NA	NA	NA	NA	NA	NA	NA	NA	NA	NA	NA	NA	NA	NA
H60Y	10.0515	9.32189	11.2394	11.1575	10.6795	11.1192	9.51763	8.87662	11.5803	11.2305	11.1016	11.3121	9.48654	10.2083	10.2515	10.9669	10.5947	10.8245	10.1008	11.0909	10.904	10.5581
Q61C	6.97224	NA	NA	5.39739	NA	NA	NA	NA	7.36405	8.40395	6.78549	NA	NA	NA	NA	NA	NA	NA	NA	NA	NA	NA
Q61H	13.2453	13.1537	13.2112	13.1804	13.127	13.0378	12.9925	13.2029	13.1714	13.0267	13.0033	13.0409	12.9215	12.9154	13.1631	13.1392	12.9928	13.0738	13.2487	13.1865	12.9908	12.9945
Q61I	NA	6.77292	NA	NA	NA	NA	9.32951	9.17316	7.17141	7.75187	NA	NA	NA	NA	NA	NA	NA	NA	NA	NA	NA	NA
Q61K	8.7092	8.50989	8.74453	9.04125	9.51228	9.10702	NA	8.91012	9.31825	9.64495	9.4044	9.87094	8.88195	NA	9.31345	8.96124	8.97323	9.50397	8.91087	8.63806	8.8401	8.79066
Q61L	8.7092	8.8884	9.03404	8.09783	8.36028	NA	NA	NA	8.82348	8.26644	8.67858	9.64854	NA	NA	8.05042	8.63931	7.67367	7.08893	7.32591	NA	8.35468	8.15323
Q61M	10.1422	10.0459	9.15957	8.56732	9.09724	9.69198	NA	NA	8.06449	8.11444	11.1973	11.273	NA	NA	NA	NA	6.29516	NA	NA	NA	9.90722	9.62716
Q61N	7.97224	7.77292	8.15957	7.78971	8.36028	7.69198	NA	NA	8.88761	7.75187	9.02253	9.97047	NA	NA	8.42893	7.63931	7.97323	8.31133	8.32591	7.9011	8.03275	8.30523
Q61P	14.4041	14.4359	14.369	14.308	14.4941	14.3165	14.1283	14.232	14.2977	14.4972	14.4365	14.335	14.1383	14.541	14.1589	14.0905	14.2906	14.4465	14.3884	14.1679	14.4576	14.5906
Q61R	8.84671	9.71152	9.96692	10.0556	9.83421	10.7509	9.32951	9.91012	10.6678	10.5884	11.0867	10.9216	9.17146	10.1081	9.25205	9.44666	9.18268	9.20441	9.98887	9.63806	10.8401	10.1126
Q61S	NA	7.99531	7.57461	7.30428	NA	8.69198	NA	NA	8.75637	8.40395	9.33569	9.97047	8.71202	NA	8.31345	7.63931	NA	NA	8.06287	8.31613	8.61771	8.56827
Q61T	7.7092	6.77292	NA	7.71932	9.09724	9.10702	NA	NA	7.82348	8.94451	8.78549	8.64854	NA	NA	7.53584	8.22427	NA	7.08893	NA	7.9011	7.25514	NA
Q61*	10.3415	10.2754	10.3295	10.2429	10.6166	10.2769	10.445	9.91012	10.3413	10.4364	10.5327	10.4559	10.8413	9.5935	9.37234	9.44666	9.9956	10.6739	10.4414	10.7756	10.6957	10.4427
Q61Y	NA	7.18796	NA	6.39739	NA	NA	NA	NA	7.82348	7.75187	7.30007	NA	8.03395	NA	9.05042	7.96124	NA	NA	7.32591	NA	7.44779	7.56827
P62A	7.72871	7.52845	7.59417	7.87569	8.53032	NA	NA	NA	8.62866	7.9634	7.99752	8.89013	NA	8.80581	7.06791	7.9786	5.99404	7.10883	NA	NA	9.11097	8.4641
P62F	10.7287	10.5285	NA	6.00122	7.53032	NA	NA	NA	NA	7.28533	6.80488	8.66774	NA	NA	6.74598	NA	NA	NA	NA	NA	8.05207	6.58963
P62K	11.5565	11.6823	NA	5.73818	6.79336	NA	NA	NA	NA	NA	NA	8.08278	NA	NA	NA	NA	NA	NA	NA	NA	7.05207	6.58963
P62L	9.7991	10.0645	9.68164	9.73818	9.96328	9.12445	9.76174	9.77481	9.84017	9.77075	9.83041	8.08278	9.43033	9.80581	9.87527	9.24164	9.80139	9.22431	9.75804	9.6562	9.71504	9.86265
P62N	8.57671	8.66596	8.40153	6.22361	7.53032	8.44638	NA	NA	NA	6.9634	7.90441	8.08278	NA	NA	6.74598	7.65668	NA	NA	NA	NA	7.05207	8.17459
P62Q	9.93035	9.73009	9.17914	9.17114	9.37832	9.44638	9.76174	8.92681	8.9657	8.9634	9.20698	9.2527	9.63678	NA	9.20542	8.8266	8.85202	8.69379	9.21747	8.91924	8.99067	9.00466
P62R	6.99175	6.79149	NA	5.73818	7.20839	NA	NA	NA	NA	6.54836	5.99752	NA	NA	NA	6.74598	NA	6.31597	NA	NA	NA	7.05207	6.58963
P62S	11.5361	11.6159	11.2946	11.2804	11.091	11.2537	11.2212	10.7748	11.0389	11.1729	11.1165	11.0828	11.3149	10.5063	10.9554	11.0142	10.9827	10.8814	10.8455	10.9192	11.3	11.2335
P62T	9.7991	9.20652	9.59417	8.93982	9.20839	9.12445	NA	8.18985	8.77305	9.35572	8.90441	9.2527	9.53725	9.12774	9.44642	7.24164	8.31597	9.61133	8.343	8.91924	8.71504	8.58963
D63A	11.6969	11.7215	12.3515	12.4101	12.5208	12.3802	12.0719	11.951	12.6232	12.4927	11.7928	11.6944	12.7231	12.2276	11.8885	11.9284	11.5746	11.7976	12.4268	12.5512	12.2437	12.1748
D63E	9.43014	9.31709	10.0159	9.55286	9.04277	9.32132	9.37141	8.95104	9.40888	8.57781	9.57915	8.69444	8.34228	9.42026	9.35448	8.68051	9.06444	9.45652	9.78296	9.68332	9.40241	8.84257
D63F	7.75206	7.22963	7.20856	6.90377	NA	NA	NA	NA	6.99384	6.99285	8.484	8.69444	NA	NA	NA	NA	NA	NA	NA	NA	8.08049	NA
D63G	9.43014	9.39956	11.1782	11.0293	11.3015	11.5437	11.3714	10.0885	11.0671	10.8997	10.8825	10.633	11.0792	10.6427	11.0363	11.3244	10.8904	9.87155	11.2424	10.2683	11.0805	10.8426
D63H	10.185	10.515	13.2747	13.0368	12.9769	13.2067	12.0719	10.536	13.5763	13.4191	12.97	12.6944	12.0611	12.1207	12.2931	12.6347	11.9508	11.9072	12.5774	12.7364	12.9343	12.8807
D63L	9.33703	9.39956	11.2086	10.8622	10.8501	11.7953	NA	NA	11.3976	11.2782	11.1743	11.1969	NA	NA	6.35448	NA	7.18997	7.87155	8.95289	10.0618	10.955	11.185
D63N	10.074	9.98452	11.2383	11.0368	11.3439	10.3993	10.9564	10.536	11.2291	11.2023	11.282	10.8099	11.1496	10.0052	10.9193	10.8098	10.7065	10.835	11.1405	11.5313	11.0191	10.9179
D63P	7.75206	8.22963	11.2383	11.0664	11.0683	11.3993	11.9959	11.3296	11.6086	12.0697	11.2534	11.0164	12.2003	11.5902	11.8356	12.2041	9.5119	9.79755	10.783	11.0053	10.7993	11.0576
D63S	8.60006	8.39956	11.8715	11.9201	11.8501	11.675	11.5938	11.6291	12.1093	12.0152	11.263	11.0637	12.2965	11.2947	12.3694	12.6692	11.62	11.2501	12.0867	12.2921	11.6351	11.3206
D63T	7.0151	NA	NA	6.44433	NA	NA	NA	NA	6.40888	NA	6.34649	NA	NA	NA	7.35448	NA	NA	NA	NA	NA	NA	NA
D63V	9.23749	8.39956	10.8331	10.3392	10.4833	10.9063	8.78645	8.21407	11.3158	10.9701	10.4169	10.8644	8.56468	8.42026	8.35448	9.00244	8.77493	8.87155	9.2424	10.4489	10.2769	10.3206
D63Y	12.263	12.4391	12.2383	12.433	12.2354	12.3011	12.4303	12.6515	12.1902	12.2596	12.282	11.9675	12.372	12.0052	12.0641	12.1399	12.0644	12.179	12.1753	12.3156	12.1466	11.966
S64A	7.03747	6.83713	9.45595	9.27562	9.65187	9.98213	NA	8.97635	9.71609	9.77172	8.90647	9.1339	9.48259	8.86442	9.25254	9.51091	9.47432	9.74686	8.97644	10.0858	9.22117	9.58656
S64C	NA	6.83713	NA	6.27562	NA	NA	NA	NA	NA	NA	6.37042	NA	NA	NA	NA	NA	6.63302	7.57694	NA	NA	NA	NA
S64D	9.3594	9.57409	12.887	13.0229	13.293	12.6505	13.9191	14.3755	13.1207	13.1149	12.3523	12.3434	13.8696	13.6846	14.09	14.1874	13.6007	13.6484	13.4647	13.3741	12.7639	12.7354
S64E	NA	6.83713	8.23356	9.27562	8.95999	9.98213	8.81059	8.23939	9.18558	8.82419	7.21842	8.45583	8.36711	8.86442	8.60046	9.79101	9.25751	8.1619	9.61387	9.70732	8.10569	8.063
S64F	9.3594	9.77573	9.34904	9.46826	9.42948	9.49671	8.39555	9.65443	9.75262	9.54039	9.00269	9.30382	8.95207	8.86442	8.37807	8.02548	9.90603	9.1619	8.97644	9.55532	9.60819	9.52243
S64H	9.15295	7.57409	12.3068	11.9153	11.9178	11.8752	11.1325	10.7419	12.1856	12.4262	11.8814	11.9153	11.9114	12.388	12.4078	12.1793	11.8029	11.952	12.3764	12.3854	11.6188	11.7354
S64K	NA	6.83713	9.97053	9.61801	9.84451	10.0817	9.61795	8.23939	9.92254	9.97103	9.09289	8.45583	9.48259	9.44938	10.1854	10.404	8.36998	10.2208	10.1284	10.5553	9.91305	8.38493
S64P	11.2599	11.0071	11.8581	11.6826	11.719	11.6342	11.9399	11.8639	11.7253	11.7311	11.6778	11.5262	11.537	11.9088	11.8265	11.8328	11.6405	11.2494	11.9358	11.7429	11.4865	11.6924
S64T	7.77444	8.25217	10.8965	11.0074	11.2368	11.4602	11.6686	11.5124	11.3376	11.2457	10.7209	10.3038	11.8265	11.7713	11.9327	11.791	11.3609	11.1619	11.6139	11.4298	10.7106	10.3109
S64V	9.15295	6.83713	9.23356	9.35091	8.58148	9.49671	NA	NA	10.1856	10.3388	10.2383	10.5262	NA	NA	8.49355	7.28851	6.04805	NA	7.39148	8.38539	9.947	10.0172
S64*	8.25986	7.83713	NA	6.63819	NA	8.17478	NA	NA	8.01565	7.33876	7.85585	NA	NA	NA	7.60046	7.28851	6.85541	7.57694	NA	NA	8.10569	7.87036
S64Y	10.4969	10.5741	11.2925	11.5072	10.7831	11.6983	9.39555	9.65443	11.8983	11.8242	11.8034	11.6885	10.3057	10.5649	11.2688	11.7036	10.0481	9.89886	11.2984	10.3854	11.4276	11.4893
D65A	12.2364	12.5189	12.3006	12.4534	12.2089	12.162	12.5549	12.5062	12.3287	12.5279	12.2466	12.2759	12.6378	12.7774	12.1483	12.1913	12.2668	12.49	12.2789	12.0777	12.2262	12.4207
D65E	10.4153	10.0643	9.60756	10.3011	9.77348	9.81623	10.5549	9.86877	9.90318	10.2384	9.8299	9.77336	9.00033	NA	9.64278	10.0702	10.0326	9.71952	10.1006	9.89329	9.93269	9.93345
D65G	9.41533	9.76885	10.6549	10.8417	10.9579	11.3187	10.5549	10.9468	11.3349	10.6534	10.3308	10.3583	10.2898	10.2413	11.2277	11.4488	11.1787	11.1556	11.3445	11.1887	10.6195	10.9334
D65H	9.5959	10.5189	12.1764	12.0972	12.2329	12.1139	12.3463	11.3427	12.0916	12.1128	11.8702	11.8323	12.1703	11.9194	12.2363	12.2402	12.1463	11.5628	11.8971	11.8933	11.765	11.8126
D65I	8.31579	7.30942	11.7881	10.7582	10.636	11.1382	10.9419	10.2838	11.4542	10.6832	11.3499	11.0464	10.0783	9.50435	10.0834	10.7025	10.1463	10.2759	10.3762	10.4339	10.7249	10.5855
D65K	8.96787	8.63134	10.4556	10.9121	10.0145	10.8751	10.4394	9.69884	10.8168	10.7409	11.3212	10.8323	9.28983	9.50435	10.1208	10.6552	10.1242	10.1556	9.3121	9.24121	10.8231	10.5855
D65L	9.50844	8.11677	12.3589	11.9874	12.1342	12.4012	12.2807	11.5568	12.3898	12.1237	12.1132	11.9433	12.4451	11.8263	12.1392	12.4762	12.0088	12.0071	11.9612	11.6818	11.976	11.854
D65M	7.0934	6.89438	9.78813	8.80516	9.89901	9.40119	9.1764	8.69884	9.76232	9.31638	9.00887	9.88884	7.41537	9.72674	8.00535	9.20774	8.10186	7.21702	7.85267	9.43385	8.38249	9.37402
D65N	11.617	11.1921	12.3154	12.0036	12.1967	11.6575	12.2468	12.0564	12.2116	11.8366	11.9412	11.8888	11.9801	11.9638	11.6036	11.8144	12.0027	12.1556	12.0226	12.3881	12.145	11.9841
D65P	8.96787	8.89438	11.2553	11.4505	11.4226	11.3187	9.85447	NA	11.4427	11.3164	11.2209	11.1426	9.73729	NA	9.6934	10.3333	9.65645	9.71952	10.3121	10.6818	11.1297	11.374
D65S	8.96787	7.63134	11.8092	11.6947	11.8686	12.1855	12.3139	11.4537	12.1208	11.8366	11.5858	11.6802	12.0202	12.6473	12.1022	12.4626	11.8092	12.2903	12.2102	11.6038	11.4578	11.5524
D65V	8.67836	9.21631	9.02259	9.13447	9.22094	8.81623	9.85447	9.02077	9.17736	8.39038	8.68694	9.51032	8.63776	8.50435	8.74231	7.74831	8.34979	9.09149	7.85267	9.89329	9.21899	8.58552
D65*	8.31579	6.89438	NA	5.10472	NA	7.81623	NA	NA	NA	NA	6.42391	8.1884	NA	NA	NA	NA	NA	NA	NA	NA	6.89706	NA
D65Y	9.83037	9.55734	11.8092	11.2813	11.5808	11.4792	11.2468	10.2838	11.2971	11.2583	11.0445	10.8323	10.354	11.1673	10.6934	10.9182	10.7457	11.0915	10.8069	11.3881	11.1601	10.448
Y66C	8.56137	7.95006	8.07201	8.61199	8.82335	NA	8.89585	NA	8.68931	8.28745	8.15032	8.82316	9.33674	NA	8.57828	7.79333	8.15125	8.26759	8.2178	8.48001	8.21123	7.99165
Y66D	7.56137	8.17245	8.55743	8.15256	8.36392	9.28168	NA	NA	7.32674	7.70249	7.60975	8.56013	7.46227	8.97314	7.19977	8.11525	6.73621	NA	7.48084	9.06497	8.0857	7.1843
Y66F	8.36873	8.3651	9.07201	8.02703	7.36392	NA	NA	NA	7.32674	7.92488	7.32024	NA	7.87731	NA	8.33727	9.37829	8.05814	8.68262	8.70323	NA	6.9482	8.35422
Y66H	8.36873	8.95006	8.75008	9.34895	9.27081	9.45161	9.48081	8.74294	9.51938	9.11752	8.47225	9.93864	8.68467	9.5581	8.6852	8.37829	9.28053	9.48998	8.2178	NA	9.01859	9.43222
Y66N	7.14634	NA	NA	5.15256	NA	NA	NA	NA	NA	7.11752	6.15032	NA	NA	NA	6.87784	NA	5.73621	NA	7.48084	8.48001	6.21123	6.76926
Y66S	11.5614	11.7049	11.5314	11.6497	11.4724	11.7411	11.2882	11.6009	11.2876	11.6094	11.3695	11.3257	11.3692	11.0606	11.5361	11.7241	11.2173	11.2372	11.3553	11.5244	11.4592	11.5766
Y66T	8.7313	7.68702	9.07201	9.12218	7.94888	8.86665	NA	9.3279	9.16324	8.92488	9.23778	9.69763	8.68467	NA	9.12577	8.37829	8.95861	7.68262	8.89587	8.06497	9.14983	8.1843
Y66*	10.8093	10.4526	10.6081	10.6656	10.8233	10.9255	10.4808	10.4434	10.7092	10.4751	10.6739	10.8232	10.7842	10.7805	10.3373	10.2528	10.627	10.9306	10.6508	10.48	10.2112	10.9392
L67F	8.60405	8.57764	8.37435	8.35943	7.99124	10.2308	NA	NA	8.25481	9.15721	8.51343	9.27842	8.72019	NA	8.71988	8.41377	8.10027	9.04569	NA	NA	8.66704	8.39943
L67H	8.60405	7.99268	9.37435	8.35943	9.31317	8.9089	NA	9.10105	8.8763	9.15721	8.36143	8.27842	8.91284	9.01239	9.16045	8.99874	8.51531	8.04569	7.93104	9.68569	9.52502	9.22951
L67I	11.6484	11.4077	NA	5.60454	11.2136	11.0244	NA	NA	NA	NA	5.77647	NA	NA	NA	10.9349	11.4138	6.19338	7.30872	NA	NA	NA	NA
L67P	9.60405	9.72964	10.0373	9.33246	9.86571	9.32394	9.93091	NA	9.30926	9.80106	9.68336	9.08577	9.08276	9.59735	10.0825	9.41377	9.80809	9.89368	10.4546	9.68569	9.252	9.47744
L67R	10.9616	10.8	10.0373	10.3594	10.6157	10.4114	10.2528	10.686	10.2268	10.6808	10.5838	10.3659	10.6677	9.33432	10.3388	9.7357	10.3227	10.3676	10.253	10.4227	10.1906	11.0369
L67S	7.60405	NA	NA	NA	NA	NA	NA	NA	6.13934	NA	7.77647	NA	NA	NA	NA	NA	NA	NA	NA	NA	NA	6.81447
L67T	8.60405	8.21507	NA	NA	10.6542	9.78337	NA	NA	NA	NA	NA	NA	NA	NA	7.71988	8.82881	NA	NA	NA	NA	NA	NA
L67V	8.41141	8.40772	10.3129	10.3727	9.92984	10.9089	NA	NA	11.0462	10.5835	10.7765	10.7378	7.4978	NA	8.23445	NA	7.00074	NA	8.51601	9.10073	10.5497	10.439
L67Y	NA	6.99268	NA	6.4119	6.99124	NA	NA	NA	7.7243	7.96456	5.77647	7.86338	9.08276	NA	6.49749	8.63617	NA	NA	7.51601	NA	NA	7.55144
G68E	10.1762	9.84234	11.7807	11.6159	11.4312	11.2959	11.8404	11.7339	11.3674	11.4001	11.3331	11.8761	11.3405	10.459	11.7669	11.9039	11.4635	11.1147	11.0406	11.1422	11.6309	11.4597
G68F	NA	7.52041	10.5419	9.73135	10.4312	9.89736	9.03305	NA	9.82307	10.5927	NA	NA	11.2665	11.2246	9.81932	10.0141	NA	NA	11.4329	10.6187	NA	NA
G68K	8.88673	8.10538	11.2903	11.0488	11.5904	11.6859	11.891	11.5198	11.297	10.8558	10.692	11.0847	10.6035	10.5966	11.8823	11.8573	11.3911	11.3212	10.7955	10.8666	11.1479	10.7774
G68L	9.03874	9.32777	12.5704	12.5099	12.4312	13.0378	12.203	10.6833	12.5419	12.4606	12.1263	12.3843	12.6624	12.9445	12.3607	12.4812	10.8272	11.0388	12.9595	12.2911	11.839	11.7941
G68M	NA	7.52041	9.59846	9.97577	9.9837	10.6079	10.033	8.87593	10.2679	9.51874	9.75914	9.55418	9.47797	9.72208	9.86995	10.0141	9.72989	8.99924	10.0406	10.0781	9.7729	9.87471
G68P	8.30177	NA	NA	7.29395	7.52427	NA	NA	NA	8.2381	7.27082	8.46963	9.19161	NA	NA	NA	NA	5.88859	NA	NA	NA	8.09483	8.52107
G68R	10.4172	10.6903	11.0679	11.0128	10.7722	10.3448	10.8404	11.1239	11.1126	10.4803	11.0412	11.0847	10.2665	9.72208	10.3695	10.627	10.6787	10.5842	10.2885	10.7061	10.5008	10.5211
G68S	8.03874	7.10538	9.06794	9.89881	9.9837	9.89736	10.033	10.5764	10.145	10.225	10.1326	9.70618	9.18846	9.94447	10.4043	10.4502	8.39109	8.99924	9.04059	9.42604	9.6798	9.995
G68T	7.30177	NA	7.89802	9.54188	10.6117	9.60785	10.7335	8.87593	9.2381	9.27082	9.42899	8.70618	NA	NA	9.96617	9.8335	10.1616	9.15124	8.36252	NA	9.7271	8.93611
G68V	11.4172	11.1928	11.483	11.5099	11.6328	11.4379	11.618	11.0459	11.7824	11.4803	11.666	11.4286	11.3761	10.8376	11.4214	11.5413	11.2578	11.3839	11.3981	11.2036	11.6309	11.2819
G68W	10.8461	10.5204	10.2903	10.8689	10.8097	10.1384	11.033	11.0459	10.4605	10.4407	NA	NA	12.1271	12.7221	10.5666	10.0141	NA	NA	12.25	11.748	NA	NA
G68*	7.71681	7.52041	NA	7.03091	7.10923	NA	NA	NA	8.2381	8.59274	NA	NA	8.6035	9.72208	NA	NA	NA	NA	10.2105	8.61869	NA	NA
N69C	7.41162	NA	9.17573	9.6946	9.72174	9.86584	9.13693	8.97879	9.96462	8.55994	9.89273	9.28654	8.70987	NA	9.80538	9.19034	9.40669	9.09834	9.61218	10.4232	9.91506	8.63628
N69D	8.41162	9.53619	9.32774	9.56684	9.63427	9.86584	NA	NA	9.0031	8.55994	8.92444	9.64911	8.70987	8.84992	9.7488	10.1079	9.79901	9.8353	9.32267	8.72272	8.87066	9.46635
N69H	13.634	13.3435	13.4815	13.4081	13.4985	13.3641	13.4407	13.3882	13.466	13.3616	13.4037	13.3861	13.1693	13.4349	12.9441	13.3867	13.2985	13.4283	13.7226	13.5301	13.1328	13.3612
N69I	7.41162	8.43665	8.00581	8.71884	8.21924	NA	NA	8.56375	8.0771	NA	8.20823	NA	7.70987	NA	7.6899	7.60538	8.31358	NA	NA	NA	8.5711	7.05131
N69K	9.82665	9.08873	8.59077	9.39692	8.9562	10.0033	NA	8.97879	9.70937	9.19737	8.7932	9.80111	8.44683	8.84992	9.27487	9.72085	9.16158	8.73577	8.15275	9.72272	8.45562	8.78828
N69R	7.82665	NA	9.81316	10.6699	10.2781	10.4508	8.72189	9.97879	10.4276	9.97498	10.1288	9.80111	10.3728	10.265	10.4269	11.1079	10.5766	10.7358	9.9601	10.8102	10.1186	10.1102
N69S	8.14858	8.79922	9.81316	9.9617	10.2192	8.54391	11.0438	8.97879	10.5101	10.0339	9.98584	11.0641	8.93226	NA	10.1049	10.7209	10.1346	11.2138	9.9601	10.0446	10.2282	10.5538
N69T	12.5409	12.4237	12.774	12.7098	12.5531	12.7918	12.6288	12.3363	12.721	12.7737	12.467	12.5015	12.6168	12.5504	12.5228	12.8406	12.2647	12.5723	12.5278	12.7	12.5145	12.6562
N69Y	8.82665	8.6293	9.59077	9.56684	8.63427	10.8658	NA	9.30072	9.56253	9.71194	9.48834	8.80111	10.0318	8.84992	9.10494	10.1903	9.26467	9.09834	8.9601	9.53007	9.5711	9.98991
L70F	13.5153	13.8443	13.6423	13.7557	13.512	13.7669	13.3877	13.6917	13.4039	13.5031	13.1861	13.3777	13.472	13.4645	13.4022	13.6654	13.4106	13.501	13.7289	13.5838	13.2433	13.4745
L70H	7.45637	7.25936	8.37178	8.37694	7.26409	NA	NA	NA	NA	8.24433	8.25198	8.10471	NA	NA	7.95216	NA	7.25791	NA	NA	NA	7.71969	7.51447
L70K	NA	7.6744	NA	6.43834	NA	NA	NA	NA	6.38156	7.43698	7.76655	NA	8.49011	NA	7.72977	NA	NA	NA	7.78247	NA	NA	7.09943
L70M	NA	7.6744	7.63481	5.85337	NA	NA	NA	NA	7.11852	NA	6.76655	NA	NA	NA	7.72977	NA	6.77248	NA	NA	NA	6.4973	NA
L70P	8.87141	7.99633	NA	5.43834	7.26409	8.172	NA	NA	NA	NA	7.02959	NA	NA	NA	NA	NA	NA	NA	NA	NA	NA	NA
L70Q	NA	7.25936	8.8572	7.43834	7.26409	8.90896	NA	NA	9.04452	7.43698	8.53209	9.68967	NA	NA	NA	NA	NA	NA	NA	NA	7.71969	8.09943
L70S	9.19334	8.25936	10.2198	9.40796	9.26409	9.75696	NA	NA	9.55148	8.43698	9.61455	9.3271	9.3381	9.63668	8.46674	8.64303	8.62048	8.55462	9.65694	10.223	9.4359	9.21491
L70T	7.87141	7.6744	NA	5.43834	NA	NA	NA	NA	NA	NA	7.76655	NA	NA	NA	NA	NA	NA	NA	NA	NA	6.4973	NA
L70V	9.04134	9.13383	9.50928	9.46808	9.26409	8.58704	NA	NA	8.79659	9.52444	9.65408	9.3271	8.16818	9.31475	8.31473	8.86542	8.45055	7.96965	8.78247	NA	9.30465	9.09943
L70W	NA	7.25936	NA	7.55381	7.67913	NA	NA	NA	6.38156	NA	8.35152	NA	NA	NA	NA	NA	NA	NA	NA	NA	7.23426	7.8364
L70*	8.19334	7.99633	NA	7.55381	NA	NA	NA	NA	7.11852	7.75891	6.02959	8.51975	8.16818	NA	NA	NA	6.03551	NA	7.78247	NA	7.4973	7.8364
L71F	9.1231	9.92466	10.0383	9.76299	9.75873	9.66445	10.0624	8.68026	9.82787	9.52477	9.88539	10.4076	9.05623	NA	10.1235	8.45021	9.39284	9.51154	9.73735	10.1619	9.99455	9.77989
L71H	9.1231	8.3397	NA	7.25203	NA	NA	NA	NA	7.68103	7.10973	7.69776	NA	NA	NA	8.02393	NA	7.11982	NA	NA	NA	NA	7.19493
L71I	NA	8.07666	8.71637	8.68499	8.3437	8.66445	9.57699	NA	8.45864	8.52477	8.33519	8.92217	NA	8.99512	NA	NA	6.85678	NA	7.86288	NA	8.45399	8.93189
L71P	9.86007	9.45517	8.93876	9.28765	9.08066	8.98638	NA	9.90265	9.1216	8.9842	8.52783	9.60024	8.57081	8.99512	8.21658	8.93564	8.44175	8.85946	9.08528	9.16195	9.08202	8.77989
L71R	7.53814	7.75473	NA	5.9301	NA	NA	NA	NA	NA	NA	6.52783	NA	NA	NA	NA	NA	NA	NA	NA	NA	NA	NA
L71T	8.2751	8.56209	NA	6.51506	7.75873	8.24941	NA	NA	7.45864	NA	6.52783	NA	NA	NA	NA	NA	6.53486	NA	NA	NA	NA	7.19493
R72A	8.3694	NA	9.22947	8.83086	8.44322	8.76138	NA	NA	7.96708	7.21508	8.43485	9.50432	NA	NA	8.47559	10.0232	6.9548	NA	8.37513	NA	9.18008	9.04498
R72C	9.95436	9.75613	10.6218	10.4158	10.3177	9.93131	9.93338	8.77097	10.4265	11.0895	10.0538	10.2819	9.51553	NA	10.4349	10.3033	10.1247	9.85125	10.1825	10.2561	10.765	9.81051
R72F	10.3694	9.6566	NA	7.02351	NA	NA	NA	NA	NA	NA	8.21245	8.28192	NA	NA	NA	NA	6.9548	NA	NA	NA	7.89997	7.30801
R72H	11.2569	11.0587	13.1121	13.4435	13.2761	13.3463	11.7407	10.8864	13.2845	13.2	13.2274	13.2361	10.9306	11.431	11.9204	12.4446	11.7518	12.4907	12.3975	12.5191	13.0584	13.166
R72K	7.63244	7.4342	10.3994	10.111	10.6131	10.2208	10.5183	8.77097	10.0115	9.53701	10.3554	10.3974	10.4331	NA	10.8603	10.9707	9.49085	9.85125	9.83456	9.51912	9.9506	9.5304
R72L	11.1349	11.5497	11.2295	11.5549	11.2506	10.2208	10.6703	10.8864	11.4428	11.2448	11.1353	11.4518	10.5935	10.9836	11.2599	11.1227	10.9904	10.7947	10.8346	10.7415	10.7073	11.1493
R72P	NA	8.4342	8.22947	9.02351	7.44322	8.34635	8.93338	10.186	8.55204	8.43747	8.43485	9.01889	8.3456	9.52414	8.30567	9.21583	7.63287	7.73577	7.96009	8.51912	8.99951	8.89297
R72S	8.04747	8.84924	10.3169	10.8437	11.0677	10.4618	9.67034	11.5079	11.137	10.2151	10.6499	10.3974	10.2525	10.5241	11.6807	11.5734	11.0758	11.6744	10.7674	10.9342	10.6472	10.7674
S73C	9.63874	8.56363	9.94278	10.3925	10.6921	10.6989	9.7912	9.30307	10.479	11.0519	11.3271	11.3452	9.47617	9.99835	10.5134	10.9202	9.28444	9.59983	9.82611	9.8662	11.0047	10.6273
S73G	7.76427	NA	8.67975	8.84504	NA	8.89152	9.05423	NA	8.08665	7.35148	8.34218	9.14355	8.47617	NA	7.42597	7.92015	9.00881	8.2779	8.50418	9.8662	8.03066	NA
S73I	8.98666	9.4381	9.52774	8.66816	8.79898	9.47648	9.46927	9.625	9.33457	9.22595	8.92714	9.62898	9.28352	NA	8.7479	7.92015	7.76088	7.86286	NA	9.05885	9.1302	8.45742
S73K	NA	7.56363	9.35782	8.60403	9.16155	NA	NA	NA	9.61021	9.35148	9.5121	9.14355	NA	NA	9.33286	8.92015	6.34584	NA	NA	9.05885	9.68274	9.45742
S73N	8.98666	8.56363	9.94278	9.81702	10.4511	10.2134	9.46927	8.88803	10.0866	10.1588	9.6641	9.14355	8.47617	NA	10.0698	9.65712	9.22031	9.44782	9.96361	9.8662	10.1775	9.04238
S73R	9.87975	10.5022	10.8814	10.7145	9.89852	10.979	9.46927	10.7625	10.4086	10.7207	10.7345	10.7285	10.6461	9.26138	10.4704	11.0901	9.61886	8.86286	10.8261	10.7593	10.7469	10.4574
S73T	NA	8.56363	10.1652	9.43	9.57659	10.0614	NA	NA	9.84153	9.35148	9.34218	9.14355	8.47617	NA	9.51343	9.33519	9.40473	9.97834	9.08914	9.8662	9.80827	8.87246
K74C	7.8753	8.08949	10.9995	10.4492	11.0182	9.59257	NA	NA	10.372	10.4248	10.5996	10.9347	8.92194	NA	9.85316	9.75881	8.4565	9.71133	8.62777	9.98268	10.2916	10.5905
K74D	7.8753	NA	NA	7.71881	8.69631	9.00761	9.5849	NA	8.52395	8.70862	6.45662	NA	8.18497	NA	7.53123	9.02185	7.87154	NA	8.62777	NA	8.33736	8.32743
K74E	7.8753	8.89684	8.06094	7.4293	NA	NA	NA	NA	8.37195	8.48622	7.87166	NA	NA	9.82285	8.33859	8.75881	8.04146	8.71133	8.21273	NA	8.14472	8.32743
K74F	NA	8.67445	9.93541	9.95982	10.2813	10.9145	NA	NA	10.1562	10.4862	10.4263	9.93472	NA	NA	NA	NA	6.4565	NA	NA	NA	10.4248	9.70594
K74H	7.8753	NA	11.1198	10.7985	11.3208	10.815	10.9068	10.5836	11.1793	11.2232	10.9802	10.8416	10.185	9.82285	10.7012	11.0807	10.6789	10.7817	10.6278	10.3453	10.9521	10.8635
K74I	NA	7.67445	9.06094	8.90323	NA	NA	NA	NA	9.00938	8.70862	9.95913	10.3942	NA	NA	NA	NA	6.4565	NA	NA	NA	9.42483	9.70594
K74L	NA	7.67445	NA	7.06673	7.69631	NA	NA	NA	7.52395	9.36069	9.45662	10.5197	NA	NA	NA	NA	NA	NA	NA	NA	8.92233	8.59047
K74M	8.61226	9.08949	9.64591	10.0407	10.2813	9.00761	9.5849	NA	10.202	9.70862	9.67902	NA	8.18497	NA	8.99067	9.60681	8.77843	9.84883	8.21273	9.17533	9.42483	9.81286
K74N	10.6827	10.5489	11.7979	11.5073	11.3208	11.2555	11.8328	11.806	11.7566	11.2936	10.8717	10.3942	11.6	11.1448	11.798	11.9287	11.558	12.0041	11.7152	11.8192	11.2681	10.8635
K74P	10.0977	8.89684	13.4983	13.6517	13.3208	12.9383	13.7548	13.3679	13.7059	13.4404	13.264	13.2566	14.7033	14.777	13.9783	13.5137	13.1004	13.3201	13.8662	13.6672	13.5948	13.1953
K74Q	12.3989	12.6593	12.5634	12.5025	12.6812	13.1775	11.9772	12.4137	12.6283	12.6017	12.5083	12.2566	12.6875	12.2823	12.8888	12.8963	12.5226	12.5593	12.4091	12.4973	12.7968	12.5133
K74R	9.09769	9.78993	9.79791	9.78294	10.4333	10.1775	9.90683	10.2211	9.78699	9.22319	9.19359	9.25665	10.185	9.82285	10.4381	9.24424	9.67889	10.7817	10.4351	8.76029	9.86092	8.32743
K74S	7.8753	NA	9.06094	9.4293	8.69631	9.59257	NA	NA	9.10892	9.36069	8.5721	9.93472	9.18497	NA	9.1162	9.02185	8.67889	8.97437	8.21273	9.17533	9.58529	9.59047
K74T	13.3564	13.229	13.7239	13.8833	14.0122	14.0737	13.9424	13.7888	13.7566	13.7022	13.679	13.6626	13.6553	13.777	13.7456	13.8963	13.6397	13.7903	13.9315	14.1061	13.6728	13.7129
K74V	NA	8.67445	10.2833	9.61693	8.9187	9.81496	NA	NA	9.44995	10.0712	9.87166	10.8416	NA	NA	NA	NA	6.87154	NA	NA	NA	9.50729	9.81286
K74*	8.29033	NA	NA	6.25938	NA	NA	9.16986	NA	8.66146	7.48622	6.45662	8.51968	NA	NA	7.1162	NA	NA	NA	NA	NA	7.33736	NA
K74Y	8.61226	8.41141	11.6459	11.0923	11.0655	11.6515	9.5849	9.41371	11.3106	11.0305	11.6661	11.6352	8.18497	NA	9.23167	9.02185	9.19347	9.71133	8.62777	9.76029	11.2681	11.215
T75A	10.1739	10.2531	10.7223	10.5621	10.9418	10.4005	9.66158	9.48808	10.406	10.1611	10.6503	10.0096	11.1355	9.91295	10.5966	10.409	10.0348	10.0502	10.1665	9.57126	10.3653	10.5555
T75D	7.95155	NA	9.55234	8.91825	9.18691	8.66352	NA	NA	8.73616	8.99114	9.11983	9.33148	9.84596	NA	9.98891	9.50211	9.7547	9.78721	9.51446	NA	9.4986	8.09605
T75F	8.36659	NA	11.3072	10.2875	10.8874	10.8859	10.8315	10.4881	10.9492	10.4506	9.9943	10.71	10.3765	11.3724	11.3779	11.4563	10.9473	11.0502	9.87703	10.4193	10.3653	10.344
T75I	8.95155	9.75065	NA	8.03373	9.35684	9.07856	9.24655	9.48808	8.97717	8.99114	8.94991	NA	NA	9.49791	10.056	8.82404	8.26928	9.78721	9.29207	NA	9.2185	8.9034
T75K	7.95155	NA	8.55234	8.14065	8.77188	NA	NA	NA	7.86169	8.79849	8.8568	9.81691	8.99797	NA	8.40394	8.82404	7.94735	NA	NA	9.24933	8.41114	NA
T75L	NA	7.75065	9.55234	9.37769	9.77188	NA	NA	NA	9.36419	9.45057	8.94991	8.59452	9.48339	NA	9.50348	9.67203	7.94735	9.05025	10.1665	9.24933	9.9347	9.26597
T75P	10.6145	11.295	10.8003	11.1277	11.5088	11.538	11.362	11.4881	10.9492	11.898	10.9272	10.1795	10.846	11.4979	11.269	10.0871	10.4068	10.8576	10.877	10.8343	11.3884	10.954
T75S	12.652	12.4511	11.0118	10.7927	11.4348	10.4005	11.8315	10.4881	11.0841	10.9453	12.9778	12.71	11.3199	10.4979	11.4546	11.5896	11.1953	11.0502	11.351	11.4973	11.6965	11.5879
T75V	9.36659	9.97304	11.4592	11.2159	10.9418	11.4005	10.4689	10.073	11.6166	10.7985	11.6914	11.71	9.67604	NA	10.641	10.8944	9.40678	11.0502	10.5145	10.7088	11.6591	10.954
F76C	9.21674	9.53177	10.6852	10.4849	11.0376	10.5816	NA	9.12069	10.4905	10.4354	10.7765	11.3022	8.30743	NA	7.9557	NA	7.79951	8.50995	8.75386	9.8788	10.4091	11.3576
F76E	NA	7.79481	NA	6.37635	NA	NA	NA	NA	NA	NA	7.58008	NA	NA	NA	NA	NA	NA	NA	NA	NA	NA	8.14813
F76I	NA	8.20984	NA	7.83578	NA	9.12217	NA	NA	8.64246	9.04311	8.31704	NA	NA	NA	NA	NA	7.31408	NA	NA	9.61576	8.91437	9.73309
F76L	11.1098	10.3798	9.76771	10.8193	10.8152	11.0291	10.8785	10.1207	10.4905	10.5667	10.8025	10.5137	9.8924	10.5513	9.8037	10.4462	10.7735	9.96938	10.3388	10.2938	10.7769	10.903
F76S	9.21674	9.20984	8.91971	9.76867	10.0376	8.70713	9.29357	NA	9.02097	8.04311	10.5497	10.3762	9.0444	NA	8.8037	9.34665	9.16208	9.50995	9.33883	NA	9.15538	9.60756
F76V	8.99435	9.66927	9.18275	9.50564	9.55219	10.4441	NA	9.12069	10.2747	10.291	9.63897	10.8617	9.0444	NA	7.63378	8.86122	8.16208	8.09491	8.75386	10.2938	10.4993	10.3961
F76Y	9.21674	9.37977	11.1213	10.3764	10.7538	10.4441	NA	NA	10.6059	10.8505	10.9724	10.2242	8.30743	9.96629	8.63378	9.12425	8.79951	9.09491	9.56122	9.29383	10.6249	10.3181
I77C	11.7941	11.766	NA	NA	NA	NA	NA	NA	NA	NA	NA	NA	NA	NA	NA	NA	6.6398	NA	NA	NA	NA	NA
I77E	NA	8.27416	NA	NA	NA	NA	NA	NA	NA	NA	8.37847	NA	NA	NA	NA	NA	NA	NA	NA	NA	7.83708	NA
I77F	10.0571	9.08152	9.24553	8.60402	9.46178	9.98917	9.35038	NA	8.83878	8.6956	9.44886	10.1132	NA	10.0375	9.00893	9.76214	8.75527	NA	8.39955	9.67347	9.42204	8.80315
I77L	12.2001	11.9746	12.5185	12.0852	12.6669	12.3517	12.8529	12.5914	12.5189	12.5536	12.0338	11.7571	12.4812	12.7924	12.0793	11.9141	11.8493	11.5261	12.4584	12.3515	11.6649	12.4276
I77M	NA	8.27416	NA	8.4341	NA	NA	NA	NA	8.70128	7.6956	8.64151	NA	NA	NA	8.27196	NA	NA	NA	NA	NA	7.51515	8.21819
I77N	8.05714	NA	NA	6.4341	NA	NA	NA	NA	7.70128	NA	8.05655	9.43516	NA	NA	8.27196	8.17717	NA	NA	NA	NA	8.10011	8.54011
I77S	9.05714	9.44409	NA	7.89353	NA	NA	NA	NA	8.37935	8.43256	7.64151	8.6982	NA	NA	8.00893	NA	7.86219	NA	NA	NA	7.83708	8.54011
I77T	9.05714	9.73359	8.98249	8.01906	9.46178	NA	NA	9.5914	8.1867	8.11064	8.22647	8.6982	9.36573	NA	9.14643	NA	7.6398	9.57191	NA	8.93651	8.10011	9.21819
I77V	9.27953	7.85912	11.0529	10.9419	11.7181	11.7668	10.9353	NA	11.5291	11.4326	11.4316	10.6982	10.2402	10.0375	10.5939	10.9845	10.6398	11.1569	11.515	11.5995	11.5375	11.0255
A78D	8.18516	NA	NA	7.14456	NA	NA	NA	NA	7.50633	NA	7.51089	NA	NA	NA	7.3832	NA	NA	NA	NA	NA	7.96381	8.36713
A78E	9.18516	9.72086	NA	8.72952	8.41733	NA	NA	9.71275	8.50633	8.57752	8.99632	9.24221	8.4946	NA	9.25767	8.28756	8.99418	9.28407	8.94719	9.06102	8.44923	7.95209
A78F	9.40755	NA	12.4055	11.9259	11.5873	12.0061	11.9812	10.2977	12.4252	11.928	12.287	12.1491	11.5535	11.8872	12.2412	12.3173	11.3963	10.6991	11.0347	11.646	12.3284	11.4964
A78K	8.6002	NA	8.79078	NA	NA	NA	NA	NA	NA	NA	7.51089	9.56414	NA	NA	7.79823	8.28756	NA	NA	NA	NA	7.22684	7.95209
A78M	12.1548	12.1538	9.11271	8.46649	9.73926	NA	NA	NA	7.50633	8.57752	13.2975	12.8569	NA	NA	NA	NA	NA	NA	NA	NA	11.3698	11.3671
A78P	8.6002	7.98389	10.1127	9.26004	9.58725	11.0061	NA	9.71275	9.41322	9.25559	10.5109	10.7016	NA	NA	8.3832	8.28756	7.99418	NA	NA	NA	10.5488	9.53705
A78S	10.0596	10.3058	10.2502	9.88153	10.1178	10.4756	9.89376	9.29772	10.0299	9.84055	10.0959	10.5641	NA	10.1867	9.12016	10.2876	9.99418	8.6991	9.75455	10.2834	9.96381	10.1745
A78T	9.92213	9.39893	10.1127	9.98586	10.4173	10.7651	NA	9.29772	10.0913	9.84055	9.83282	10.0496	9.23157	NA	9.60559	10.162	9.57914	8.28407	9.53215	NA	10.3423	10.0676
A78V	10.1852	10.6469	10.7908	10.5369	9.58725	9.3057	10.2157	10.0347	10.3643	9.95603	10.7436	10.7016	10.0796	NA	9.70512	9.28756	9.71038	10.1585	9.75455	10.061	10.7293	10.6891
L79F	8.69555	9.66448	9.6939	9.29505	8.83305	9.98073	NA	NA	10.2424	10.3642	9.45413	10.139	9.32463	NA	9.69122	9.10982	9.09226	8.38015	8.6303	NA	10.056	10.0637
L79I	8.28052	NA	10.0565	9.55809	8.09608	8.98073	NA	NA	10.1835	10.0646	10.1422	10.3316	9.0027	NA	9.46883	8.78789	8.60684	10.3802	9.36727	NA	10.5414	9.47873
L79P	10.396	8.81648	NA	8.73866	NA	9.39577	10.3115	9.3895	9.18353	9.68611	9.09156	NA	NA	NA	9.20579	9.59525	8.74434	NA	NA	10.1543	9.19348	NA
L79R	NA	8.07952	NA	6.6512	NA	NA	NA	NA	NA	NA	8.28421	NA	NA	NA	NA	NA	7.60684	NA	NA	NA	7.31901	NA
L79S	NA	9.07952	NA	NA	NA	NA	NA	NA	8.18353	8.36418	8.09156	NA	NA	NA	NA	NA	NA	NA	NA	NA	8.31901	NA
A80F	9.12631	8.18666	NA	NA	NA	NA	NA	NA	NA	NA	6.97773	NA	NA	NA	NA	NA	NA	NA	NA	NA	NA	NA
A80I	9.61174	8.92363	9.99645	10.5102	10.785	9.49721	NA	NA	10.2305	10.1945	10.4802	11.1356	NA	NA	8.78557	NA	8.85042	8.89831	9.74108	9.26234	10.3603	8.19016
A80L	NA	8.6017	9.80381	10.2147	10.5219	9.81914	NA	NA	10.8768	9.95353	11.0932	11.2425	NA	NA	9.78557	8.46743	8.97595	8.48327	NA	9.9993	9.74364	9.77512
A80M	14.8705	14.8257	8.58142	9.14763	8.93697	10.3046	NA	NA	NA	8.07906	8.97773	10.605	NA	NA	7.56318	NA	7.39099	8.89831	NA	NA	9.15868	8.92712
A80P	NA	8.18666	NA	6.34028	NA	NA	9.68485	NA	NA	8.07906	8.39277	NA	NA	NA	NA	NA	NA	NA	8.74108	NA	NA	NA
A80S	10.9743	10.7716	10.5814	10.4558	10.5219	10.6671	10.6849	10.4977	10.8362	10.742	10.2001	11.342	9.91753	10.0124	10.3705	10.0524	10.1983	10.7057	10.478	9.67738	10.0847	10.1902
A80T	11.1263	11.3566	11.9033	11.7665	11.3699	11.8895	11.2698	11.0827	11.1663	12.0487	11.7678	12.19	11.4321	12.1279	10.6221	11.5263	11.3452	11.2906	10.9635	11.1368	11.791	11.3056
A80V	11.3893	11.4597	11.2444	11.9051	11.2	11.7451	10.9072	10.2347	11.8362	11.4941	11.819	11.9587	12.0171	11.0124	11.6221	11.2044	11.4134	11.0682	10.1561	12.3212	11.8591	11.5594
A80Y	NA	9.77163	NA	6.75532	NA	NA	NA	NA	NA	NA	6.97773	NA	NA	NA	NA	NA	NA	NA	NA	NA	7.83675	NA
A81D	10.1921	10.25	NA	8.8249	NA	9.8843	NA	NA	9.10305	NA	8.63556	9.08711	NA	NA	9.04061	8.5277	8.27035	NA	NA	NA	7.49055	9.27542
A81H	NA	8.24998	NA	NA	NA	NA	NA	NA	NA	NA	7.0506	NA	NA	NA	NA	NA	NA	NA	NA	NA	7.49055	NA
A81N	8.45515	9.24998	NA	NA	8.68529	NA	NA	NA	NA	NA	NA	NA	NA	NA	7.62557	NA	NA	NA	NA	NA	NA	NA
A81P	8.45515	NA	8.65521	7.8249	8.27025	NA	NA	NA	NA	9.39088	7.78757	9.08711	9.18464	NA	9.36254	NA	9.78492	NA	9.55523	9.33459	NA	8.27542
A81R	9.67755	NA	NA	7.40986	NA	NA	NA	NA	8.10305	8.90546	8.46564	9.08711	9.50657	10.5171	9.50004	9.75009	NA	NA	8.81826	NA	NA	8.69045
A81S	12.0796	11.7094	12.6248	12.9797	12.4132	12.8103	12.6346	12.1551	13.029	12.8315	12.336	12.6721	11.992	11.3245	12.1067	12.1522	11.9866	12.3938	12.3626	12.3346	12.6198	12.5233
A81T	11.514	11.1245	11.8776	10.9334	11.0072	9.8843	11.6346	9.98522	10.3661	10.1685	10.8232	11.3095	10.5066	10.1021	10.5	11.1907	11.3937	11.4269	10.9337	10.3346	10.8125	10.6905
A81V	10.1921	10.3655	11.1577	11.0343	10.0072	10.5624	NA	10.3072	10.8686	10.4904	10.7876	11.409	10.5066	NA	10.4329	10.7501	10.6724	11.055	11.1402	11.2091	11.2275	10.3909
F82C	8.35562	8.14702	10.2795	9.61089	9.55612	9.75695	NA	NA	9.74742	9.46904	9.72503	NA	NA	NA	7.94078	8.84528	6.93397	NA	NA	NA	9.85744	10.0106
F82L	11.9801	11.81	12.2795	12.1452	12.1411	11.9586	12.702	12.2699	12.6257	12.9285	12.047	11.3781	12.2975	11.9561	12.0493	12.2028	12.0769	12.0302	11.8092	12.2151	12.1275	12.1951
F82V	9.09259	8.56206	NA	8.6598	8.14108	NA	NA	NA	7.24492	NA	8.33272	NA	NA	NA	NA	8.84528	7.67093	8.44526	NA	NA	8.35494	NA
F82*	10.578	10.6495	NA	NA	NA	NA	NA	NA	NA	NA	NA	NA	NA	NA	NA	NA	7.349	NA	NA	NA	NA	NA
D83A	10.7395	10.6188	10.3832	11.1896	10.9672	10.8464	10.613	10.6587	10.579	11.0866	10.7441	10.333	10.4601	NA	11.159	11.2759	11.1213	10.4135	11.5255	11.9887	10.5253	10.591
D83E	NA	8.53129	NA	8.20607	NA	NA	NA	NA	7.20981	NA	8.6066	9.91796	8.58562	NA	8.71843	NA	9.01436	9.1505	NA	NA	NA	8.0885
D83G	8.73948	8.11625	8.50873	9.55399	9.3151	9.70893	9.61301	NA	8.94678	9.9022	9.74411	8.91796	9.32259	NA	NA	NA	8.31392	8.41353	9.06607	NA	9.03991	9.50354
D83I	NA	8.11625	9.2457	8.20607	NA	NA	NA	NA	10.0172	8.44277	9.80824	9.333	NA	NA	7.91107	9.40143	6.89888	NA	NA	NA	9.41842	10.4104
D83L	9.06141	8.85322	11.0112	10.528	9.09271	8.97197	NA	NA	11.0172	9.6127	12.0261	11.9769	NA	NA	9.91107	9.40143	7.89888	8.41353	NA	NA	11.7624	11.0885
D83N	11.1318	10.3386	10.9238	10.6046	10.6777	8.97197	9.61301	10.6587	10.0172	10.7647	10.1916	10.7924	10.1706	10.3207	10.233	9.9864	10.4432	9.41353	10.236	NA	10.4729	9.96297
D83V	9.54684	9.33864	11.4473	10.9946	10.4146	9.70893	10.35	10.8513	11.0511	11.397	11.3508	11.0334	9.32259	10.3207	10.6115	10.8165	10.7733	9.9985	9.388	10.5963	11.3029	9.96297
D83Y	9.54684	9.53129	10.9238	10.8341	10.9001	10.5569	11.7285	10.1732	11.0843	10.6127	10.9571	10.918	10.1706	10.6426	11.159	11.2759	11.0688	11.529	10.8734	10.1813	11.1774	10.3109
Q84H	14.4032	14.3787	14.4752	14.5859	14.3972	14.4642	14.4762	14.2993	14.0219	14.1424	13.9922	14.2082	14.0239	14.2417	14.3161	14.4181	14.1441	13.9699	14.3984	14.2479	13.9762	13.8491
Q84K	8.35879	NA	8.95949	8.8741	9.12423	NA	9.65179	NA	8.46735	9.06916	NA	8.94767	9.35715	NA	8.94545	NA	8.51636	9.4463	8.6887	9.21815	8.74734	9.34354
Q84P	11.2333	11.6942	11.4189	11.5146	11.6267	11.3267	11.5263	11.2118	11.518	12.0692	11.1742	11.9477	12.0352	11.681	11.5602	11.0181	10.8383	10.8613	11.6273	11.8031	11.4753	10.9285
Q84R	9.35879	9.14987	11.7668	11.6068	11.7487	11.5073	11.9737	11.0598	11.8498	11.8418	11.3162	10.3627	10.4946	10.681	11.3717	11.6031	11.3908	11.5618	11.3517	10.9551	12.0693	11.6236
Q84S	NA	9.14987	11.2814	11.1265	11.7487	11.5073	11.2368	11.8899	11.518	11.6937	11.4247	10.6846	11.0352	NA	11.6459	11.8482	11.2533	11.8613	11.9111	11.3336	11.1049	11.1211
Q84*	9.35879	8.14987	NA	9.03456	NA	NA	NA	NA	8.65999	8.80613	8.31622	NA	8.62018	NA	7.94545	NA	8.15379	9.86134	9.42566	NA	8.91727	9.34354
E85A	11.5422	11.2203	10.7812	11.9026	11.4927	11.7459	11.4001	11.6026	11.6927	11.2477	11.3038	11.3756	11.8499	10.6824	11.4887	11.5091	11.0338	10.3381	11.7015	11.2325	11.3073	11.1817
E85D	13.5686	13.5764	13.3833	13.6916	13.28	13.1244	13.5376	13.2241	13.4385	13.3632	12.9847	13.1829	13.5344	13.0044	13.366	13.5657	13.3098	13.3544	13.4204	13.0738	13.1015	13.2103
E85F	8.78728	NA	9.29582	9.13705	8.12347	9.00889	NA	NA	7.67036	8.49281	8.32651	NA	NA	NA	NA	NA	NA	8.4636	NA	NA	8.3377	8.12279
E85G	8.37224	NA	10.4333	9.85951	9.5385	9.42392	9.6631	NA	10.1939	10.0778	9.97036	9.37559	8.62752	NA	9.42454	9.1872	8.68334	9.4636	9.70155	NA	9.75274	9.70775
E85L	10.2467	9.74633	11.5589	11.648	11.7084	12.4683	NA	NA	11.8602	11.8147	12.4864	12.2825	NA	NA	9.13503	NA	8.16877	NA	10.1166	NA	12.0381	11.9641
E85N	8.37224	8.16136	11.1438	11.2245	11.2934	11.2313	10.6631	11.0721	11.2851	10.8147	11.2091	11.1829	10.502	9.94546	11.4887	11.4502	11.0893	11.1266	11.9746	10.8174	11.3675	10.4447
E85P	NA	9.38376	NA	7.40008	NA	NA	NA	NA	NA	NA	8.32651	9.37559	NA	NA	7.55007	NA	NA	NA	NA	NA	7.75274	NA
E85S	NA	8.16136	10.1438	9.45897	10.1235	9.00889	9.6631	NA	9.75782	9.95224	9.57443	9.69752	NA	NA	9.55007	8.86527	8.82085	9.4636	10.4385	9.64752	9.5601	10.2383
E85T	10.9572	10.2768	9.97389	9.81512	9.99794	9.42392	NA	NA	10.0627	10.4928	11.5553	12.1829	9.36448	NA	9.66555	10.1872	8.82085	9.4636	NA	NA	9.65963	11.2383
E85*	8.37224	8.5764	NA	8.40008	NA	NA	NA	NA	8.84028	NA	7.64843	NA	8.62752	NA	8.77246	8.45023	8.16877	NA	9.11659	9.64752	8.07467	9.12279
A86E	NA	8.54011	8.93183	9.18799	9.94903	8.96503	NA	9.45204	9.2095	9.01511	8.98098	NA	8.99615	NA	9.75405	8.845	9.5764	10.018	9.65969	9.61061	8.71071	8.05535
A86S	8.75197	10.447	10.7392	11.3806	11.2445	11.55	11.9439	10.189	11.712	11.6001	10.8655	10.3342	11.1661	12.2949	11.7016	11.43	11.5573	11.5485	11.0747	11.07	10.7107	10.5578
A86V	9.33693	9.34747	11.1018	10.925	11.0746	11.0805	11.4965	10.8671	11.2392	11.2375	10.8655	10.5041	11.4556	10.8799	11.6746	11.0149	11.6504	10.755	11.2447	10.7805	11.2026	10.2777
V87A	9.07866	10.1291	9.25275	9.2605	8.07182	9.37945	NA	NA	8.62297	9.22662	10.277	11.0339	NA	NA	9.41218	8.43644	7.91015	8.4313	8.65856	NA	10.0327	9.91751
V87F	8.75673	8.12914	9.51578	9.65905	9.07182	NA	10.6191	NA	9.79289	9.58919	8.59897	NA	9.58261	10.2815	8.27468	9.65883	9.64712	NA	9.65856	9.93323	9.29577	9.628
V87G	14.7846	14.5157	14.6519	14.4611	14.6366	14.8633	14.7756	14.6218	14.7289	14.5486	14.5831	14.473	14.8985	14.639	14.667	14.4137	14.2559	14.2726	14.6661	15.0625	14.7903	14.78
V87I	8.34169	9.12914	10.8377	10.7318	11.8444	10.9644	10.8415	10.6743	10.1465	10.5067	10.277	9.91843	11.2456	10.8664	11.5073	10.7584	11.1581	10.8463	11.0736	11.0707	9.95873	10.9816
V87N	8.34169	NA	8.51578	8.38604	NA	NA	NA	NA	8.20793	9.22662	7.59897	8.91843	9.58261	NA	NA	9.17341	NA	NA	NA	NA	7.7108	8.04304
V88F	9.94747	10.0227	10.1197	9.82376	9.50265	9.71817	9.63551	10.6928	8.64188	9.42991	9.75251	9.93627	9.82457	10.6097	8.55861	8.87368	9.24821	9.18557	9.41394	9.6307	9.43109	9.63634
V88G	11.6355	11.2637	10.7571	10.6051	11.1465	10.7182	11.3725	10.2074	10.8513	10.5174	10.6854	11.0517	11.0172	10.8727	11.2216	10.8737	10.7676	10.3231	10.5514	10.6307	10.775	10.3733
V88I	8.3625	NA	10.5347	9.82376	10.31	10.7182	10.3725	NA	10.5488	10.5174	10.615	9.35131	9.33914	10.2877	9.67408	9.87368	9.42878	9.86365	9.41394	9.6307	10.3156	9.78834
V88L	8.3625	NA	8.94974	7.40872	NA	NA	NA	NA	8.9638	NA	8.87804	NA	NA	NA	NA	NA	6.92628	NA	NA	NA	8.538	9.05137
V88R	8.3625	NA	NA	8.82376	8.08761	NA	NA	NA	7.22684	NA	9.38054	9.93627	NA	NA	NA	NA	NA	NA	NA	NA	8.538	NA
V88S	9.09947	9.37064	NA	7.63112	NA	NA	NA	NA	NA	8.01487	9.46301	9.35131	NA	NA	7.55861	NA	7.92628	NA	NA	NA	8.90057	9.05137
V88Y	9.09947	NA	NA	NA	NA	NA	NA	NA	7.64188	NA	9.29308	8.93627	NA	NA	NA	NA	NA	NA	NA	NA	8.05258	NA
G89C	13.2032	12.9883	11.4207	12.1528	11.7126	11.1007	11.6413	11.9834	11.6237	11.2777	11.2949	11.2643	11.8799	11.4403	11.9494	12.024	11.5617	11.7344	11.9571	11.2233	11.2264	9.77229
G89H	NA	9.3863	8.54624	6.84902	NA	NA	NA	NA	NA	9.22707	8.10226	NA	8.60691	NA	8.99525	NA	NA	NA	NA	NA	7.73455	NA
G89K	NA	8.57895	NA	NA	NA	NA	NA	NA	NA	NA	7.29491	NA	NA	NA	NA	NA	NA	NA	NA	NA	7.31952	NA
G89S	8.79379	8.57895	8.96128	6.43398	8.82506	NA	NA	NA	9.64643	NA	8.46483	NA	9.60691	NA	7.99525	8.89468	7.35221	NA	9.0991	NA	7.73455	8.77229
G89V	10.6011	9.90087	10.5462	10.8032	10.5906	8.98517	9.64131	9.48087	9.81636	9.58964	10.1529	9.35743	10.7224	NA	10.3172	9.70203	9.67413	10.7833	10.5585	10.4457	9.31952	9.03533
A90I	9.4378	NA	9.33685	8.2517	8.54121	9.76858	NA	NA	8.00397	8.74709	9.50025	NA	NA	9.85441	NA	NA	NA	NA	NA	NA	9.09041	9.45022
A90P	NA	8.95914	NA	6.51473	NA	NA	NA	NA	7.267	NA	NA	NA	NA	NA	8.07124	NA	NA	8.51626	NA	NA	7.35344	NA
A90S	8.85284	8.63721	11.1848	10.7111	10.7891	10.0316	NA	NA	10.54	10.3321	10.1883	8.98025	9.05725	NA	9.39317	8.55745	9.57064	10.1012	10.3094	10.0059	10.5234	10.1507
A90T	9.85284	9.63721	10.1848	10.9742	11.1851	10.0316	10.0949	9.94039	10.9674	10.5126	10.5783	11.2026	9.37918	10.8544	9.39317	10.5574	10.0446	10.6317	10.3094	10.2689	10.9779	10.6981
A90V	9.4378	8.95914	NA	9.57363	9.12617	9.44665	NA	NA	10.1415	9.88459	9.57825	10.2026	NA	NA	9.24117	8.97248	9.20807	8.9313	9.72447	9.68395	10.2279	9.25757
L91F	NA	8.16093	NA	7.20426	9.05929	NA	NA	NA	7.9395	8.30984	8.06452	8.91923	NA	NA	NA	8.94969	7.91334	NA	NA	NA	8.0212	NA
L91P	8.374	8.57597	9.26584	7.4673	NA	NA	NA	NA	7.61758	7.89481	7.84213	NA	NA	NA	8.85697	NA	7.32837	NA	NA	NA	8.50662	7.91602
A92C	8.73022	8.10293	9.47049	9.29397	9.42164	9.3385	9.97788	9.4223	9.88898	9.67842	9.8447	8.86814	8.52212	10.3669	10.616	10.3912	8.58706	9.12968	9.33425	9.89384	10.7338	9.93462
A92G	NA	8.10293	NA	6.41951	NA	NA	NA	NA	NA	NA	NA	NA	NA	NA	NA	NA	7.58706	NA	NA	NA	NA	NA
A92K	11.9397	11.4722	NA	6.41951	NA	NA	NA	NA	NA	NA	NA	NA	NA	NA	NA	NA	NA	NA	NA	NA	7.2313	NA
A92P	8.31518	9.32533	8.47049	NA	NA	NA	NA	NA	7.15202	NA	6.78581	NA	NA	NA	NA	NA	7.26513	NA	NA	NA	NA	NA
A92S	9.05215	8.8399	11.7924	11.1565	10.6696	11.2454	NA	NA	11.3484	11.3889	11.4103	11.1901	9.25909	NA	9.73144	8.93182	9.07249	8.80775	10.0123	10.8938	11.5771	10.9891
A92T	9.05215	9.32533	10.345	10.3891	10.1221	10.1459	10.7852	10.1593	10.2109	9.67842	10.0588	9.60511	10.6376	9.62997	9.35293	10.2537	9.90899	9.39271	9.81968	10.1569	9.96826	9.69361
A92V	9.31518	9.51797	12.0148	11.6674	12.0363	11.5084	11.6783	10.6447	11.5894	11.5765	11.5228	11.6755	11.3295	10.8524	12.0754	11.886	11.2193	11.8077	10.8197	10.7418	11.8163	11.0415
A93S	NA	8.09841	8.46339	7.83442	7.99978	8.9203	NA	NA	8.56258	8.19524	9.27928	9.59835	8.51678	NA	7.62563	NA	6.84299	NA	NA	NA	8.80902	7.79187
A93T	NA	8.09841	8.87842	8.00434	8.41481	NA	NA	NA	7.56258	8.19524	8.51375	10.0838	8.93182	NA	8.62563	NA	8.95847	9.38703	9.32784	NA	9.22406	8.79187
Y94C	NA	8.07366	NA	7.39355	NA	NA	NA	NA	7.12852	NA	NA	NA	NA	NA	NA	NA	8.22811	NA	8.98251	9.54761	7.61758	NA
Y94D	NA	8.07366	8.84667	8.39355	NA	NA	NA	NA	7.12852	8.96078	7.97524	9.2557	NA	NA	8.61981	NA	8.03546	8.77363	NA	9.13257	7.61758	8.97061
Y94F	NA	8.48869	NA	NA	NA	NA	NA	NA	7.54356	NA	6.75285	NA	NA	NA	NA	NA	NA	NA	NA	NA	NA	NA
Y94N	8.29096	NA	NA	NA	NA	NA	NA	NA	NA	NA	NA	NA	NA	NA	NA	NA	NA	NA	NA	NA	7.20254	NA
Y94S	9.51335	9.48869	9.16859	9.45245	9.20067	NA	9.53456	9.81809	10.1285	9.47535	9.41582	NA	NA	9.97203	9.84221	9.92994	9.62042	9.77363	9.30444	10.7175	9.93951	8.48518
V95F	11.9705	11.8947	10.5215	10.7154	11.0177	10.4696	9.51288	10.9726	10.8826	10.645	11.3369	11.046	9.47661	10.5212	10.8317	10.8261	10.0609	10.3317	9.7684	10.3337	11.577	10.6531
V95G	9.00702	8.05341	9.40604	8.78466	9.54379	9.62165	9.51288	NA	8.84694	8.92882	8.31697	NA	9.21357	9.52124	8.02434	NA	8.37281	9.33174	8.96105	NA	8.18468	9.12954
V95I	9.85502	9.92788	8.82108	8.36962	9.37386	9.88468	NA	NA	8.52502	9.12147	9.73201	NA	9.699	NA	8.8317	8.91926	9.52481	9.33174	NA	9.52637	10.2436	9.58897
V95W	12.5677	12.7164	NA	6.36962	NA	NA	NA	NA	NA	NA	7.14705	NA	NA	NA	NA	NA	NA	NA	NA	NA	NA	NA
L96M	NA	9.01129	8.36661	9.20162	9.91814	NA	9.47358	9.34896	9.39399	8.38852	9.19337	9.52187	9.17357	NA	8.5791	9.88905	8.96931	8.70367	8.91953	9.48781	9.56026	8.88132
L96P	8.64445	NA	NA	7.74218	8.6551	NA	NA	NA	8.07206	NA	7.42784	NA	8.43661	NA	NA	NA	7.16195	NA	NA	NA	8.14522	7.65893
P97G	NA	7.96285	NA	NA	NA	NA	NA	NA	NA	NA	7.38025	NA	NA	NA	NA	NA	NA	NA	NA	NA	NA	NA
P97H	10.5045	10.6258	10.5358	10.4936	10.0929	9.79789	10.1646	10.0388	10.348	10.7637	10.2282	9.15432	10.3901	10.1455	10.1212	10.0168	10.5021	10.6503	9.87264	9.76376	10.3715	10.3371
P97S	8.9195	9.96285	10.3134	9.64047	9.87053	9.79789	NA	10.0388	10.4411	9.46827	9.96522	9.15432	9.39005	10.1455	9.85821	10.0168	9.75363	9.45768	9.19457	9.76376	10.2139	10.0152
P97T	9.7675	10.0783	8.72845	10.0438	9.45549	9.21293	10.8427	9.71691	8.61105	10.0963	10.1876	10.1543	9.12702	10.8236	9.75867	8.84686	10.064	10.5572	NA	10.6118	9.7614	10.659
K98A	10.1935	9.55655	NA	NA	7.8467	NA	NA	NA	NA	8.29441	8.20502	8.71942	NA	NA	7.52062	NA	NA	NA	NA	NA	7.48943	7.97875
K98C	8.93042	9.38662	NA	6.24059	8.58367	NA	NA	NA	7.002	7.55745	8.84245	NA	NA	NA	NA	NA	NA	NA	NA	NA	7.07439	NA
K98D	9.19345	9.19398	NA	NA	NA	NA	NA	NA	7.002	NA	7.03509	NA	NA	NA	NA	NA	NA	NA	NA	NA	7.81135	NA
K98E	10.3089	10.6345	10.1562	9.11506	9.58367	8.7755	9.81734	9.27468	8.2244	7.97248	8.73553	9.71942	9.10045	NA	9.6361	NA	9.40013	8.94102	8.42989	9.73717	9.88174	10.2267
K98G	8.60849	7.97158	NA	NA	NA	NA	NA	NA	NA	NA	6.62006	NA	NA	NA	NA	NA	NA	NA	NA	NA	NA	NA
K98L	9.19345	8.70855	NA	6.24059	NA	NA	NA	NA	NA	NA	7.03509	NA	NA	NA	NA	NA	NA	NA	NA	NA	7.07439	NA
K98N	9.77842	8.70855	8.28173	8.46298	9.26174	NA	9.81734	NA	8.41704	8.29441	7.03509	NA	8.36348	NA	NA	NA	7.66316	9.42645	NA	9.00021	8.48943	9.56371
K98P	9.93042	10.2935	9.0187	7.97755	NA	NA	NA	NA	7.73897	7.55745	9.35702	9.94181	NA	NA	7.52062	NA	6.66316	NA	NA	NA	8.29678	9.14868
K98Q	10.9304	10.3866	10.3972	11.0307	10.4317	11.1905	10.4023	10.4971	11.1719	10.6729	10.3926	10.1345	10.866	10.9538	11.328	11.4165	10.5701	10.941	11.3044	11.6632	11.044	10.4382
K98R	17.468	17.3796	12.9636	12.7055	13.1072	13.7451	11.2768	11.4971	12.5769	12.9725	13.939	14.3243	11.5859	10.9538	12.1451	12.7141	11.586	11.867	11.3044	11.7372	13.7886	13.6226
K98S	9.41585	9.84605	NA	6.65562	NA	NA	NA	NA	7.002	7.97248	8.03509	NA	NA	NA	NA	NA	NA	NA	NA	NA	7.07439	NA
K98T	11.1321	11.0871	10.8667	11.437	10.9056	10.3605	10.6247	11.0116	10.8433	10.7274	10.9893	10.8349	10.9484	11.3688	11.1451	11.3551	10.4358	11.4771	10.6523	10.7372	10.847	10.8856
K98V	9.77842	10.9716	NA	6.97755	8.26174	NA	NA	NA	9.002	7.97248	9.35702	9.13445	NA	NA	8.25759	9.41645	6.66316	NA	NA	NA	9.29678	7.56371
K98W	9.60849	NA	NA	NA	NA	NA	NA	NA	7.002	NA	7.62006	NA	NA	NA	NA	NA	NA	NA	NA	NA	7.81135	NA
F99C	12.5169	12.2017	12.7041	13.1086	12.8047	12.9343	13.2679	12.8887	12.4519	12.8942	12.5309	12.2514	12.9974	13.1876	12.6784	12.8794	13.1764	13.1624	12.7872	12.5743	12.2601	12.9226
F99D	16.7051	16.7417	10.2667	9.89305	10.7737	10.3493	NA	NA	NA	NA	10.1105	12.0763	NA	NA	8.2589	8.83505	9.46022	9.19278	NA	8.98934	10.3367	10.2788
F99G	NA	7.95378	NA	NA	NA	NA	NA	NA	NA	NA	7.02306	NA	NA	NA	NA	NA	NA	NA	NA	NA	7.47876	NA
F99L	10.3935	10.2757	10.3822	10.8546	10.6425	9.76433	11.6158	10.6793	10.617	10.2736	10.0675	9.12212	9.76861	11.0833	10.3293	11.005	10.5598	10.6078	9.83301	9.98934	10.5232	10.6007
F99M	13.6085	13.5186	NA	6.96705	7.83512	NA	NA	NA	NA	7.53663	8.60802	NA	NA	NA	NA	NA	6.65287	NA	NA	NA	8.06373	7.95683
F99R	8.17113	9.17618	NA	6.23008	NA	NA	NA	NA	NA	NA	7.02306	NA	NA	NA	NA	NA	NA	NA	NA	NA	7.06373	NA
F99S	10.0456	NA	NA	8.10455	7.83512	9.76433	NA	NA	7.99249	8.27359	8.83041	NA	8.35357	9.34631	NA	9.83505	7.06791	8.60782	9.15494	NA	8.06373	NA
F99V	11.9785	12.1237	12.9297	12.6167	12.44	12.4648	12.6664	13.1056	12.5573	12.7461	12.3268	12.5484	12.8561	12.9708	12.7571	12.6424	12.9071	12.8366	12.7872	12.1048	12.3857	12.5862
F99Y	8.90809	8.36882	8.2667	7.23008	NA	NA	NA	NA	7.40752	NA	7.34499	NA	NA	NA	NA	NA	7.06791	NA	NA	NA	7.06373	7.54179
E100A	10.9914	10.9574	10.5593	10.4984	10.5407	10.1491	10.5877	10.4582	10.5121	10.6151	9.85095	9.68086	10.7409	10.7232	10.3767	10.2738	10.6241	10.3846	10.6091	11.1865	10.8462	10.7762
E100C	13.8173	14.014	NA	6.93764	9.02609	9.14906	NA	NA	NA	NA	8.16289	NA	NA	NA	NA	NA	8.03915	NA	NA	NA	7.45391	NA
E100D	10.2324	9.12093	NA	8.07514	7.8037	8.73402	9.36533	NA	7.70476	7.49961	8.16289	NA	NA	NA	NA	NA	6.62411	NA	NA	NA	8.62383	8.24018
E100G	9.1169	7.89854	8.97432	9.13927	7.8037	8.73402	10.3653	NA	8.55276	8.49961	8.4524	9.41783	9.91087	9.72319	9.37673	9.1363	9.20907	8.57721	8.38673	NA	8.62383	7.91825
E100H	8.53194	9.89854	NA	NA	NA	NA	NA	NA	NA	8.23658	6.57793	8.68086	NA	NA	NA	NA	NA	NA	NA	NA	7.77584	NA
E100I	NA	7.89854	NA	NA	NA	NA	NA	NA	6.9678	NA	6.57793	NA	NA	NA	NA	NA	NA	NA	NA	NA	NA	NA
E100K	11.1758	10.5615	11.2374	10.7856	11.2187	9.95642	11.2398	12.0432	11.2655	11.1241	11.1427	11.0028	11.4414	11.5305	9.82419	9.62172	10.7116	11.3321	11.2612	10.9641	11.2613	10.9182
E100L	9.1169	10.1209	NA	6.61571	NA	NA	NA	NA	NA	7.49961	7.80032	NA	NA	NA	NA	NA	6.62411	NA	NA	NA	8.03887	NA
E100N	9.70186	8.89854	NA	NA	NA	NA	NA	NA	NA	NA	NA	NA	NA	NA	NA	NA	NA	NA	NA	NA	7.03887	7.91825
E100P	8.53194	8.89854	NA	NA	NA	NA	NA	NA	NA	NA	6.99296	NA	NA	NA	NA	NA	NA	NA	NA	NA	7.03887	NA
E100Q	8.53194	NA	NA	NA	NA	NA	NA	NA	NA	NA	NA	NA	NA	NA	7.50226	NA	NA	NA	NA	NA	7.77584	NA
E100S	NA	9.12093	NA	6.93764	NA	NA	NA	NA	NA	NA	NA	NA	NA	NA	NA	NA	NA	NA	NA	NA	7.03887	NA
E100T	NA	8.31357	NA	6.20067	NA	NA	NA	NA	NA	NA	6.57793	NA	NA	NA	NA	NA	NA	NA	NA	NA	7.03887	NA
E100*	9.70186	8.31357	8.23735	7.93764	7.8037	NA	NA	NA	8.19019	8.23658	7.80032	8.68086	8.74094	NA	8.23923	8.81437	9.03915	8.16217	9.1237	NA	8.03887	7.50321
E100Y	8.53194	8.31357	NA	NA	NA	NA	NA	NA	NA	NA	NA	NA	NA	NA	NA	NA	NA	NA	NA	NA	7.77584	NA
Q101A	9.05973	8.57554	NA	NA	NA	NA	NA	NA	NA	NA	7.75587	9.05328	NA	NA	NA	NA	NA	NA	NA	NA	6.99836	NA
Q101C	8.7967	9.06097	8.18918	6.15036	NA	9.10515	9.32069	NA	7.92837	NA	6.53348	8.63824	NA	NA	NA	NA	NA	NA	NA	NA	NA	7.86381
Q101E	8.05973	NA	NA	6.56539	NA	NA	NA	NA	NA	NA	NA	NA	NA	NA	NA	NA	6.5757	NA	NA	NA	NA	NA
Q101H	NA	9.06097	NA	6.88732	NA	NA	NA	NA	7.66533	7.85945	8.53348	NA	NA	NA	7.46614	NA	7.79809	NA	NA	NA	6.99836	7.44877
Q101I	8.05973	7.83858	NA	7.56539	NA	NA	NA	NA	NA	NA	NA	NA	NA	NA	NA	NA	NA	NA	NA	NA	6.99836	7.86381
Q101K	10.2821	10.1605	11.1278	11.2092	10.9789	11.4975	11.3207	11.605	11.0713	11.2518	11.158	11.0533	10.7867	10.6688	11.4358	11.1695	10.8487	10.5273	10.4572	10.5051	10.8728	11.2214
Q101L	10.9983	10.8386	8.18918	8.26583	7.7565	8.69011	NA	NA	8.80284	8.6668	9.85541	9.63824	NA	NA	8.46614	NA	NA	NA	NA	NA	9.22075	9.7707
Q101P	9.7967	10.2536	9.60422	9.69468	9.97889	9.10515	10.0577	10.19	9.92837	9.02937	9.03598	9.63824	9.28418	10.2537	10.0511	9.58456	9.5143	9.33463	10.0786	9.65714	9.58332	9.03373
Q101R	9.64469	9.83858	8.60422	9.15036	7.7565	9.69011	10.3207	NA	8.66533	8.44441	7.94852	9.05328	10.2842	9.66876	9.0511	9.09913	8.89763	NA	9.34168	8.92017	8.41339	8.18574
Q101S	8.7967	8.57554	8.18918	8.02482	NA	NA	NA	NA	8.3434	8.44441	8.85541	8.63824	NA	NA	8.20311	8.7772	NA	NA	NA	NA	6.99836	9.18574
Q101V	8.47477	8.57554	8.18918	6.88732	NA	NA	NA	NA	6.92837	NA	7.75587	NA	NA	NA	NA	NA	NA	NA	NA	NA	6.99836	8.44877
Q101W	8.7967	NA	NA	6.15036	NA	NA	NA	NA	NA	NA	NA	NA	NA	NA	NA	NA	NA	NA	NA	NA	NA	NA
Q101*	11.0597	10.7772	11.4622	11.3727	10.4195	10.6901	11.0577	11.7749	10.8028	10.6668	10.7559	11.3012	11.3431	11.3692	11.0105	11.6352	11.4665	11.2277	11.0786	10.3352	10.937	11.2561
Q101Y	8.47477	7.83858	NA	NA	NA	NA	NA	NA	8.15076	8.6668	8.11844	NA	NA	NA	8.20311	NA	NA	NA	NA	NA	8.58332	7.86381
P102A	9.60593	9.5379	11.6282	11.7892	12.3692	12.0469	11.8839	12.163	12.1009	11.7209	11.4427	11.7378	11.5349	12.164	12.6097	12.6252	11.7078	12.2856	12.2622	12.45	12.2333	11.9491
P102C	9.60593	10.216	13.2703	13.4691	13.8251	13.7366	13.7801	12.2785	13.6456	13.7209	13.3272	13.1666	13.0345	13.3683	13.7075	13.9669	13.438	13.3991	13.6213	13.8443	13.3546	13.3641
P102F	11.0799	10.8598	13.3652	13.4361	13.289	14.2726	NA	9.57807	13.7922	13.5456	13.796	13.5131	9.99885	9.64041	11.6756	12.0151	10.9664	11.4112	12.0606	12.8443	13.5245	13.541
P102G	8.436	NA	9.16878	8.24175	8.96709	NA	NA	NA	8.91771	NA	10.5496	10.8447	NA	NA	NA	8.35216	NA	NA	NA	NA	8.20775	8.6479
P102H	9.60593	8.21597	12.3912	11.8081	12.6516	12.3022	11.5214	10.5781	12.0742	12.3774	12.0948	11.7378	11.5349	11.8883	12.0382	12.259	11.6388	11.7522	11.9086	12.1787	11.9703	12.3641
P102K	9.75793	9.3859	12.9237	12.8542	13.4451	12.9996	13.4954	13.1016	13.0742	13.0767	12.9179	12.8702	12.8468	13.0998	13.9451	13.7097	13.0485	12.9137	13.4111	13.1021	13.0151	12.9903
P102L	10.8283	11.1702	13.6391	13.7361	14.0726	14.0585	12.4689	11.9	14.0876	13.9415	13.7866	13.4968	12.5838	12.164	12.6885	13.3819	12.7608	12.8966	13.5331	13.9057	13.8516	13.6087
P102M	9.24336	9.02333	12.9237	12.6498	13.4451	13.2825	12.9619	12.485	13.1782	12.6837	12.8478	12.7378	12.7854	12.9623	13.4229	13.4951	13.0432	13.1336	13.131	13.2749	12.7754	12.9595
P102N	12.7028	12.8453	13.4293	13.057	13.2993	13.2825	12.0359	11.9704	13.1206	12.9151	14.5142	14.4636	12.0692	12.5946	13.7325	13.6979	12.8793	13.0121	12.6694	12.8126	14.0586	13.6543
P102Q	10.3429	10.5379	13.0268	12.8034	13.215	13.1371	13.0359	12.748	13.2811	13.2391	12.7614	12.8187	12.8667	13.1323	13.1812	13.3218	12.8912	13.0741	13.368	13.1021	13.0443	12.7232
P102R	9.60593	9.6754	12.2277	12.3095	13.1139	12.5521	12.5214	11.5781	12.7165	12.9257	12.5496	11.7378	12.7213	12.4478	13.0874	13.1247	12.4176	12.6742	12.9086	12.8443	12.4228	12.8405
P102S	10.1364	9.80093	11.5838	11.9759	12.5173	12.0469	10.5214	9.57807	12.31	11.9257	11.6491	11.3592	11.3774	11.9623	11.5121	11.9371	11.5663	12.0892	12.1981	11.7801	11.8098	11.3951
P102T	11.021	11.9164	14.4665	14.2173	14.5985	14.5765	13.4419	12.7074	14.5127	14.4382	14.3229	14.2468	13.1847	13.4478	14.1114	14.3819	13.4542	13.8706	14.0333	14.2865	14.3282	14.1398
P102V	8.436	10.0233	12.2277	12.0805	12.2258	12.3781	12.1063	11.9704	12.2276	12.2133	11.7929	11.6812	11.8062	11.8883	11.8225	12.3522	12.6599	12.7137	12.4936	12.0211	11.6858	11.3641
P102*	9.02097	9.02333	NA	7.54131	NA	NA	NA	NA	NA	8.6456	7.51986	9.03732	NA	NA	NA	NA	NA	NA	NA	NA	8.20775	NA
P102Y	9.89544	9.6754	12.6923	12.2962	12.6833	12.6777	NA	9.16304	12.8563	12.769	12.7358	12.8953	9.26189	NA	11.2258	10.2266	9.72126	10.8262	11.3236	12.0756	12.6292	12.2835
R103A	8.46415	8.83212	8.86456	6.81967	NA	8.63645	NA	NA	7.29299	7.37575	9.14401	10.0041	NA	NA	NA	NA	6.51612	NA	NA	NA	8.53379	8.11805
R103C	9.63408	9.24716	9.86456	8.89006	10.2034	9.05149	9.68011	9.13416	9.93685	9.11272	8.98355	8.58906	9.45342	9.92092	10.0798	8.31386	9.63159	8.0509	8.28309	10.0891	9.27075	9.79612
R103F	8.04912	8.56908	NA	6.81967	NA	NA	NA	NA	NA	NA	7.89608	NA	NA	NA	NA	NA	6.51612	NA	NA	NA	8.68579	7.38108
R103G	10.1646	9.05451	8.12759	6.81967	8.1159	8.63645	NA	10.3566	9.10035	9.59814	10.144	9.58906	NA	9.92092	9.15376	NA	7.73851	8.46594	NA	8.86669	9.68579	8.79612
R103H	9.78608	10.4171	9.71256	10.1702	10.1159	10.7519	NA	9.13416	10.293	10.2502	10.2536	11.0916	9.81599	10.599	9.9193	10.0508	9.88535	10.1664	9.28309	10.6037	10.6118	10.3811
R103I	9.63408	9.56908	NA	NA	NA	9.05149	NA	NA	7.87795	NA	9.14401	10.5891	NA	NA	NA	NA	NA	NA	9.02005	NA	7.94882	8.38108
R103K	10.0491	11.4171	10.0021	9.02131	10.5753	12.0959	NA	NA	10.151	11.3454	12.3139	12.5277	NA	NA	NA	NA	6.51612	NA	8.28309	NA	11.9638	11.44
R103L	18.5191	18.611	12.952	12.601	13.182	13.8064	10.85	9.13416	10.878	10.7908	12.9782	14.0153	9.23102	9.92092	10.5323	11.8164	11.7256	11.7513	11.2217	10.0891	13.0918	12.715
R103M	8.04912	8.24716	NA	7.3051	NA	NA	NA	NA	NA	NA	9.06601	NA	NA	NA	NA	NA	NA	NA	NA	NA	7.94882	NA
R103N	9.04912	9.41708	8.12759	8.89006	9.43782	NA	NA	NA	9.10035	9.37575	9.85028	10.4635	8.64606	NA	8.63919	8.72889	7.51612	8.0509	8.28309	9.60366	9.82329	9.25555
R103P	NA	8.24716	8.12759	NA	7.70086	NA	NA	NA	NA	7.79079	8.70344	8.58906	NA	NA	8.15376	NA	NA	NA	NA	NA	8.53379	8.60347
R103S	11.8565	12.08	11.6301	11.4046	11.5082	11.3734	11.002	11.7191	11.0479	11.7681	12.2448	12.3964	11.504	11.599	10.8318	10.7289	11.423	11.3728	11.1576	11.4517	12.132	12.0056
R103T	10.7861	11.8619	10.0021	9.8553	10.9739	10.9584	NA	NA	10.6853	10.5457	12.3637	12.6765	NA	9.59899	8.63919	NA	6.51612	NA	9.28309	9.28173	11.4724	11.8185
R103V	9.46415	10.3346	9.34999	8.66767	7.70086	9.85884	NA	NA	8.10035	7.79079	9.89608	10.7045	NA	NA	7.4168	NA	NA	NA	NA	NA	9.27075	9.79612
R103Y	NA	7.83212	NA	NA	NA	NA	NA	NA	NA	NA	6.48105	NA	NA	NA	NA	NA	NA	NA	NA	NA	NA	NA
S104A	9.3967	8.98305	12.1558	12.3709	12.9231	13.0521	12.3774	12.2458	12.8611	12.7408	12.245	12.047	12.1357	12.1722	12.8459	13.1247	12.5912	12.5076	12.8655	12.6753	12.2851	12.3591
S104C	10.5666	9.34562	13.2825	12.7423	13.3919	13.1395	12.8469	12.7153	13.1381	13.0812	12.9187	12.9333	12.8917	12.6316	13.1015	13.1247	12.9811	13.107	13.3821	12.9268	12.85	12.6348
S104D	9.20405	8.49762	11.0646	10.7981	9.92314	10.8594	NA	NA	11.1568	11.3102	11.046	11.09	8.22878	NA	9.74158	NA	9.09577	9.63309	9.50292	10.283	10.3204	11.0372
S104G	9.20405	8.49762	10.2415	9.85189	9.81622	10.637	9.99888	NA	10.2531	9.87407	10.2886	10.0026	9.45117	NA	9.15662	8.73237	9.68073	9.27052	8.69557	10.283	10.1735	10.3128
S104H	8.71863	8.17569	11.126	11.3398	11.4377	12.3375	NA	NA	11.6026	11.5415	11.7667	11.3949	10.1032	9.90913	10.2941	10.7324	9.7332	10.1636	10.396	11.4529	11.8256	11.6473
S104I	10.4842	9.76066	11.7505	11.9455	11.9231	11.8069	11.2619	9.8673	11.9993	12.0154	12.1631	12.288	11.3443	10.5872	11.0441	11.6393	11.0756	11.7486	11.2805	12.283	11.9208	12.0747
S104L	11.7186	11.8481	15.2311	14.9466	14.7268	15.2664	13.5838	12.0048	15.3569	15.1875	15.2272	15.1775	13.6772	13.3151	14.1385	14.5589	13.6401	14.2046	14.4029	15.0177	15.0804	14.9791
S104N	10.0971	9.98305	12.0646	12.1382	12.774	12.3375	12.5838	11.8673	12.1692	12.3412	12.1631	11.7575	12.0361	12.6747	13.261	12.6393	12.465	12.5925	12.4769	12.8679	12.01	12.6095
S104P	9.71863	9.63513	8.54108	7.81627	10.0227	9.37399	NA	NA	7.29886	7.78661	10.3557	10.703	NA	NA	NA	NA	6.5108	NA	NA	NA	9.88975	8.95921
S104Q	9.71863	8.76066	9.34844	9.35232	8.70074	10.0521	NA	NA	9.54679	8.78661	9.28862	10.3245	8.96574	9.17216	9.64205	9.73237	8.62628	8.46317	8.69557	NA	9.61412	10.0372
S104R	11.3036	11.4611	13.6391	13.5924	13.2138	13.5756	13.2315	12.4034	13.7125	13.6384	13.4999	13.4288	13.412	13.1418	13.3265	13.5397	12.8085	13.0631	13.3103	13.6405	13.6377	13.3742
S104T	7.98166	NA	11.5411	11.5496	11.7305	12.0521	11.677	11.1303	11.4887	11.4013	11.5545	11.5261	11.6882	11.2876	11.7173	12.3173	11.6263	11.8555	11.8249	11.5309	11.7237	11.6719
S104V	8.3967	NA	11.6285	11.8253	11.6076	12.0521	NA	9.13034	11.3212	11.8951	11.6378	11.8099	9.22878	9.17216	10.1566	9.73237	9.78382	10.3701	11.396	11.1899	11.7925	11.7666
S104W	7.98166	8.49762	10.448	10.0179	10.1158	10.374	NA	NA	10.2531	9.6935	10.2886	10.5875	NA	NA	NA	NA	NA	NA	9.50292	8.86793	10.6516	10.0372
S104*	7.98166	8.49762	8.12604	6.0793	NA	NA	NA	NA	NA	NA	8.06623	NA	NA	NA	NA	NA	NA	NA	NA	NA	NA	NA
S104Y	7.98166	NA	9.54108	9.24923	10.1158	8.63702	NA	NA	9.54679	10.4305	10.1442	9.80992	8.22878	9.5872	8.83469	10.0543	9.24777	9.46317	9.50292	NA	10.1735	10.1112
E105D	NA	8.48029	8.09146	7.04629	NA	8.60561	NA	NA	8.43818	8.07314	7.67623	NA	NA	9.14387	7.39529	NA	8.07123	8.02277	9.25313	NA	8.79793	NA
E105G	8.37968	8.15836	NA	8.92076	NA	NA	NA	NA	8.07561	7.75121	8.56931	NA	8.61974	9.55891	9.39529	8.29031	8.80819	8.43781	9.25313	NA	8.79793	8.75607
E105K	11.8715	12.3081	12.2614	12.4781	12.9681	12.7755	13.2097	13.2545	12.9265	12.7054	12.7515	12.9982	13.3062	13.4416	10.2026	10.0273	12.7468	12.5463	12.9161	13.4809	13.0109	12.8646
E105M	9.37968	8.48029	8.5065	7.92076	NA	NA	NA	NA	7.85322	7.33618	8.86887	9.9758	NA	NA	7.39529	8.29031	6.48626	NA	NA	NA	8.3385	8.078
E105P	14.25	14.0713	11.9328	11.5274	11.6704	12.1906	10.825	10.8485	12.2683	12.5456	13.1357	12.9531	11.0121	10.5589	11.4542	11.6595	9.36073	13.392	10.3686	10.7115	12.6872	12.7561
E105V	7.96464	NA	NA	7.92076	NA	NA	NA	NA	7.26826	NA	7.1908	NA	8.2047	NA	7.39529	8.29031	6.9013	8.43781	NA	NA	NA	NA
E105*	11.8059	11.7129	11.9328	11.8792	11.8403	12.3061	12.2401	12.571	11.8532	11.901	11.935	11.6197	11.8677	12.1439	11.9601	11.6595	12.1301	11.8641	12.0257	11.7756	11.7648	11.589
I106D	8.65683	9.81413	9.46427	7.22456	NA	9.30613	NA	NA	9.04054	8.71062	9.42098	9.52757	NA	NA	8.09838	NA	6.44794	NA	NA	NA	9.76346	9.2994
I106H	8.65683	8.69865	NA	7.41721	NA	NA	NA	NA	7.23319	8.29558	7.83601	NA	NA	NA	NA	NA	NA	NA	NA	NA	7.30403	7.71444
I106K	13.4745	13.169	NA	8.41721	9.05032	9.79155	NA	NA	8.93363	7.71062	9.5909	9.74997	NA	NA	7.77645	NA	7.44794	NA	NA	NA	9.39149	9.2994
I106L	9.65683	10.0206	11.0492	10.925	11.6353	11.2321	10.2052	9.81266	11.423	11.1701	11.4359	11.402	9.16491	9.51456	10.0984	10.9917	10.1849	9.71959	10.8013	11.0196	11.1867	11.5473
I106M	10.5828	10.8141	13.0034	13.0097	12.8052	13.4271	10.4276	NA	13.3417	13.0593	13.4285	13.0511	8.57994	10.0995	10.2359	10.4771	10.0329	10.3977	11.0908	12.2566	13.1988	13.0454
I106N	8.91987	9.11369	8.46427	8.87664	8.37225	8.9842	NA	NA	8.23319	7.71062	9.00594	8.94261	8.16491	10.0995	8.58381	8.25473	8.32241	8.71959	9.43872	NA	8.62596	9.2994
I106P	11.1423	10.6372	NA	8.3241	8.85768	8.9842	9.20522	NA	8.93363	8.03255	10.0455	11.5276	NA	NA	8.58381	NA	8.0329	NA	NA	9.79719	9.55195	9.52179
I106Q	10.2418	10.2836	NA	7.58713	NA	NA	NA	NA	7.23319	7.29558	9.08394	NA	NA	NA	NA	NA	NA	NA	NA	NA	7.62596	7.71444
I106S	11.0353	11.2011	10.9878	10.0896	9.95721	10.9842	10.4276	9.81266	10.3207	10.6175	10.9653	10.9426	10.0394	10.3219	10.5838	10.6698	10.3865	10.79	10.9533	10.3822	10.626	10.7144
I106T	8.91987	9.43561	8.46427	8.87664	8.05032	8.9842	NA	9.0757	9.32065	9.03255	10.0839	10.6431	NA	NA	8.77645	NA	8.0329	NA	8.21633	NA	9.47395	10.1739
I106V	8.91987	9.57312	11.6342	12.1519	12.6797	12.5078	12.0797	11.8127	12.4131	12.3545	12.1306	11.75	12.2238	12.1584	12.5179	12.6698	12.238	12.4421	12.0908	12.4976	12.3484	12.1574
I106Y	9.33491	9.28361	NA	6.00217	8.05032	NA	NA	NA	7.23319	7.29558	8.53645	NA	NA	NA	NA	NA	NA	NA	NA	NA	NA	7.2994
Y107A	10.4538	10.7628	NA	7.68631	8.58796	NA	NA	NA	8.64846	7.24949	9.92345	11.2224	NA	NA	7.72828	NA	NA	NA	NA	NA	9.43193	8.83939
Y107C	10.0912	9.23233	9.58404	9.00824	8.32492	NA	NA	NA	8.77399	8.98646	8.70105	10.2224	8.12288	10.2786	9.18771	9.2058	8.72294	NA	8.91001	NA	9.26201	8.99139
Y107D	10.9277	11.5543	11.1146	11.6953	11.2124	11.182	11.749	11.3551	11.3589	11.5953	11.364	11.3599	11.8598	10.7931	11.878	11.7501	11.7468	11.7424	11.495	11.0748	11.3064	11.5274
Y107F	9.98427	9.9693	9.41412	9.45184	8.58796	NA	NA	NA	9.27649	8.83445	11.713	11.6009	8.53792	NA	8.53563	9.79076	7.40101	NA	NA	NA	11.3064	11.193
Y107H	10.6058	10.8698	10.321	10.0648	9.70343	8.93404	9.90103	9.44821	9.35895	10.124	10.984	11.2224	9.12288	9.47121	9.18771	9.94276	9.94533	7.935	10.5881	9.75288	10.7539	10.6237
Y107L	10.4538	10.3103	8.99908	8.45184	NA	8.93404	NA	NA	8.18902	9.24949	10.4666	10.8074	NA	NA	8.31324	8.2058	NA	NA	9.17305	NA	9.58394	8.83939
Y107N	7.86879	9.06241	NA	7.68631	7.58796	9.519	NA	NA	6.77399	7.24949	8.11609	9.48546	9.12288	9.05617	9.05021	9.62083	8.27548	9.15739	8.17305	9.16792	8.06936	9.3699
Y107P	10.4538	10.0624	NA	7.36438	8.58796	8.93404	NA	NA	8.77399	7.98646	9.11609	10.0704	NA	NA	NA	8.94276	7.40101	NA	NA	NA	8.96245	8.25442
Y107Q	8.60575	NA	8.73604	NA	7.58796	NA	NA	NA	NA	8.24949	8.4946	8.48546	NA	NA	NA	NA	NA	NA	NA	NA	8.58394	NA
Y107R	10.0912	9.38434	NA	7.17173	NA	NA	NA	NA	NA	NA	7.60152	NA	NA	NA	NA	NA	6.40101	NA	NA	NA	7.26201	7.25442
Y107S	9.45375	10.0624	NA	8.61231	8.81035	9.25597	NA	NA	7.18902	7.66453	9.54905	10.0704	NA	NA	8.53563	8.62083	7.13798	7.935	8.91001	NA	9.43193	9.3699
Y107T	7.86879	8.64737	NA	NA	NA	NA	NA	NA	NA	NA	7.96409	9.22242	NA	NA	7.31324	NA	NA	NA	NA	NA	NA	NA
Y107V	NA	8.06241	NA	NA	NA	NA	NA	NA	NA	NA	6.79416	NA	NA	NA	NA	NA	NA	NA	NA	NA	7.26201	7.25442
Y107*	10.6761	10.6474	10.584	11.0082	10.4624	9.93404	11.1641	11.4482	11.047	10.3084	10.5755	11.0704	10.8598	10.9306	11.0137	11.0803	10.7229	11.1574	10.5881	10.6274	10.5099	10.8789
I108A	8.2573	8.84323	8.97431	8.72822	8.57327	NA	NA	NA	8.76629	8.64581	10.3058	10.4758	NA	NA	NA	NA	7.1133	NA	NA	NA	9.77631	8.65007
I108C	13.9577	13.9428	12.4554	12.2428	12.3806	12.5321	NA	NA	12.17	12.414	12.7709	12.9352	NA	NA	7.71279	8.92616	10.4638	11.1833	10.0306	10.9615	12.5007	12.5204
I108D	10.6496	10.2058	NA	8.2428	8.79566	NA	NA	NA	9.50325	8.64581	10.3969	10.4758	NA	NA	8.52015	8.92616	NA	NA	NA	NA	9.71218	9.23503
I108F	NA	9.2058	NA	7.33591	NA	NA	NA	NA	NA	7.23077	7.78221	NA	8.10639	NA	NA	NA	6.79137	NA	NA	NA	NA	7.23503
I108G	8.84227	8.03588	NA	6.33591	NA	NA	NA	NA	NA	7.23077	NA	NA	NA	NA	NA	NA	NA	NA	NA	NA	NA	NA
I108H	9.42723	8.84323	NA	7.14326	NA	8.50236	NA	NA	8.18133	7.96774	8.10414	8.47578	NA	NA	NA	NA	NA	NA	NA	NA	7.83771	7.972
I108L	11.3017	11.2838	11.4768	11.5158	10.3102	11.1653	11.027	11.6066	11.0393	11.3463	10.9917	10.9783	10.9137	10.0306	11.3852	11.6486	11.3913	11.5348	11.2151	10.8546	11.2527	11.0076
I108N	11.4272	10.9428	9.97431	10.1433	8.9883	8.50236	NA	10.0217	9.82518	10.1052	10.4261	10.7977	8.52143	10.4456	9.52015	10.4116	9.18369	9.64729	9.89314	10.1541	10.5381	9.82
I108P	12.5427	12.6506	8.71127	7.50583	8.57327	NA	NA	NA	7.98868	8.45317	8.24164	9.21275	NA	NA	NA	NA	7.59873	NA	NA	NA	8.25275	7.972
I108Q	8.57923	8.03588	NA	NA	7.9883	NA	NA	NA	NA	NA	6.78221	NA	NA	NA	NA	NA	NA	NA	NA	NA	8.25275	7.23503
I108R	12.0122	12.2058	10.0898	9.62131	10.1582	9.23933	9.56759	NA	9.76629	10.1694	11.086	11.5913	NA	NA	8.71279	9.92616	7.79137	8.64729	9.37857	NA	10.6103	10.82
I108S	11.8423	11.9185	11.8488	11.7538	10.8952	11.5024	11.027	12.0806	11.6243	11.7956	11.7364	11.7488	11.4283	11.6936	11.6197	11.8137	11.7221	11.4546	11.1562	11.1541	11.2971	11.4314
I108T	10.0647	9.73632	9.1967	9.19389	NA	NA	NA	NA	7.98868	9.10524	9.6891	9.21275	8.52143	NA	8.71279	8.18919	8.49181	NA	8.15617	NA	9.50067	9.23503
I108V	11.1642	10.6797	13.9592	13.8457	14.4681	14.0973	12.3225	11.0217	14.115	14.0121	13.875	13.845	13.076	13.0603	13.6015	13.8522	13.5056	13.6741	14.079	14.1428	14.0374	14.1054
I108*	7.84227	NA	NA	NA	NA	NA	NA	NA	6.76629	NA	7.95214	NA	NA	NA	NA	NA	NA	NA	NA	NA	6.83771	NA
I108Y	10.0647	10.3578	8.38935	NA	NA	NA	NA	NA	7.18133	7.64581	7.58957	8.89082	NA	NA	7.29776	NA	NA	NA	NA	NA	7.83771	7.65007
Y109C	8.51471	NA	8.32746	8.17786	8.51257	NA	NA	NA	9.12043	7.90963	8.62929	8.82907	8.46514	NA	9.34613	9.12015	8.31838	8.84979	8.09804	NA	8.36243	8.76383
Y109D	12.1928	12.1398	12.4567	12.6417	12.213	12.102	12.6792	13.4235	12.4692	12.5419	12.2222	12.1866	12.7319	12.7149	12.6681	12.027	12.7941	12.3941	12.6424	12.6774	12.2149	12.5246
Y109H	7.77775	8.55481	9.49739	9.79453	8.51257	8.85409	10.6792	10.1865	8.82087	10.1727	9.18183	9.99899	8.0501	NA	9.10512	9.70511	9.12574	10.1717	9.09804	9.41433	8.77747	9.5939
Y109N	8.77775	NA	8.64939	9.27096	9.24953	8.43905	NA	8.9641	8.57986	9.04714	8.42283	8.41403	8.0501	9.39294	8.23065	NA	9.54077	8.84979	9.09804	9.0924	8.77747	8.91583
Y109*	9.51471	9.7772	10.1348	10.5564	10.3199	9.85409	NA	10.1865	10.5127	10.1113	10.0799	9.82907	10.7131	11.0934	10.2306	10.8571	10.9033	10.7243	10.42	10.2623	10.1467	10.3488
D110A	11.3426	11.4653	10.7856	10.4854	9.56319	10.694	10.7652	10.118	10.6081	10.5274	11.0677	11.0838	9.85482	NA	10.0923	10.4572	9.3701	9.00793	9.76606	10.3438	10.4839	10.0573
D110C	NA	7.91067	NA	8.00738	NA	8.37205	NA	NA	7.05354	NA	8.5652	NA	NA	NA	8.15372	NA	NA	NA	NA	NA	7.4483	8.11866
D110E	10.7181	10.6656	11.12	11.37	11.1482	11.109	11.6912	11.5586	11.1196	11.4343	11.1012	11.716	11.5247	11.7237	11.2412	11.5864	11.5025	11.41	11.5316	10.9287	11.3162	11.0255
D110F	7.71808	NA	NA	6.52195	NA	NA	NA	NA	NA	7.11241	6.6583	NA	NA	NA	NA	NA	NA	NA	NA	NA	7.12637	NA
D110G	8.13312	9.0806	8.58394	9.32931	8.6701	NA	9.44331	NA	9.05354	8.98688	8.98023	8.34679	8.39539	NA	7.15372	NA	8.75712	9.52251	8.44413	NA	9.21383	8.70362
D110H	8.71808	8.49564	NA	7.00738	NA	NA	NA	NA	NA	NA	8.35874	NA	NA	8.91636	NA	8.45716	NA	NA	NA	NA	6.71133	8.11866
D110I	9.83356	9.2326	8.58394	7.36995	8.18468	9.37205	NA	NA	7.6385	7.84938	8.5652	8.34679	NA	NA	7.15372	NA	NA	NA	NA	NA	9.03326	8.85562
D110L	15.5425	15.7624	10.5099	9.40948	10.5066	10.4875	NA	NA	7.6385	8.69737	10.0846	11.3468	NA	NA	7.15372	NA	8.12909	8.20058	NA	NA	10.1708	9.70362
D110M	8.45505	7.49564	NA	7.90047	7.44771	NA	NA	NA	6.6385	7.84938	8.24327	NA	NA	NA	7.15372	8.04212	NA	NA	NA	NA	7.71133	8.11866
D110N	12.0158	11.9551	12.4319	12.1129	12.6042	12.4018	12.6132	13.333	12.848	12.7369	12.5038	12.7391	12.9345	13.3087	10.4756	9.45716	12.5705	12.66	12.9199	13.0662	12.6342	12.4041
D110P	8.94048	9.3701	NA	7.00738	NA	NA	NA	NA	8.22347	7.52745	8.24327	9.08375	NA	NA	NA	NA	NA	NA	NA	NA	7.71133	8.70362
D110R	9.45505	9.3701	NA	6.78499	NA	NA	NA	NA	NA	7.11241	8.11774	8.34679	NA	NA	NA	NA	NA	NA	NA	NA	6.71133	7.85562
D110S	10.381	10.303	10.3495	9.72359	9.56319	10.109	NA	NA	10.263	10.3854	10.7458	10.7618	NA	NA	9.47565	10.0421	7.99158	8.78554	8.44413	NA	10.3358	10.5781
D110T	9.94048	9.3701	NA	7.52195	8.44771	9.10901	NA	NA	8.37547	9.43434	9.46566	9.93175	NA	NA	NA	NA	7.25462	NA	NA	NA	9.2963	8.70362
D110V	8.45505	8.49564	7.84697	7.90047	7.86275	NA	NA	NA	NA	7.11241	8.24327	NA	NA	NA	NA	NA	6.25462	7.78554	NA	NA	8.71133	7.53369
D110Y	7.71808	9.0806	NA	7.78499	7.44771	NA	9.02827	8.89559	7.37547	8.3348	6.6583	NA	8.71732	NA	NA	9.04212	6.66966	NA	NA	NA	NA	7.53369
L111A	8.02739	7.3872	NA	7.41799	7.76857	8.27684	NA	NA	8.28195	7.75965	8.7341	10.1253	NA	NA	NA	NA	NA	NA	NA	NA	8.49015	9.03307
L111C	NA	7.80223	7.75166	8.09606	7.76857	NA	NA	NA	6.96002	8.24507	9.37153	8.98784	NA	NA	NA	NA	NA	NA	NA	NA	8.20065	9.25546
L111D	NA	7.3872	NA	NA	NA	NA	NA	NA	7.28195	NA	7.14914	NA	NA	NA	NA	NA	NA	NA	NA	NA	NA	NA
L111E	8.61235	7.80223	NA	NA	NA	NA	NA	NA	NA	NA	6.14914	NA	NA	NA	NA	NA	NA	NA	NA	NA	6.61568	NA
L111F	10.1973	10.0502	10.0736	9.05026	9.57593	9.69188	9.34926	9.7954	10.2454	9.52518	10.5865	10.8358	9.29833	10.4126	9.04664	8.35078	9.33092	9.80505	8.67064	8.50891	9.55428	10.7335
L111G	8.02739	7.3872	NA	NA	NA	NA	NA	NA	NA	NA	NA	NA	NA	NA	NA	NA	NA	NA	NA	NA	NA	7.03307
L111H	11.9581	12.106	8.48862	8.95404	9.85603	9.8618	9.34926	9.53236	9.28195	8.43772	9.81211	10.3664	8.88329	NA	9.54914	10.1581	8.6635	8.42654	9.93368	9.50891	9.20065	9.355
L111I	9.83474	9.12416	10.6903	10.7108	10.4124	10.5988	10.1566	NA	10.6324	10.6856	11.134	10.9878	9.46826	9.82762	10.0466	10.5207	10.1907	9.42654	9.67064	10.6244	10.423	11.0027
L111K	10.9816	10.1946	NA	NA	7.76857	NA	NA	NA	NA	NA	NA	NA	NA	NA	NA	NA	NA	NA	NA	NA	NA	NA
L111M	9.02739	8.80223	11.2111	11.3998	11.4124	11.8618	9.67119	NA	11.6465	11.7415	11.7639	11.7103	8.62026	10.8276	11.1896	11.5207	9.70532	9.80505	9.80814	10.5089	11.5543	11.7335
L111N	9.19731	9.12416	NA	6.09606	NA	NA	NA	NA	8.41946	NA	6.56418	8.25088	NA	NA	NA	8.67271	NA	NA	NA	NA	7.83808	7.03307
L111P	12.0047	11.9315	9.62613	9.38146	9.228	10.0138	9.67119	9.53236	9.41946	9.34461	10.6086	10.4733	10.1057	NA	9.98524	8.93575	8.89796	9.56404	9.80814	9.92395	10.2006	10.618
L111Q	8.61235	7.80223	NA	6.90342	NA	NA	NA	NA	NA	7.43772	8.02361	8.98784	NA	NA	7.04664	NA	NA	NA	NA	NA	8.35265	NA
L111R	11.3128	11.0117	9.33662	9.97871	10.228	10.0138	10.3493	10.7954	10.2454	10.4377	10.6516	10.9878	9.88329	11.4126	9.7836	9.52071	10.434	10.4969	10.1561	10.2459	10.2786	10.4925
L111S	10.7278	10.0502	7.75166	8.48838	7.76857	8.27684	NA	NA	9.41946	9.34461	9.26462	8.25088	7.88329	NA	NA	NA	6.57603	NA	NA	NA	8.93761	9.53557
L111T	8.02739	8.80223	8.16669	7.90342	NA	NA	NA	8.7954	7.54499	NA	9.56418	8.25088	NA	NA	NA	NA	NA	NA	NA	NA	7.03072	8.25546
L111V	9.34931	9.12416	8.97405	8.55549	7.76857	10.1513	NA	8.7954	9.28195	8.89715	10.4949	10.1253	NA	8.82762	7.04664	NA	7.161	NA	NA	8.92395	9.55428	10.203
L111Y	9.83474	8.12416	NA	7.26599	NA	9.0138	NA	NA	7.96002	NA	8.7341	9.25088	NA	NA	NA	NA	NA	NA	NA	NA	7.03072	9.25546
A112E	9.74149	9.79926	8.88837	9.1693	9.929	8.18972	10.0688	9.92699	9.62952	9.74881	10.2043	10.1615	9.67371	10.162	9.60859	9.83532	9.34094	9.18414	8.26343	9.15839	9.75132	9.61352
A112G	9.25606	8.88172	8.88837	8.4588	9.26604	NA	NA	NA	9.19656	9.44396	9.96827	10.7465	NA	NA	7.94563	7.83532	6.48296	NA	8.26343	8.42143	8.64441	8.3656
A112H	NA	8.88172	8.08102	6.3213	NA	NA	NA	NA	6.87463	6.94146	7.64634	9.38392	NA	NA	NA	NA	NA	NA	NA	NA	NA	8.17295
A112I	NA	7.7118	NA	NA	NA	NA	NA	NA	NA	NA	6.79834	8.57656	NA	NA	NA	NA	NA	NA	NA	NA	7.75132	NA
A112L	8.93413	8.7118	8.88837	7.80673	7.26604	9.60476	NA	NA	8.19656	8.94146	7.93584	8.16152	NA	NA	7.68259	NA	NA	NA	NA	NA	8.94397	NA
A112N	9.51909	9.41223	NA	5.99937	NA	NA	NA	NA	7.19656	NA	7.64634	NA	NA	NA	NA	NA	NA	NA	NA	NA	7.52893	NA
A112P	8.25606	8.88172	8.08102	7.1693	7.26604	NA	NA	NA	7.68199	8.16385	8.06138	NA	NA	NA	NA	NA	6.06792	NA	NA	NA	7.94397	8.17295
A112Q	9.10406	9.17123	NA	6.3213	7.68108	NA	NA	NA	7.4596	NA	6.06138	NA	NA	NA	NA	NA	NA	NA	NA	NA	6.52893	NA
A112R	9.84102	10.4667	8.66598	7.90626	7.26604	8.18972	NA	NA	8.57507	9.16385	9.47641	10.036	NA	NA	8.53059	9.05771	NA	NA	8.26343	NA	8.85086	9.06604
A112S	9.74149	9.95972	9.25094	9.42564	9.76854	9.60476	NA	NA	9.57507	9.35649	9.76181	9.89849	8.21428	9.16196	8.36067	NA	8.73089	8.33614	8.58535	8.42143	9.85086	9.88916
A112T	12.4099	12.4122	12.524	12.2755	12.003	11.9267	12.3489	11.8745	12.2234	12.6511	12.8985	12.8803	12.7378	12.5195	12.2914	12.0052	12.3838	12.0142	12.621	12.2627	12.7188	12.6324
A112V	9.25606	9.79926	9.66598	9.88201	9.003	9.18972	NA	9.44156	10.4893	10.0569	10.4071	10.036	9.53621	11.0688	10.3607	9.05771	10.3409	9.59917	10.4334	8.42143	10.3363	10.173
A112Y	10.1041	9.88172	NA	6.58433	NA	NA	NA	NA	6.87463	6.94146	8.06138	8.57656	NA	NA	NA	NA	NA	NA	NA	NA	7.2659	8.82503
V113A	10.5703	10.7368	9.83052	10.1447	9.87218	10.9399	9.5241	9.05824	10.0662	10.2562	11.4746	11.6055	9.32522	8.69289	8.87836	8.50473	8.59054	9.65302	9.20519	9.94844	10.7447	10.8984
V113C	10.7279	10.8972	11.6081	11.3865	11.7328	12.2755	9.20217	NA	12.0757	12.03	12.7047	13.0416	NA	NA	7.61533	NA	7.22797	NA	8.52712	8.77852	12.1814	11.8833
V113D	7.45487	7.97122	8.83052	8.84216	8.20921	NA	8.78713	9.6432	8.90575	9.47198	8.94284	9.83994	8.74026	10.1079	8.87836	9.1828	9.1755	8.95258	8.52712	9.58587	8.9742	9.12077
V113E	7.45487	8.45664	NA	NA	NA	NA	NA	NA	7.62564	NA	NA	NA	NA	NA	NA	NA	NA	NA	NA	NA	NA	NA
V113F	11.3618	11.0416	9.7236	8.57913	8.20921	8.13257	9.20217	NA	9.06621	9.30205	9.91113	9.51802	8.47722	9.10793	6.87836	7.76777	7.88004	9.12251	NA	8.77852	9.58718	9.77284
V113G	10.9143	10.8192	10.4826	10.924	10.7942	10.5476	9.78713	11.3062	10.7956	10.6944	10.6091	10.518	10.5476	11.2779	10.4227	10.0897	10.6494	11.162	11.1121	10.9484	10.7694	10.7397
V113H	11.0398	11.5562	7.60813	7.3947	7.94618	8.86953	8.78713	NA	8.14021	8.10941	9.06313	9.10298	8.47722	NA	8.46332	8.76777	NA	NA	7.79015	8.36348	9.74472	8.63534
V113I	10.8241	11.0756	12.531	12.2253	11.7535	11.7175	10.6616	9.86559	12.1402	12.0025	12.6954	12.2729	10.6789	9.10793	11.2241	11.4307	10.7782	11.238	11.2927	11.3021	12.6615	12.5032
V113K	9.45487	8.97122	8.02316	6.2572	NA	NA	NA	NA	6.40324	NA	NA	9.68794	NA	NA	7.2934	NA	NA	NA	NA	NA	7.4717	8.48334
V113L	9.19184	9.64929	8.60813	5.93527	7.94618	NA	NA	NA	7.62564	8.47198	8.41928	8.51802	NA	NA	NA	NA	6.00558	NA	7.79015	NA	7.6941	8.63534
V113M	8.86991	9.64929	NA	7.74262	NA	9.13257	NA	NA	8.14021	6.88701	9.27726	8.10298	NA	NA	NA	7.76777	NA	NA	NA	NA	8.79363	8.63534
V113N	8.67726	9.81921	NA	6.74262	8.4316	NA	NA	NA	7.14021	NA	8.22663	NA	NA	NA	NA	8.99016	NA	NA	NA	NA	8.6941	8.77284
V113P	9.19184	8.64929	NA	5.52023	NA	NA	NA	NA	NA	NA	7.5892	8.10298	NA	NA	NA	NA	NA	NA	NA	NA	6.4717	7.31341
V113Q	NA	8.23425	7.60813	NA	NA	NA	NA	NA	NA	6.88701	NA	NA	NA	NA	NA	NA	NA	NA	NA	NA	NA	NA
V113R	10.4549	10.4566	8.83052	7.74262	NA	8.86953	NA	NA	7.98821	9.20894	8.81159	9.10298	NA	NA	8.2934	8.1828	6.74254	NA	NA	NA	8.6941	8.89837
V113S	10.6248	10.6937	9.93005	9.42712	9.53114	10.355	NA	NA	9.90575	10.0025	11.3141	11.6879	8.15529	NA	7.87836	NA	7.00558	8.75994	8.52712	NA	10.4103	10.7057
V113T	9.86991	9.45664	12.6379	12.5089	12.6577	12.9226	8.78713	NA	12.7549	12.6508	12.9777	12.8579	9.61472	9.42986	10.4633	10.2703	10.6104	11.3101	11.6646	12.3932	12.7509	12.7564
V113W	7.45487	7.97122	NA	6.2572	7.62425	NA	NA	NA	6.40324	NA	8.00424	NA	NA	NA	NA	NA	NA	NA	NA	NA	6.4717	7.31341
V113*	NA	7.97122	NA	NA	NA	NA	NA	NA	NA	NA	6.7412	8.51802	NA	NA	NA	NA	NA	NA	NA	NA	NA	NA
V113Y	7.45487	8.64929	NA	6.2572	NA	NA	NA	NA	6.40324	NA	7.22663	8.83994	NA	NA	NA	NA	NA	NA	NA	NA	8.20867	NA
S114A	15.3178	15.4042	14.1693	14.5528	14.14	14.1213	14.0809	14.1543	14.1839	14.2187	14.3767	14.266	14.2405	14.1493	14.3174	14.1472	14.2976	14.2309	14.137	14.2998	14.1631	14.2847
S114C	8.58217	7.87598	11.8712	11.411	11.4708	11.633	11.6387	11.2124	11.691	11.719	11.2539	11.2911	11.3559	11.6154	11.0513	11.8414	11.4404	11.672	11.4055	11.8624	11.1253	10.9655
S114D	NA	7.87598	11.5254	11.349	12.2125	11.8894	11.4371	10.8713	10.9266	11.2716	10.7101	10.8925	11.28	11.2003	11.808	12.0638	11.5607	11.5085	11.2901	11.9404	11.1784	10.938
S114E	8.09674	8.13902	10.8474	11.0891	11.4943	11.37	10.1152	NA	11.5312	11.494	11.3574	10.9567	10.7144	10.8378	10.8938	11.174	11.286	10.7715	11.3296	11.5504	11.3732	11.7295
S114F	9.47526	9.36141	8.94046	8.84118	9.12503	10.37	9.43709	NA	8.54416	8.81215	10.063	10.1335	8.39246	NA	8.00068	8.89388	7.9168	8.44959	8.9275	9.27739	9.12525	9.55953
S114G	NA	7.55405	11.2259	10.4261	10.5845	10.9867	10.5746	8.96443	10.4917	10.6866	10.4225	10.603	8.65549	9.83775	9.71689	10.3345	9.8554	10.1866	10.9275	11.0847	10.7102	9.88146
S114H	9.23425	8.55405	12.298	11.4034	12.0158	11.785	11.5075	9.96443	11.7255	11.6701	11.4119	11.3873	10.6555	10.6154	11.3226	11.5784	10.7581	11.1866	11.1201	11.2774	11.6362	11.6299
S114I	7.35978	9.36141	9.74782	8.88557	10.3474	10.2704	NA	NA	10.1962	10.3971	10.8586	11.6426	NA	NA	NA	NA	NA	NA	8.44208	NA	10.2296	10.4471
S114K	9.09674	8.72398	10.9849	10.8635	11.295	11.633	10.7001	9.28636	11.2125	10.9821	11.2054	11.681	9.52996	8.61536	10.1475	10.6715	9.88642	8.86463	10.2076	9.69243	11.2952	11.0705
S114L	10.3598	10.724	12.0902	11.766	11.9663	12.7485	NA	NA	12.0855	12.4269	12.8781	13.0181	8.39246	8.61536	6.77829	7.67149	8.65376	8.67198	9.44208	8.69243	12.6171	12.1801
S114M	8.77482	8.36141	11.1499	11.0506	11.6062	11.5506	8.70012	NA	11.5823	11.5491	11.515	11.077	7.65549	9.0304	9.89377	9.54596	9.33183	9.95209	10.875	10.4998	11.2952	10.8523
S114N	9.58217	9.36141	12.2624	12.5136	12.5401	12.3211	12.5746	11.6083	12.557	12.4464	12.2177	12.3873	11.7984	11.7853	12.0513	12.6564	11.8076	12.2909	12.2076	12.8217	12.0887	12.3037
S114P	10.729	10.5984	10.1884	10.031	10.0636	9.78502	9.70012	10.1344	10.1962	9.81215	9.88965	10.0181	10.0705	10.0304	9.65276	9.67149	9.8554	9.95209	9.9275	9.49978	10.1956	10.4075
S114Q	11.2667	10.876	13.8474	13.7405	13.398	13.6919	12.2026	10.2864	13.8479	14.0378	13.6205	13.746	11.6251	10.8378	11.7932	11.9194	12.0043	12.1314	12.3296	12.4998	13.3071	13.3823
S114R	10.3598	10.0135	12.7734	12.5416	12.2405	12.8381	9.70012	NA	12.8557	13.0474	13.193	13.266	10.0705	11.2783	11.8227	12.3533	10.8076	11.887	11.953	12.3363	12.8748	13.0768
S114T	10.2342	9.25449	11.3667	11.9549	12.0947	12.2704	9.70012	9.54939	12.4021	12.3461	12.2116	12.6229	8.39246	8.61536	10.2808	10.2565	10.0323	9.56507	11.764	11.9778	12.238	12.495
S114V	9.58217	9.72398	11.5552	11.5136	11.8976	12.3457	NA	NA	12.0767	12.1579	12.4119	11.9567	8.65549	NA	7.77829	9.78697	8.65376	9.56507	10.3681	10.6924	12.0607	12.0058
S114W	8.09674	8.87598	NA	7.0111	8.34742	10.1635	NA	NA	8.54416	NA	9.50498	9.24046	NA	NA	NA	7.67149	NA	NA	NA	NA	8.71021	8.04496
S114*	8.09674	8.13902	7.94046	5.84118	7.12503	NA	NA	NA	6.73681	NA	8.33506	10.0181	NA	NA	7.19333	NA	NA	NA	NA	NA	8.12525	7.82257
S114Y	9.35978	9.01348	9.26239	9.64853	10.295	10.5506	9.43709	NA	10.3807	10.2716	10.6926	11.2405	NA	9.61536	9.28079	9.08653	8.4193	9.18656	NA	8.27739	10.5312	10.3669
G115A	10.4105	9.81348	13.7101	13.6264	14.0947	13.778	14.2978	14.3594	13.626	13.7352	13.5364	13.3053	13.7177	13.755	14.3592	14.2268	14.1829	14.135	14.2521	14.0339	13.6417	13.6554
G115C	9.16946	9.29891	11.3493	11.1472	11.5135	12.1396	11.9759	11.7238	11.7309	11.8206	11.5919	11.1819	11.1535	11.2347	11.5663	11.2849	11.2261	11.625	10.9791	11.1652	11.3228	11.4357
G115D	10.568	9.57902	11.4748	11.0847	11.324	11.219	10.2389	10.7238	11.1459	11.5166	11.3014	10.834	10.7791	10.6873	10.3495	10.6809	10.693	10.7245	10.6571	10.9636	11.2921	10.9691
G115F	9.61692	9.29891	12.8324	12.6998	12.9005	12.6405	13.1351	11.0864	12.5873	12.4622	12.4489	12.3053	11.8822	11.8937	12.5579	12.9439	12.317	12.6505	12.3201	11.8116	12.4741	12.4824
G115H	10.6169	10.4458	13.9288	13.905	14.1741	14.3542	14.1775	13.8472	14.0937	14.0533	13.8602	13.7496	13.6825	14.0092	14.1568	14.4464	13.94	14.075	13.8666	13.8315	13.8457	13.8244
G115I	8.29499	7.49155	11.7725	12.0617	12.5245	12.2445	11.8239	10.9164	11.7309	11.7466	11.6627	11.7669	11.5161	12.1567	12.2061	12.412	11.9771	11.9469	12.339	11.3965	11.753	11.6635
G115K	8.87995	8.29891	12.0598	11.6998	12.4569	12.3185	12.1134	12.3759	11.9719	11.8492	11.4982	11.5445	11.7247	11.3087	12.5151	13.1138	12.2666	12.3722	11.6869	11.9636	11.8083	11.956
G115L	7.71003	8.95099	11.3162	11.3956	11.661	11.5409	11.5926	10.0864	11.2563	11.1768	10.9084	11.1295	10.7791	10.5718	10.868	10.7374	11.1662	11.5181	10.5316	11.1652	11.2287	11.3375
G115M	NA	7.81348	10.5903	10.8362	11.3491	11.2696	11.3169	11.2384	11.1943	11.1541	10.601	10.075	10.4166	10.5718	10.9729	11.4964	11.0649	11.5725	11.0264	11.2266	10.9027	11.142
G115N	10.1695	9.49155	12.9233	13.0801	13.5245	13.1121	13.4266	12.7493	13.1459	13.188	12.8182	12.584	12.6092	12.7682	13.2642	13.6952	13.328	13.3799	13.262	13.5364	13.2328	12.936
G115P	10.88	10.579	12.2118	12.1559	11.9005	13.0116	NA	NA	12.0873	12.2853	12.955	12.8175	8.02426	9.57178	10.4976	10.1245	8.74301	9.72452	10.1596	10.1011	12.8457	12.8531
G115Q	8.03195	8.66148	11.4134	11.5557	11.398	11.7692	11.3169	11.0039	11.4938	11.6031	11.1494	11.3288	10.8316	11.0743	11.4799	11.5289	11.1662	11.625	10.9302	11.6416	11.1959	11.2102
G115R	NA	7.81348	12.0192	11.9608	12.1205	11.8379	12.1565	12.1259	12.1043	12.2429	11.5174	12.0184	11.7247	12.2722	12.259	12.2465	12.7098	12.3254	11.9302	11.927	11.9914	11.8171
G115S	10.5174	10.0765	13.3077	13.2707	13.6908	13.7154	13.6984	13.7238	13.3904	13.4622	13.1276	13.0888	13.4166	13.3791	13.8747	14.0257	13.6167	13.8176	13.6942	13.3696	13.4978	13.4357
G115T	11.2336	11.1063	14.4673	14.4453	14.5023	14.4506	14.7555	14.1549	14.5949	14.4506	14.2201	14.1819	14.0299	14.0953	14.6965	14.7374	14.4573	14.6023	14.4731	14.423	14.1645	14.3825
G115V	10.958	10.951	12.8087	12.7977	13.324	12.7515	13.1134	12.7238	12.9719	12.9115	12.7789	12.3746	12.6681	12.5718	13.2486	13.2465	13.1322	13.1664	13.1275	12.9454	12.9673	13.052
G115W	7.29499	NA	9.79678	9.7351	10.246	9.219	8.65398	8.50141	9.89592	8.87723	10.0069	10.2815	9.19418	NA	9.14004	9.94389	9.74301	9.4026	9.65715	9.22659	9.56033	9.71134
G115Y	9.16946	8.49155	12.7725	12.4569	12.8398	12.9662	12.3169	11.0864	12.6348	12.3567	12.3343	11.9292	11.8056	12.0312	12.2693	12.8699	12.2892	12.862	12.1383	12.3965	12.0928	12.5097
E116A	10.5607	10.6959	12.0744	12.3317	12.8606	12.5154	12.2323	12.0813	12.4511	12.123	12.525	12.0594	11.9889	11.8588	12.665	12.4491	12.6897	12.6669	12.4743	12.3018	12.6295	12.4688
E116C	NA	8.29377	10.5461	10.7871	12.0511	11.0661	11.1928	10.3313	11.3303	10.8892	10.82	10.9753	10.8469	10.2738	11.5214	11.5746	11.4283	10.9815	11.3532	11.3562	11.492	11.3948
E116D	8.87263	9.39331	12.5321	12.4665	12.9826	12.6324	12.7233	12.8718	12.4382	12.1787	12.1237	12.419	12.3465	12.4438	12.9468	13.0009	12.7303	12.891	12.7318	12.7099	12.6115	12.3661
E116G	8.70271	9.80834	12.4603	12.2514	13.2061	12.4949	12.4492	12.2981	12.4511	12.3535	12.3487	12.3976	12.0975	12.4113	13.1558	13.0558	12.7383	13.0849	13.0425	12.9937	12.4788	12.6468
E116H	7.70271	7.07138	11.868	11.9654	12.6211	12.2964	11.4152	11.7787	11.7731	11.6889	11.4347	11.0319	12.1589	11.7068	12.2448	12.8098	12.7423	12.3419	12.4907	11.9937	11.9868	12.0538
E116I	NA	8.48642	9.75252	10.4461	11.2586	10.5356	NA	9.19375	10.7523	10.5266	10.2794	10.0319	9.7963	NA	10.265	9.89655	10.0198	10.9815	10.7318	10.9233	10.4655	10.3948
E116K	11.9315	11.7152	14.8624	14.7297	14.2391	14.0521	14.9654	14.5157	14.8471	14.8014	14.1192	14.011	15.9212	15.9936	15.2486	15.1189	14.1287	14.1983	14.9382	14.9006	14.5435	14.6347
E116L	9.51006	9.07138	12.3848	12.1994	12.5805	12.2483	12.0229	11.4568	12.358	12.1677	12.0805	11.7578	11.0764	10.2738	11.9899	12.1189	11.9799	12.1815	12.0757	12.4342	12.077	11.8051
E116M	9.6096	8.94585	12.5038	12.3205	12.7821	12.2483	12.0229	12.0011	12.4252	12.0291	11.9899	12.0039	11.8716	11.9061	12.4614	12.3991	12.7061	12.9218	12.4236	12.0608	12.2498	12.1242
E116N	9.51006	8.48642	12.6785	12.4357	13.1516	12.9355	12.9771	12.9593	12.4767	12.6657	12.235	12.1895	12.9315	12.5958	13.1984	13.4243	13.2664	13.4087	13.1293	13.1249	12.581	12.8404
E116P	17.8119	17.8224	14.2677	14.0447	14.7015	14.4689	13.7508	12.9803	13.8846	13.9892	14.0805	14.3202	13.364	13.4438	14.1368	14.4243	13.925	14.319	13.9561	14.2161	14.2614	14.1995
E116Q	10.4576	9.65634	12.3214	12.7486	13.68	13.0238	12.8042	12.7298	13.0784	12.7636	12.5659	12.5213	12.6472	12.6798	13.6265	13.4895	13.5239	13.357	13.3442	13.2452	12.8705	12.7243
E116R	9.51006	8.94585	12.3848	12.2237	12.641	12.4742	12.0229	11.5723	12.2948	12.2532	12.2462	11.8861	11.5739	11.9963	12.5129	12.5443	12.1333	12.605	11.4907	12.0276	12.2575	12.5392
E116S	8.70271	9.39331	12.4895	12.5898	13.1859	13.1071	13.0673	12.5157	12.5567	12.6734	12.3694	11.9165	12.2557	12.4113	13.5129	13.3472	13.049	12.9619	12.8387	13.0608	12.5244	12.8051
E116T	10.0246	10.6959	13.4231	12.9797	13.8392	13.3081	13.4323	13.2812	13.0275	13.0943	13.1054	13.1259	13.4319	13.2557	14.0809	13.9026	13.6135	13.6608	13.5151	13.6994	13.1494	13.0658
E116V	9.40315	9.07138	12.7525	12.5359	13.1655	12.4531	11.4152	11.4568	12.7313	12.6657	12.3898	12.3976	11.0333	11.1998	12.1931	12.382	12.2214	12.6909	12.4907	12.1249	12.3617	12.7835
E116W	8.51006	NA	8.43059	8.25537	8.62113	9.17299	NA	NA	7.64379	7.94165	8.87885	8.65342	NA	NA	7.90245	7.98966	7.23845	8.77206	7.61627	9.40871	8.518	8.14691
E116*	8.51006	8.29377	8.65298	8.12413	8.25856	9.17299	8.60785	NA	8.45115	8.13429	8.40492	NA	7.98894	8.9519	7.90245	7.57462	9.09643	8.57942	8.35324	NA	7.88057	8.60634
H117A	17.9766	18.0111	11.8527	11.6443	12.5766	12.4769	8.52493	NA	9.20998	9.76111	11.659	12.7613	7.90534	9.67979	9.95006	10.3522	10.864	10.5403	9.11835	10.3244	12.1309	11.6269
H117D	10.275	9.66515	8.76522	8.16791	10.1745	9.45698	NA	NA	9.02555	9.45299	10.7138	10.7771	NA	NA	7.80322	7.89278	7.47166	NA	7.53339	NA	9.87896	9.53173
H117E	7.95309	NA	NA	7.64434	6.95213	8.28705	NA	NA	7.73605	8.06067	8.96656	8.57547	NA	NA	NA	NA	NA	NA	NA	NA	8.80096	8.39423
H117F	9.0906	8.41723	11.8737	11.6942	12.2498	11.7789	11.4635	10.8762	11.9924	11.5364	11.6749	11.2077	11.788	11.0424	11.6106	12.2678	11.7496	11.9492	11.503	11.7265	11.7185	11.6722
H117G	7.95309	9.22458	NA	7.55123	8.5371	NA	NA	NA	7.37348	8.2306	9.1134	9.06089	NA	NA	NA	NA	NA	7.68237	NA	NA	8.63104	7.65726
H117I	9.63116	9.22458	11.5201	11.3378	11.875	11.4965	NA	NA	11.7756	11.4357	12.0296	11.8081	NA	8.4574	7.58083	7.47774	8.54205	9.00429	9.75578	10.2175	11.5852	11.5959
H117K	10.6756	11.0897	12.9251	12.8732	12.7159	13.0684	12.0692	10.7888	13.054	13.0149	13.4946	13.5297	11.2273	11.3319	12.1044	12.3357	11.5927	12.2673	12.3235	12.2449	13.1388	12.7934
H117L	8.63116	9.73915	12.4091	12.3132	12.444	12.4965	10.5249	8.78878	12.354	12.3275	12.5035	12.463	10.2273	11.0424	10.9028	11.1022	10.8912	11.2673	11.5334	12.102	12.5076	12.272
H117M	8.80109	8.58715	11.8313	11.8342	12.1873	12.145	11.0274	8.78878	11.8881	11.868	11.463	11.1115	10.4289	11.396	10.8785	11.8235	11.2687	11.565	11.3407	11.4239	11.5014	11.4299
H117N	13.5795	13.6934	14.4863	14.5475	14.2559	14.5444	13.6814	13.9786	14.5333	14.5665	14.2427	14.2422	13.9768	14.0819	14.0992	14.1549	14.1112	14.15	14.1868	14.5394	14.2567	14.3155
H117P	10.4385	10.5465	10.8096	10.3026	10.1745	8.28705	10.6404	10.1107	9.92367	10.2701	9.88712	9.57547	10.4289	11.0424	10.0403	8.21471	10.4165	10.4373	10.1964	10.3244	10.5137	10.0723
H117Q	9.21613	9.41723	10.9351	11.028	11.011	11.8416	8.93996	NA	11.5203	11.5842	11.8174	11.1604	8.4903	9.19437	8.90276	8.70014	8.95709	9.38281	9.94843	10.4239	11.4384	11.3942
H117R	9.0906	9.58715	11.696	11.16	11.3445	10.9875	11.2619	10.4892	11.2804	11.453	11.1816	11.0084	10.8595	10.9599	11.062	11.7001	11.279	11.2971	11.4079	11.1609	11.4639	10.9792
H117S	11.3591	11.2999	11.2571	11.1679	11.011	11.7133	NA	NA	11.726	11.4701	12.87	12.6459	NA	NA	8.80322	8.70014	9.35919	9.00429	10.4079	10.102	12.1467	12.2322
H117T	9.87909	9.32412	11.5201	11.6159	11.9671	11.9595	NA	8.37374	12.0008	11.8936	12.1307	12.4434	7.90534	NA	8.4553	9.21471	9.2372	10.3828	10.5923	11.0406	12.0573	11.9671
H117V	8.63116	8.58715	12.1051	11.789	11.6891	12.5725	9.52493	8.37374	12.2666	12.19	11.9921	12.3196	9.07527	10.3319	10.4221	10.5366	10.1721	11.4103	11.0777	11.8024	12.1779	11.8002
H117W	8.21613	7.41723	11.4931	11.0956	11.2252	11.0419	9.52493	10.5961	11.6214	11.2104	10.8734	11.0609	9.90534	10.7793	10.8032	11.3522	10.5591	11.1742	11.0359	10.6869	11.5137	11.1808
H117*	8.80109	8.73915	NA	5.64434	7.95213	NA	NA	NA	6.15108	7.06067	8.74417	NA	NA	NA	NA	NA	NA	NA	NA	NA	7.80096	6.65726
H117Y	10.8791	10.8435	13.0598	13.1482	13.634	13.0552	13.6124	13.1463	13.1511	13.2895	12.7739	12.7454	13.6801	13.2123	13.6753	13.661	13.7534	13.8168	13.6419	13.4828	13.1108	13.2818
R118A	8.96872	7.61592	9.78046	8.81168	8.75179	9.7983	NA	NA	10.0183	10.2808	10.8259	10.8209	NA	8.81196	7.72462	NA	6.07433	7.19017	8.46238	NA	10.2565	10.5303
R118C	9.83122	9.87896	9.15243	9.26419	10.0472	9.02069	NA	NA	9.85232	10.5804	11.6844	11.499	NA	NA	7.23919	8.13654	NA	8.41256	7.87742	NA	10.878	11.1767
R118D	9.09425	9.10135	8.693	7.95607	7.87732	NA	NA	NA	7.66469	6.99543	8.47679	8.17709	NA	NA	8.23919	7.81461	NA	NA	NA	NA	8.46299	7.5917
R118F	8.67921	8.87896	7.693	7.47064	7.29236	8.7983	NA	NA	7.81669	7.80278	9.12886	9.17709	NA	NA	8.23919	NA	NA	NA	NA	NA	8.72603	8.32866
R118G	10.0329	9.68631	8.50035	8.31864	8.09971	8.21334	NA	NA	8.1952	8.45486	9.94245	10.5694	7.42316	8.39693	7.72462	8.39957	7.77477	8.19017	NA	8.76626	9.46299	9.46616
R118H	9.50929	9.61592	11.7374	11.3966	10.4623	11.9138	NA	NA	11.9866	11.6101	12.2743	11.905	7.42316	9.13389	9.08719	9.27404	7.88168	7.92714	9.68478	10.2517	11.9398	12.0728
R118K	10.8312	10.5419	9.39344	8.47064	8.29236	8.53526	NA	NA	8.81669	7.80278	12.0845	12.1078	NA	NA	6.50223	NA	NA	8.19017	7.87742	NA	11.0953	10.5613
R118L	9.41618	10.1014	11.9025	11.5806	11.3147	11.9947	9.45808	NA	11.9866	11.55	12.1982	12.5865	8.42316	9.39693	9.50223	9.98454	9.59789	9.5121	10.1253	10.5318	12.3043	12.2064
R118M	9.41618	9.38146	8.01493	8.51795	8.9928	9.7983	NA	NA	8.30212	8.90232	10.7569	11.0351	NA	NA	NA	NA	NA	NA	NA	NA	10.048	9.53029
R118N	8.96872	8.46392	7.693	8.02318	6.87732	8.53526	NA	NA	7.49476	7.80278	8.60803	NA	7.42316	NA	7.50223	7.39957	NA	NA	NA	NA	8.25654	8.70717
R118P	7.09425	8.75343	7.27796	7.56375	7.87732	9.02069	NA	NA	8.1952	8.16535	9.12886	8.76205	NA	NA	7.91727	8.13654	6.07433	7.19017	NA	8.76626	8.25654	8.81409
R118Q	10.6792	10.9664	12.3934	12.5999	12.1627	12.8132	11.628	11.5791	12.4663	12.6536	12.4896	12.6365	11.4232	11.6193	11.6722	12.1545	11.5338	11.8906	11.4921	12.0882	12.5276	12.6434
R118S	11.7572	11.7034	10.2166	9.84915	10.0997	10.6057	NA	NA	10.4948	11.0178	12.2693	12.5169	8.16013	NA	7.91727	7.39957	7.88168	8.60521	9.46238	NA	11.6005	11.4986
R118T	7.50929	8.46392	10.1524	9.73368	8.87732	10.3008	NA	NA	10.3527	10.2808	10.3133	10.7621	NA	NA	NA	NA	5.65929	7.92714	NA	8.44433	9.80403	10.2921
R118V	9.67921	9.38146	10.7374	11.0314	10.1992	11.5709	NA	NA	11.4948	11.5653	11.93	11.6034	NA	8.39693	7.72462	8.81461	7.53376	7.92714	8.87742	8.76626	11.4141	11.2547
R118W	9.90161	9.294	9.27796	10.2076	9.93621	10.7983	10.195	10.306	9.40166	10.2049	9.91736	10.1771	10.4232	10.6193	10.4091	9.81461	10.5006	10.1288	10.401	10.3512	10.4141	9.96093
R118Y	8.83122	9.10135	8.01493	8.47064	7.87732	8.21334	NA	NA	8.9542	7.31736	10.1506	10.8775	7.42316	NA	7.23919	NA	6.39625	NA	NA	NA	9.36346	9.17666
R119D	8.93132	8.42635	8.24115	6.33109	7.57889	8.17683	NA	NA	7.78148	7.28756	9.6005	9.9444	NA	NA	6.8748	9.0947	6.03404	NA	7.42595	NA	9.10295	9.0613
R119E	NA	7.57835	10.0485	8.27862	9.34443	9.76179	NA	NA	9.41374	9.42506	10.1957	10.137	NA	NA	NA	NA	6.35597	NA	7.42595	9.40687	9.37597	10.2592
R119F	8.05685	6.84139	NA	5.1087	NA	NA	NA	NA	6.45955	6.96563	8.56947	8.72201	NA	NA	6.8748	NA	NA	NA	NA	NA	7.83992	7.78119
R119G	10.1723	10.0113	10.7855	10.3817	10.9294	10.8773	10.5371	10.2685	10.919	11.1154	11.9825	11.9444	10.3263	10.4828	10.3342	10.0947	10.2629	10.4729	10.2333	9.99183	11.5841	11.7552
R119H	9.05685	9.06378	11.0485	10.653	11.0643	11.4622	NA	NA	11.0445	11.01	12.2258	12.137	8.12472	8.36737	9.62968	9.47321	8.5576	8.56602	8.64835	8.99183	11.8578	12.0928
R119K	8.79382	8.57835	9.74365	9.50101	9.7164	10.3468	9.42167	9.00548	9.1034	9.87252	9.8008	9.30697	8.97271	10.3674	9.73278	9.0947	9.03404	9.26646	9.54143	8.40687	9.42488	9.61769
R119L	8.79382	8.42635	10.8656	10.8813	10.9294	11.5344	NA	NA	11.5256	10.9429	11.5537	11.307	NA	NA	NA	9.35773	8.03404	9.15098	9.01092	8.7288	11.4006	11.3137
R119M	8.64181	8.84139	10.1156	10.3182	10.7164	10.9317	8.42167	NA	10.7815	10.5803	11.112	11.0912	NA	9.36737	8.33423	7.77277	8.20397	8.37337	9.42595	8.40687	10.9274	11.0399
R119N	9.47189	9.71586	12.0485	11.7332	11.8717	12.3863	NA	8.68355	12.1178	12.2418	12.8725	12.7518	9.61014	8.36737	10.7328	11.2646	8.78893	8.73594	10.0109	10.9918	12.6879	12.6603
R119P	11.4719	10.9289	9.46354	8.91605	8.84193	9.76179	NA	NA	8.70747	10.01	10.6005	10.7809	8.80279	8.36737	8.68215	7.77277	7.03404	7.15098	7.42595	7.99183	10.1904	10.1438
R119Q	9.05685	9.42635	12.575	12.2067	12.6057	12.6031	9.64406	9.85348	12.7815	12.4414	12.3174	12.459	10.5032	9.58976	10.7328	11.5007	11.2532	12.2242	12.0504	12.3138	12.7564	12.3226
R119S	10.5163	10.5784	10.1797	10.3817	10.9294	11.7004	10.0066	NA	10.9987	11.4414	12.6043	12.6448	9.12472	9.36737	9.91919	8.58013	8.8414	9.65348	9.42595	9.7288	12.3318	12.2685
R119T	7.79382	7.84139	NA	6.33109	8.57889	9.34676	NA	NA	NA	8.28756	9.63087	9.72201	NA	NA	6.45976	7.35773	NA	7.15098	7.84099	NA	9.72744	8.97383
R119V	8.27924	6.84139	NA	6.33109	NA	NA	NA	NA	6.45955	6.55059	7.21584	9.9444	NA	NA	NA	NA	NA	NA	NA	NA	NA	NA
R119W	10.6813	10.0638	8.24115	7.52373	7.25696	7.76179	NA	9.49091	8.36644	6.96563	9.40346	9.30697	8.12472	NA	9.04472	8.35773	8.5576	8.15098	8.16292	8.40687	8.10295	8.29576
R119Y	9.55935	10.3439	9.46354	9.77166	9.57889	10.3468	NA	NA	10.8171	11.0742	12.2747	12.307	8.80279	8.36737	9.26711	9.35773	8.42636	8.37337	9.01092	8.40687	11.7177	11.5284
Q120A	9.77943	10.4122	13.4446	13.3134	13.7841	13.9617	12.2525	11.2571	13.6218	13.5558	13.4613	13.632	12.1849	12.5292	12.6446	13.3481	12.8795	13.2286	13.156	13.3773	13.3637	13.533
Q120C	9.62743	9.49018	11.5328	11.7252	12.1231	11.8742	11.3498	9.67218	12.1617	12.0822	12.4802	12.5245	11.3162	10.7743	11.4926	12.103	11.3192	11.9137	11.5345	10.4875	12.3063	12.3371
Q120D	9.84982	9.49018	10.1096	9.44649	10.0076	10.1738	NA	NA	10.7763	10.7962	11.5008	11.3801	NA	NA	7.44821	NA	6.60957	7.87809	8.15603	NA	10.5119	10.4944
Q120E	12.6174	12.7017	12.22	11.7542	11.4226	11.8176	8.82623	NA	12.1686	12.1921	13.4033	13.5072	8.11452	9.09622	9.77014	9.85063	9.83196	9.55616	10.156	10.648	12.3128	12.1407
Q120F	9.04246	9.32971	11.483	11.6502	11.967	12.303	NA	NA	11.8973	11.8337	11.8616	12.0391	7.7926	8.77429	9.44821	9.67005	9.72505	10.5562	11.0436	10.9236	11.9213	11.8163
Q120G	14.529	14.3741	12.9075	12.3953	12.3507	13.151	8.4112	8.25715	12.707	12.4227	13.047	13.209	9.25203	9.77429	10.4178	10.0111	10.484	10.9824	11.8114	12.0725	13.0158	13.0476
Q120H	11.1014	10.7968	11.6501	11.5437	11.382	11.7885	10.7331	10.6722	11.8552	12.0822	12.6852	12.4176	10.9219	11.3593	11.5071	11.4356	11.31	11.2841	11.5345	11.0439	12.61	12.1001
Q120I	9.77943	9.70168	13.5328	13.5791	14.0665	13.8176	12.8262	12.4535	13.6832	13.8151	13.37	13.5416	13.1413	13.3742	13.6993	13.78	13.6114	13.8462	13.9582	13.8263	13.8065	13.6002
Q120K	13.6424	13.5369	13.557	13.9389	13.9181	14.0192	13.7331	14.2795	13.654	14.0077	13.7173	13.8804	13.8205	13.9641	13.9925	14.1251	13.9405	13.746	13.8509	14.0221	13.6591	13.9162
Q120L	9.70543	8.56418	12.6614	12.3069	12.967	12.6	12.4409	12.0645	12.599	12.5558	12.3406	12.4359	12.1145	11.8618	12.6047	12.8506	13.0853	12.8871	12.7883	12.8919	12.61	12.5707
Q120N	8.4575	8.70168	11.9721	11.5044	11.8226	12.2823	11.1482	10.2571	12.1126	12.1029	11.8029	11.9651	10.7468	10.8618	11.3868	11.4356	10.5482	10.9485	11.6415	12.0439	12.0818	11.629
Q120P	9.84982	10.2423	9.10957	9.03932	8.95316	9.17375	NA	NA	9.40856	9.71819	10.1075	10.1322	8.59995	8.77429	8.32268	8.08509	7.34654	8.14112	NA	8.72198	9.90425	10.1001
Q120R	11.4117	11.1964	14.1619	14.2188	14.7325	14.3235	14.6654	14.5051	14.2374	14.2579	13.9736	13.9523	14.3625	14.2581	14.8604	14.9205	14.5849	14.7485	14.4816	14.4499	14.3854	14.4364
Q120S	10.3155	10.0496	11.1096	11.2231	11.8073	11.3832	9.14816	NA	11.9622	11.5332	11.2893	10.776	11.0405	10.0962	10.8405	10.8506	10.5003	10.8416	11.3887	11.4444	11.4777	11.6002
Q120T	10.5868	9.99714	13.483	13.2283	13.4425	13.6	11.8706	9.99411	13.5285	13.3296	13.361	13.7246	12.1501	11.5816	12.379	12.8506	12.3054	12.8323	13.004	12.8758	13.2998	13.3802
Q120V	11.6863	11.6516	13.0165	12.2806	11.9251	12.0317	9.14816	9.99411	12.3851	12.2207	13.9347	13.5916	9.49304	10.0962	10.2556	10.2226	10.8448	11.1709	11.2264	11.4444	13.1044	12.6712
Q120W	9.04246	8.56418	11.6501	11.4524	11.645	11.9286	NA	NA	11.7581	12.0822	12.0129	12.0148	8.96252	NA	6.86325	9.08509	9.069	10.1411	10.3577	11.4444	11.4892	11.6147
Q120*	11.7243	11.173	11.5809	11.5044	10.9532	10.7587	11.0742	11.4795	10.9622	10.6912	11.1499	11.6868	11.5475	11.4181	10.8633	11.5181	11.6245	11.5562	11.156	11.1005	11.3063	11.5855
Q120Y	12.5555	12.5998	13.9355	13.7577	13.3717	14.3881	9.14816	8.67218	13.3939	13.5927	14.687	14.4631	10.1145	9.09622	10.1487	9.85063	10.9194	11.048	12.2435	12.1814	13.9755	13.9192
G121A	9.5916	9.53037	8.1935	8.2284	7.53312	8.71659	9.11312	NA	8.50192	9.09855	10.3386	10.8975	NA	NA	6.8209	7.71976	5.98631	7.10162	8.11646	7.94421	9.47123	10.0636
G121C	12.7071	12.7553	12.6638	12.7262	12.7581	12.8181	12.8136	13.178	12.7454	12.7804	12.95	13.2194	12.7918	12.8115	12.7575	12.674	12.8872	12.7551	12.9031	12.29	12.8636	12.8532
G121D	11.203	11.317	11.4912	11.5715	11.1654	11.0385	10.9611	11.7682	11.101	11.1574	11.2275	11.26	11.8458	11.6034	11.3445	11.5271	11.5332	11.8204	11.6274	11.3134	11.3167	10.9567
G121H	11.0364	10.4564	11.9305	11.6384	12.1885	13.0741	NA	NA	12.1626	12.6497	12.9471	13.0788	8.34332	8.74541	8.90836	8.30472	8.30824	8.10162	9.11646	9.81867	12.8111	12.7417
G121L	10.6696	10.4938	7.60854	9.05848	8.01854	9.13163	8.79119	NA	9.54374	9.32095	10.3206	10.845	7.34332	NA	8.90836	8.88968	5.57127	8.10162	NA	9.68117	10.1151	10.1438
G121M	9.42167	8.90888	NA	6.05848	8.38111	8.13163	NA	NA	6.73638	NA	8.85669	9.99699	NA	NA	NA	NA	NA	NA	NA	NA	8.37812	7.93435
G121N	NA	7.79341	8.1935	8.2284	9.21119	9.93898	NA	NA	9.11489	9.25056	9.90559	8.67506	NA	NA	NA	NA	5.57127	NA	NA	8.35924	9.0562	8.93435
G121P	10.4661	10.1626	8.41589	7.79544	6.79615	NA	NA	NA	8.22181	7.51359	8.64256	9.54953	NA	NA	7.62825	NA	6.98631	NA	NA	NA	8.71916	8.93435
G121Q	8.5916	8.66787	NA	6.05848	8.01854	9.30155	NA	NA	6.99942	6.51359	9.0431	9.26002	NA	NA	NA	NA	NA	NA	NA	NA	8.37812	8.63479
G121R	11.8311	11.7476	13.6364	13.3362	13.5731	14.3115	10.2506	10.3393	14.0816	14.0986	14.2239	14.338	10.5657	10.3304	10.3755	10.7642	10.9405	11.0402	12.1344	12.6446	14.0335	13.8621
G121S	10.551	9.96333	10.2524	10.3683	10.5687	10.6552	9.59855	10.2238	10.8068	11.1574	11.5065	11.5819	9.75836	9.91534	10.1428	8.30472	9.8932	9.60412	9.49497	9.94421	11.3292	11.1242
G121T	9.32856	9.53037	8.60854	7.56098	NA	7.71659	8.37615	NA	8.41445	7.92863	9.0431	9.67506	NA	NA	7.62825	8.52711	NA	NA	NA	NA	8.64116	8.10428
G121V	11.1766	10.8523	9.51543	9.35616	9.01854	8.45355	9.37615	9.22384	9.11489	9.01609	9.12799	9.0901	9.66525	9.55277	9.14283	9.52711	9.19576	9.51665	10.0425	8.68117	9.27859	9.18228
G121W	7.42167	NA	NA	6.47351	6.79615	NA	NA	NA	5.99942	6.51359	7.45814	8.0901	NA	NA	6.40586	NA	NA	NA	NA	NA	NA	6.51932
G121*	8.88111	9.45637	NA	8.17395	8.38111	7.71659	8.37615	NA	8.73638	8.38806	9.12799	9.67506	NA	NA	7.99082	8.52711	NA	NA	NA	NA	8.9948	8.74171
G121Y	9.7436	9.29591	11.068	11.16	11.4591	12.0385	NA	NA	11.6433	11.6151	11.9056	11.923	NA	NA	7.62825	NA	7.15624	NA	9.96446	9.68117	11.5047	11.817
I122C	9.97373	8.98334	12.4086	11.9619	12.0108	12.3634	NA	NA	12.5861	12.4144	12.6758	12.5628	8.72683	8.30416	8.95665	NA	8.53929	7.48426	10.6203	10.4151	12.0741	12.4603
I122D	8.71069	8.17599	NA	6.0233	NA	NA	NA	NA	NA	NA	NA	NA	NA	NA	NA	NA	NA	NA	NA	NA	6.4375	7.22765
I122E	8.8482	8.34591	7.57569	5.76027	6.76282	NA	NA	NA	6.96644	NA	7.13497	NA	NA	NA	NA	NA	NA	NA	NA	NA	7.02246	6.90572
I122F	7.38877	7.17599	7.16066	7.68627	6.76282	NA	NA	NA	6.70341	7.22061	8.0525	9.22491	NA	NA	6.78672	NA	7.76168	NA	NA	NA	7.24485	7.22765
I122G	9.55869	10.034	7.57569	8.0822	8.34779	9.09664	NA	8.19165	8.46894	8.70604	9.32259	10.055	NA	NA	7.10865	7.27124	5.95433	NA	NA	NA	8.34439	9.36515
I122K	8.55869	8.76095	NA	6.0233	NA	NA	NA	NA	NA	7.22061	6.96504	7.63995	NA	NA	NA	NA	5.95433	NA	NA	NA	7.60742	7.22765
I122L	8.8482	9.17599	9.89762	10.0383	9.82172	10.1841	8.75996	8.92862	10.4038	9.89868	9.82302	10.055	9.04876	NA	8.59408	9.0082	9.16378	10.0078	8.93226	10.028	9.96106	10.035
I122M	11.9279	11.9442	11.6418	12.1108	11.7926	11.382	11.6669	12.1303	11.5909	11.7935	11.6089	11.6697	11.7712	11.7636	11.8952	11.3587	11.9259	11.788	11.7847	11.4569	11.4709	12.1818
I122N	11.2217	11.0829	9.74562	9.27123	9.26532	9.41857	8.75996	8.92862	9.02534	8.80557	12.296	12.6843	8.53418	9.71919	8.24615	9.38672	8.41376	8.48426	9.22177	9.91256	11.8721	11.5056
I122P	8.55869	8.98334	7.57569	5.0233	NA	7.6816	NA	NA	NA	6.48365	7.42447	7.63995	NA	NA	NA	NA	NA	NA	NA	NA	7.02246	7.71307
I122R	9.91233	9.56831	NA	7.0233	7.76282	7.6816	NA	NA	8.08192	6.48365	8.4886	8.37692	NA	8.30416	NA	NA	5.53929	NA	NA	7.91256	7.24485	8.60616
I122S	13.5436	13.5811	13.3766	13.6207	13.4633	13.1947	13.6907	13.4893	13.4395	13.4836	13.4509	13.3679	13.7436	13.8485	13.7583	13.5871	13.7092	13.7227	13.6812	13.613	13.3682	13.4756
I122T	8.97373	8.63542	7.57569	8.34523	7.98522	8.6816	NA	9.19165	8.46894	9.14661	8.4886	7.63995	9.31179	NA	7.37169	8.27124	8.53929	7.48426	8.56969	8.32759	8.82981	7.71307
I122V	10.815	10.4239	13.241	13.3632	13.4771	13.3446	13.1694	12.1917	13.3983	13.5171	13.3027	13.2249	12.8354	12.8485	13.2665	13.6578	12.9259	13.219	13.4134	13.361	13.3414	13.3652
I122*	9.78108	9.93088	8.89762	7.13878	7.98522	8.41857	8.34493	NA	8.5514	8.48365	9.25044	9.37692	NA	NA	7.37169	8.49363	5.53929	NA	NA	NA	8.52496	8.07564
I122Y	8.97373	9.49792	10.2761	10.3925	10.0358	11.5229	NA	NA	10.4476	10.706	11.135	11.3029	NA	NA	8.59408	8.27124	8.04179	7.48426	8.56969	8.32759	10.0225	10.5496
A123D	11.1153	11.3182	10.7588	11.074	10.9852	11.0253	11.2596	11.1685	10.9706	10.4306	10.9263	10.9811	11.0244	11.3997	10.9083	10.9814	11.2051	11.1316	10.9843	10.5505	10.8376	11.3746
A123F	10.4479	10.3577	8.71924	6.216	8.32222	NA	NA	NA	8.60378	7.1979	8.89183	9.4863	7.28743	NA	7.34347	NA	7.09892	NA	7.32131	7.88749	9.41133	9.1307
A123G	8.53036	8.84868	10.9756	11.0811	10.7069	11.2806	9.54343	NA	11.1632	11.6039	11.2138	10.9338	10.3463	10.2842	10.3435	10.4144	9.62944	9.98275	9.82381	9.62446	10.9191	11.0726
A123H	9.06087	8.60767	NA	5.73058	NA	NA	NA	NA	6.94082	NA	7.25956	8.02686	7.28743	NA	NA	7.24444	NA	NA	NA	NA	6.73326	7.69013
A123I	7.9454	7.7332	NA	NA	NA	NA	NA	NA	NA	NA	6.93763	NA	NA	NA	NA	NA	NA	NA	NA	NA	NA	NA
A123L	11.4479	11.2568	9.00875	8.73058	9.40023	10.0711	NA	NA	8.16321	8.57642	10.0037	9.61183	NA	NA	8.45894	8.24444	6.25093	7.45919	NA	7.88749	9.76889	9.63766
A123N	10.884	10.8487	7.87124	7.57857	7.47423	7.6561	8.73607	NA	8.44332	9.39954	8.52259	9.02686	NA	NA	NA	9.11891	NA	NA	NA	NA	9.11177	8.88278
A123P	7.36043	NA	7.13428	5.73058	7.1523	NA	NA	8.1685	5.94082	6.46094	6.52259	7.61183	7.28743	NA	NA	8.24444	7.25093	NA	8.54371	NA	6.9963	NA
A123R	7.36043	NA	NA	NA	NA	8.07114	NA	NA	NA	NA	NA	NA	NA	NA	NA	NA	NA	NA	NA	NA	5.9963	NA
A123S	9.81987	10.0062	8.71924	9.57857	10.0103	10.2411	10.321	8.90547	9.31005	9.46094	10.2596	10.9338	9.40291	9.0212	9.28207	9.56636	8.73635	9.15963	8.90628	9.30253	10.1118	10.6377
A123T	11.469	11.5576	11.7588	11.6801	11.1296	11.0711	12.2279	11.4415	11.3671	11.5198	11.7124	11.4531	11.8522	11.9847	11.7697	11.4408	11.6905	11.4816	11.6671	12.0305	11.5712	11.6641
A123V	11.7355	11.8487	11.6991	11.6848	11.2398	11.1155	11.7361	11.3384	11.3331	11.7089	11.4134	12.0269	12.0775	11.9847	11.5787	12.0345	12.0005	11.8167	11.5437	11.003	11.8543	11.7654
A123W	6.9454	7.47017	NA	NA	NA	NA	NA	NA	NA	NA	NA	NA	NA	NA	NA	NA	NA	NA	NA	NA	7.21869	NA
A123Y	9.81987	9.14824	8.54932	7.80097	9.32222	8.8785	NA	8.58354	8.99971	8.78287	8.93763	9.93376	7.70247	NA	NA	NA	NA	NA	7.32131	NA	9.41133	9.27509
T124A	8.92314	8.71101	9.53376	9.06098	9.22457	9.22876	9.29987	9.72972	9.1502	8.56337	9.31695	8.82019	8.26696	9.48674	8.82378	8.63776	9.46214	9.13881	9.17725	8.60624	8.39751	9.11764
T124D	8.14553	8.58548	NA	6.55848	NA	8.05884	NA	NA	5.9278	7.18486	8.31695	9.33476	NA	NA	NA	NA	NA	NA	NA	NA	7.98247	7.86972
T124E	9.03862	7.44797	7.53376	8.29545	8.94447	8.86619	NA	NA	8.4303	8.95039	9.83153	9.01283	NA	NA	8.90624	8.80769	6.49252	NA	7.71782	8.28431	9.48497	9.11764
T124F	8.33818	8.58548	10.7432	10.1959	9.45904	10.8662	NA	NA	10.6282	10.4776	11.0642	10.8708	NA	NA	8.32128	9.3382	7.49252	NA	7.71782	8.60624	10.7551	10.5136
T124G	9.03862	9.82648	11.5782	11.3134	11.737	12.2877	8.71491	NA	11.9051	12.1391	12.38	12.3166	7.682	8.67939	8.32128	9.63776	8.60799	9.02333	10.1101	10.4542	11.8894	11.9677
T124H	9.24507	8.58548	11.7626	11.5784	11.7665	12.3626	NA	NA	12.163	12.1849	12.38	12.1828	NA	NA	9.54367	10.5447	9.15548	9.02333	10.6247	11.0392	12.3341	12.2534
T124I	8.14553	9.58548	11.0256	10.7723	10.4947	9.75928	9.88483	9.72972	10.3872	9.99221	10.5245	10.4052	10.0039	9.67939	9.69051	10.4451	10.1555	10.4828	9.96575	10.5322	10.485	10.2273
T124K	8.5081	NA	10.2886	9.71048	8.83755	10.4512	NA	NA	10.9278	11.0127	11.0642	11.2608	NA	NA	8.43676	7.22272	6.49252	8.24572	7.71782	7.86927	10.2801	10.1551
T124L	11.0661	11.0087	12.8557	12.8804	13.0678	13.6809	9.71491	9.36715	13.1044	13.1758	13.6006	13.3792	9.38244	9.00131	11.3362	12.064	11.2826	12.1526	12.0397	12.7921	13.4528	13.262
T124M	8.14553	9.44797	11.6423	11.8064	11.9573	12.6134	10.9628	9.14475	12.5277	11.961	12.0332	11.5674	10.7695	9.84931	11.4228	11.5204	11.1267	11.2963	11.4183	11.6766	11.7638	11.8122
T124N	11.5861	11.5354	13.4103	13.3615	13.5465	13.9354	11.3588	11.1448	13.6738	13.82	13.8701	13.6993	11.0396	10.5863	11.2282	11.5685	11.2913	11.8813	12.6005	13.0787	13.6045	13.8064
T124P	11.8139	11.8942	11.5999	11.9238	11.781	11.4512	12.0368	11.7692	11.7522	11.8742	11.632	11.4723	12.1898	11.8888	11.6788	11.9232	11.7963	11.5469	11.8676	12.0122	11.9211	12.0093
T124R	6.92314	NA	8.99319	9.59801	8.59654	9.22876	NA	NA	10.0977	10.0329	10.4004	10.3348	NA	NA	7.05824	NA	NA	NA	NA	NA	10.0979	10.4844
T124S	10.4675	10.4836	13.488	13.1584	13.5465	13.3808	13.1906	12.1144	13.4062	13.5032	13.2398	13.2512	12.7481	12.9273	13.3766	13.8374	12.9977	13.4156	13.466	13.3504	13.3517	13.3854
T124V	7.66011	6.71101	11.5999	11.3886	11.1595	11.8137	NA	NA	11.9502	11.6703	12.0693	11.8708	7.682	NA	7.54367	8.63776	8.36698	9.34526	9.71782	10.7437	11.6829	11.5562
T124*	12.1584	11.7843	7.53376	6.38856	6.72207	NA	NA	NA	8.34284	7.44789	9.21004	9.18276	NA	NA	NA	NA	7.22948	NA	NA	NA	9.04136	8.67707
T124Y	9.03862	9.88093	11.4645	11.2278	11.1595	12.0361	NA	NA	11.9649	11.5634	12.0015	11.9436	7.682	8.67939	9.25988	9.09719	8.76553	9.43837	10.1773	10.3718	11.7013	11.999
A125C	16.0387	16.2056	12.1574	11.7484	12.4375	12.4949	10.0189	9.71063	11.7131	11.7128	12.187	12.4175	10.949	10.9852	10.9052	11.3434	10.9089	11.5679	10.6033	11.217	12.208	11.8491
A125D	7.66023	8.29802	10.7615	11.1976	10.9485	11.5274	10.697	10.0001	11.4293	11.5704	10.8903	10.9454	10.1872	10.2482	10.1077	9.93744	9.55893	10.4625	11.0887	11.0177	10.8014	11.0586
A125E	11.2925	11.45	11.9893	12.2258	12.1817	11.9424	12.2819	11.7502	12.0212	12.3423	11.9784	12.0136	12.1393	12.0895	12.15	12.1391	12.158	12.4068	12.0715	12.2851	11.9825	12.0586
A125F	8.66023	8.45003	10.0986	8.68665	8.57502	9.03551	NA	NA	8.96459	7.4274	10.2414	10.8981	NA	NA	NA	NA	NA	NA	7.28138	NA	9.58458	9.75599
A125G	8.79774	8.82854	10.3716	10.0371	9.70055	9.35744	10.5043	8.54071	10.7802	10.2	10.2414	10.0787	9.12302	9.47062	10.0008	10.2005	9.09596	9.50558	10.6033	9.72221	10.282	10.019
A125H	7.92327	NA	9.42048	9.27161	7.92294	8.35744	NA	NA	8.64266	8.30187	8.94599	9.69168	NA	NA	6.71537	7.93744	6.20843	NA	7.28138	NA	8.62306	8.65645
A125I	7.3383	7.93545	10.6011	9.72227	9.28551	9.20544	NA	NA	9.27493	9.84244	10.6698	10.0787	NA	NA	7.52272	NA	5.8865	7.74005	8.69641	NA	10.208	9.8033
A125K	7.66023	7.93545	9.09855	8.61265	8.92294	9.49494	8.28194	9.12567	9.27493	8.4274	9.48656	9.79859	7.98552	8.66326	9.23893	9.42286	8.27882	8.22548	8.28138	8.5847	9.13002	9.24142
A125L	7.66023	9.29802	11.9399	11.7656	11.6234	12.0579	10.2819	8.86263	12.0142	12.1278	11.9891	12.2766	10.1872	10.3637	11.0552	10.7854	9.41007	10.8444	10.0887	11.6203	12.0894	11.9044
A125N	8.79774	9.03499	11.536	11.2165	11.5079	11.5591	11.0189	9.54071	11.1409	11.5567	11.4408	11.6059	10.9115	10.6633	11.4568	11.3704	10.4257	10.666	10.9443	11.3072	11.4941	11.4037
A125P	9.42577	8.82854	8.32095	5.68665	6.70055	NA	NA	NA	7.12809	6.84244	6.70895	9.31317	NA	NA	6.30033	NA	5.8865	NA	NA	NA	7.18249	7.17103
A125Q	6.92327	8.29802	10.973	11.079	10.0225	11.4278	9.01891	8.54071	11.0889	10.9085	10.9128	10.8492	9.12302	9.98519	10.0373	9.42286	8.53036	8.58805	9.28138	11.0701	10.9143	11.019
A125R	7.3383	NA	10.2685	9.88828	9.92294	10.2054	9.50434	9.12567	9.71305	9.9299	10.2766	10.1612	8.98552	9.98519	10.1748	10.0749	9.50121	9.66605	10.22	9.4327	9.98984	9.8491
A125S	9.42577	9.88299	12.5136	12.2382	12.4375	12.3209	12.3974	11.3987	12.424	12.4498	12.2054	12.6059	11.8335	11.7077	12.3878	12.724	11.9633	12.3008	12.2814	12.4125	12.3524	12.2754
A125T	12.7306	12.7131	13.1789	12.9776	13.0581	13.4018	12.5043	11.7886	13.0756	13.0904	13.7392	13.7528	11.873	11.3637	12.3227	12.1854	11.8407	12.2383	12.1721	12.3921	13.1532	13.2241
A125V	16.2002	16.2817	12.3591	11.9794	12.149	12.6354	10.5043	10.3481	11.8206	12.0124	12.3692	12.6206	10.7929	10.3637	10.4967	10.6155	10.8977	11.3723	11.0887	10.9066	12.2999	12.009
A125W	7.66023	8.71306	9.21403	8.53464	6.70055	9.20544	NA	NA	9.07562	9.01236	9.75958	10.3836	7.24855	NA	6.30033	NA	NA	NA	NA	NA	9.01899	9.93656
A125*	9.79774	9.65166	NA	5.94968	NA	7.62047	NA	NA	5.9057	NA	8.94599	9.31317	7.24855	NA	NA	7.20047	5.8865	NA	NA	NA	7.18249	7.43406
A125Y	11.9382	11.5544	11.8534	11.7046	10.7005	11.9897	NA	NA	11.4603	11.3816	12.1543	12.2766	NA	NA	8.0373	7.20047	7.47147	8.22548	9.15585	8.84774	11.5748	11.5215
L126A	8.47169	8.54956	NA	7.34326	NA	NA	NA	NA	8.10987	7.63167	8.40445	8.7772	NA	NA	7.86538	NA	5.45492	NA	NA	NA	8.52648	9.00105
L126C	7.30177	NA	7.07824	6.34326	7.0968	7.60041	NA	NA	7.10987	6.40928	8.05081	7.96985	7.23361	NA	NA	NA	NA	NA	NA	NA	7.16391	7.41609
L126D	7.6237	7.09013	NA	NA	NA	NA	NA	NA	5.88748	NA	5.46585	7.55481	NA	NA	NA	NA	NA	NA	NA	NA	NA	NA
L126E	7.30177	7.41206	NA	6.34326	6.68176	NA	NA	NA	NA	6.40928	7.88089	NA	NA	NA	NA	NA	NA	NA	NA	NA	6.94151	NA
L126F	10.4717	9.84502	10.0782	9.55271	9.79724	8.8228	9.85071	8.52589	9.94637	9.63167	9.73887	9.67029	10.4035	9.81799	9.73985	9.05539	9.95742	9.48782	10.5376	10.053	9.84841	9.58602
L126H	7.30177	8.89749	8.07824	7.92822	8.68176	8.8228	NA	8.84782	8.10987	8.91178	7.96835	7.55481	NA	9.45542	8.50281	7.91789	7.45492	7.98532	9.13906	8.83065	9.16391	8.29056
L126I	11.256	11.1562	11.0479	11.0644	11.0037	10.8228	11.2657	10.7738	11.0707	11.2837	10.7513	11.3961	11.1722	10.3485	11.0174	10.5029	11.0794	11.1008	11.2032	11.0006	10.9713	10.6385
L126K	NA	9.09013	NA	NA	NA	8.01545	NA	NA	NA	NA	NA	NA	NA	NA	NA	NA	NA	NA	NA	NA	NA	NA
L126M	NA	6.67509	9.49327	8.83511	9.48912	9.8228	9.26574	9.11085	9.38998	9.63167	9.71378	9.96985	NA	NA	9.28041	9.76589	8.72794	9.64828	9.13906	10.7051	9.44402	9.07906
L126N	9.38923	9.61369	NA	4.92822	NA	7.60041	NA	NA	NA	NA	7.68824	8.29178	NA	NA	7.01738	NA	6.86996	NA	NA	NA	7.16391	7.41609
L126P	10.1597	10.0443	10.0782	9.80269	9.79724	9.8228	10.1402	8.84782	10.0839	9.82431	10.2732	10.4293	10.3491	10.818	10.9243	10.596	10.3618	10.0442	9.58652	10.053	9.91114	10.7619
L126R	11.4515	11.582	11.2482	11.3489	11.0968	11.1029	11.5388	10.7738	11.1729	11.2166	11.1847	11.4934	11.0749	11.3485	11.4503	11.2684	11.2363	10.9239	11.5623	10.7051	11.3678	11.1531
L126S	8.6237	9.09013	NA	5.92822	NA	NA	NA	NA	NA	6.82431	7.05081	NA	NA	NA	6.28041	NA	NA	NA	NA	NA	7.16391	7.15306
L126T	8.88673	9.84502	8.30063	6.92822	8.0968	7.60041	NA	NA	6.88748	8.40928	9.01017	7.96985	8.23361	NA	8.78291	7.59596	7.5704	NA	NA	NA	7.52648	7.15306
L126V	9.30177	8.67509	8.30063	7.51319	7.90416	7.60041	NA	NA	7.62444	9.34788	7.96835	7.55481	7.64865	NA	7.01738	7.18092	7.77685	7.40035	8.00155	8.24569	8.81598	8.29056
L126W	NA	7.89749	NA	NA	NA	NA	NA	NA	NA	NA	5.46585	NA	NA	NA	NA	NA	NA	NA	NA	NA	NA	6.41609
L126*	6.88673	NA	NA	NA	NA	NA	NA	NA	NA	6.40928	NA	NA	NA	NA	NA	NA	NA	NA	NA	NA	NA	NA
L126Y	10.3018	10.4477	8.07824	6.51319	7.90416	8.01545	NA	NA	NA	NA	6.88089	NA	NA	NA	6.28041	NA	6.45492	7.40035	NA	NA	8.16391	NA
I127C	9.37143	8.65805	NA	7.23062	6.66395	NA	NA	NA	NA	NA	7.7711	8.95313	NA	NA	7.48321	8.16268	NA	NA	NA	NA	7.51091	7.98521
I127D	8.98441	9.07308	NA	7.49366	7.07899	7.58437	NA	NA	7.09409	7.97795	8.72219	NA	NA	NA	7.67585	NA	6.1733	NA	NA	NA	6.92594	7.62264
I127F	7.28397	8.07308	8.06147	7.96759	7.66395	NA	8.24847	9.67883	8.45666	8.26746	7.86421	NA	8.2184	NA	8.13528	9.03715	8.37494	8.84245	8.46865	8.55014	8.42844	7.13721
I127G	7.6059	NA	NA	NA	NA	NA	NA	NA	NA	NA	NA	NA	NA	NA	NA	NA	5.43634	NA	NA	NA	NA	NA
I127H	6.86893	8.07308	NA	NA	NA	NA	NA	NA	NA	NA	6.44917	NA	NA	NA	NA	NA	NA	NA	NA	NA	NA	NA
I127K	NA	7.65805	NA	5.90869	NA	NA	NA	NA	7.09409	7.12995	7.18614	7.95313	NA	NA	6.26081	7.16268	NA	NA	NA	NA	6.34098	NA
I127L	9.09132	9.71694	9.72443	9.62751	9.40092	10.3213	9.47086	9.96834	9.53467	9.26746	9.64557	9.27505	9.88136	10.3334	9.58274	9.16268	9.49523	9.63094	9.46865	10.1351	10.0134	9.40025
I127M	8.09132	7.65805	9.28386	8.99616	9.32692	8.99941	9.47086	NA	9.67906	8.97795	9.44917	9.41256	7.2184	NA	8.26081	7.16268	7.1733	8.19037	8.46865	NA	8.7333	8.90275
I127N	9.67629	9.77352	9.64643	9.92364	9.47131	10.3917	9.98543	8.83083	9.95916	9.66601	9.38777	10.2751	10.157	8.63294	9.96125	9.03715	9.60626	10.241	9.36174	9.22822	9.42844	10.2747
I127P	10.0389	9.88044	7.79843	7.64566	7.66395	8.80677	8.24847	NA	7.74617	7.39299	8.38777	9.12305	NA	NA	6.99778	NA	6.1733	NA	NA	NA	7.92594	8.13721
I127R	10.0389	9.4654	7.79843	6.78316	NA	NA	NA	NA	7.60867	7.12995	8.50807	NA	NA	NA	NA	NA	6.1733	6.96798	7.24626	8.22822	7.34098	7.98521
I127S	11.7434	12.0156	11.585	12.0311	11.6937	11.7273	12.0211	11.8308	11.5721	11.9476	11.6124	11.8839	11.6995	12.2476	11.6066	11.555	11.8848	11.6868	11.8511	11.8429	11.8328	11.8487
I127T	10.4934	10.0731	10.8688	10.6091	10.2489	10.5844	10.8334	9.96834	9.9306	10.2675	10.3399	10.4126	11.5161	10.7204	10.7844	10.6221	10.1552	10.4705	9.83123	10.7518	10.7672	10.3699
I127V	11.7102	11.3769	9.93593	10.0242	9.83388	10.6999	9.47086	9.09387	10.3742	10.5894	10.8067	11.1626	10.4914	9.44029	10.2608	10.3851	9.91746	9.38302	9.24626	10.1351	10.6264	9.94457
I127*	7.86893	8.07308	NA	4.90869	NA	7.58437	NA	NA	NA	6.39299	6.67156	NA	NA	NA	6.67585	NA	NA	NA	NA	NA	5.92594	NA
I127Y	8.45389	7.39501	NA	7.23062	6.66395	NA	NA	NA	5.8717	6.80803	8.38777	9.12305	NA	NA	6.67585	NA	NA	7.38302	NA	NA	8.14834	6.81529
N128A	6.85398	NA	9.71328	9.65036	10.0687	10.1588	NA	8.81896	10.2076	9.92739	10.101	9.74915	8.20635	NA	9.05598	8.56627	9.45413	10.0159	10.1727	10.3873	10.1891	9.80538
N128C	6.85398	NA	9.27271	9.0654	9.06868	9.44831	NA	NA	9.40612	9.7523	9.78383	9.52676	NA	NA	NA	NA	NA	NA	NA	7.80232	9.75735	8.50582
N128D	10.269	9.86633	9.98891	10.5003	10.6834	9.68932	9.45802	11.3044	10.3429	9.88557	10.3449	9.26372	10.4794	10.5282	10.5463	10.0257	10.6338	10.6939	10.7366	10.3873	10.3534	10.5333
N128G	8.26902	7.86633	11.2982	11.2174	11.3725	11.1983	10.6507	8.082	11.1223	11.1904	11.2877	10.6967	9.62139	8.20631	10.445	10.6107	10.2657	10.6574	10.556	10.5393	11.1513	10.9753
N128H	10.9695	10.917	11.8916	11.6725	12.2486	11.9662	11.6507	11.3044	11.8391	11.8093	11.7111	11.3341	11.0808	10.7088	11.4838	11.4243	11.6849	11.8315	11.8586	11.9178	11.9964	11.8166
N128I	8.26902	8.86633	NA	7.70283	8.06868	7.57384	NA	8.49704	8.44676	8.60546	9.75998	9.64224	7.20635	NA	8.3641	8.37363	8.23174	6.95698	7.64911	NA	8.7234	8.71227
N128K	12.5358	12.6439	12.7873	13.2068	13.063	12.5738	12.9175	13.0669	13.0082	12.9929	12.8948	12.7232	12.9433	13.0137	13.0899	12.8609	12.9532	13.0515	13.1167	12.9855	12.8309	12.5998
N128L	8.59095	8.51841	7.05031	6.76994	NA	NA	NA	NA	7.44676	8.96803	9.91918	10.5268	7.20635	8.62134	NA	NA	5.83942	NA	NA	NA	8.91604	9.80538
N128M	6.85398	6.64394	NA	7.95437	7.39061	7.98888	NA	8.082	7.59876	8.38307	9.37665	8.26372	NA	NA	NA	NA	NA	NA	7.23407	NA	9.08597	8.80538
N128P	9.26902	7.3809	NA	NA	NA	NA	NA	NA	5.8618	NA	7.02302	NA	NA	NA	NA	NA	NA	NA	NA	NA	6.33108	NA
N128Q	7.59095	7.3809	9.85767	10.6856	11.2386	10.8958	10.6507	10.4039	10.6519	10.9479	10.5535	10.0293	10.3218	10.5282	10.5706	10.2667	10.2145	10.6939	10.556	11.3048	10.7061	10.8277
N128S	9.59095	10.059	12.8317	12.7761	12.7622	13.0869	12.1742	11.5845	12.8314	12.8425	12.3961	12.5268	12.1292	11.8308	12.4318	12.3345	12.4797	12.6849	12.5916	12.6931	12.662	12.4849
N128T	9.72845	9.70283	10.8577	10.1049	10.5922	10.3812	10.3511	9.66696	10.6167	10.6055	10.296	10.0293	9.70885	10.0808	9.87311	10.2667	10.2657	10.8639	10.1085	10.6097	10.4396	10.3289
N128V	NA	6.64394	NA	7.70283	7.06868	NA	NA	NA	6.8618	7.38307	8.02302	7.9418	NA	NA	NA	8.15124	NA	NA	NA	NA	6.91604	7.80538
N128Y	8.07637	7.05897	9.55281	9.24125	7.87604	9.1588	NA	NA	8.18373	7.96803	8.17502	NA	NA	9.20631	8.3641	8.15124	8.64678	8.95698	7.23407	NA	8.97494	8.80538
L129A	8.40907	8.61475	10.0214	9.42705	10.399	9.6644	8.62243	10.0525	10.2046	10.298	10.0559	10.0869	10.0508	10.404	9.33144	10.4915	9.09511	9.73534	9.42542	9.64756	10.0865	9.4269
L129C	NA	6.61475	9.13686	9.68669	9.89947	10.1339	9.62243	8.46752	9.97837	10.0598	9.55502	9.23885	10.1149	10.1816	9.80093	10.5373	9.83208	9.66495	10.476	10.3581	9.69741	9.48348
L129D	NA	7.35171	10.6843	10.1477	10.8229	10.8219	9.42978	9.63744	10.2277	10.7968	10.6215	10.0044	9.05082	8.59666	10.0233	10.6247	9.45356	9.51294	10.8275	10.943	10.3712	9.95297
L129F	9.69858	9.83714	10.6843	11.0652	10.9957	11.0514	10.6224	9.46752	11.3057	11.5023	11.3817	11.0462	9.29182	10.1816	10.0904	10.6247	10.1496	10.4723	10.373	10.2756	11.0733	10.8705
L129G	6.82411	9.02979	11.0511	11.1102	10.9722	11.6919	9.94436	8.05248	11.3379	11.2007	11.4196	11.5608	10.4494	9.59666	10.7603	10.8592	10.0192	10.9869	11.3185	11.9161	11.797	11.5379
L129H	12.2504	12.3152	12.3433	11.8357	11.4509	11.6078	12.4298	11.2749	11.9299	12.1923	12.7958	12.5608	12.0176	11.5035	11.8208	11.8592	11.5376	11.6098	11.346	11.7731	12.0193	12.383
L129I	12.2615	12.1997	12.3906	12.4745	12.2014	12.339	11.8704	12.1954	12.2391	12.5023	12.5953	12.3927	12.1763	12.4793	11.9164	11.9967	12.2609	12.1504	12.218	12.2542	12.206	12.4051
L129M	6.82411	7.02979	11.2693	10.4169	11.0415	10.6644	10.6224	10.8598	11.1208	11.0223	11.14	10.6718	10.2918	10.404	11.0404	11.4442	10.4679	11.1759	11.3185	11.2325	11.0466	10.953
L129N	6.82411	6.61475	9.43642	9.52523	9.68535	10.8219	9.20739	9.63744	9.95088	10.4749	9.95638	10.5608	9.83931	9.59666	9.15456	8.85921	8.7166	9.59095	9.61806	9.35805	9.16308	10.031
L129P	9.99404	9.19971	9.75835	9.9638	9.56505	9.42339	9.94436	9.92695	9.29484	9.86188	9.55502	9.61737	10.3463	10.5035	9.48898	9.99671	9.69235	10.2972	10.1416	9.51006	9.66265	9.73724
L129Q	10.0465	9.48922	12.794	12.6105	11.2894	12.2677	11.9444	10.9911	12.1812	11.9642	12.4601	12.4561	10.0508	10.404	11.0573	11.7271	10.2527	10.1504	9.61806	9.64756	11.9704	11.8383
L129R	12.552	12.3244	12.9756	13.0035	13.0015	12.8708	12.8892	12.7713	12.5903	12.8078	12.6788	12.3599	12.7513	12.8634	13.1229	13.1297	12.9261	12.8188	13.218	12.68	12.7522	12.7488
L129S	9.99404	9.35171	12.7583	12.9157	13.0302	13.3127	13.146	11.9269	13.1959	12.9242	12.9512	12.983	12.1305	12.4295	12.3034	12.7852	11.9235	12.2738	12.7161	12.9825	12.8976	12.963
L129T	8.56108	8.93668	11.794	11.2257	11.7964	12.0725	11.3773	11.0525	11.5724	11.5946	11.6085	11.5019	11.3727	11.6841	11.6534	11.8771	10.6171	11.3203	11.3185	11.1881	11.5719	11.783
L129V	7.82411	9.61475	11.8287	11.7161	11.3083	11.6919	9.79235	9.27487	12.1453	12.0782	11.8824	12.3432	9.49828	9.76658	10.5617	10.7467	10.3175	10.4305	11.3185	10.9955	11.553	11.4695
L130A	8.52412	8.31763	9.56501	9.81579	8.81009	10.6254	NA	NA	10.1665	10.3221	11.0063	10.8779	7.87594	NA	6.17385	7.81767	5.77109	7.30547	7.16246	NA	10.2902	10.5298
L130D	10.7568	11.1656	9.91865	9.47875	10.395	9.83183	9.16751	9.43059	10.7041	10.1294	11.1181	10.2702	9.4609	9.56359	10.1435	10.3031	9.01901	8.89043	9.03693	9.73305	10.7435	10.6554
L130F	8.37212	8.45513	8.20244	8.93127	8.32466	7.92494	8.16751	9.43059	8.91274	8.90701	8.37211	7.46285	9.01344	9.14855	8.67635	8.0807	9.47153	9.11283	8.38485	7.73305	8.85277	9.07041
L130H	8.20219	8.45513	8.85452	9.20811	9.5877	8.24687	8.90448	9.89002	8.53422	9.26065	8.48759	7.87788	8.55401	8.56359	8.75882	8.0807	9.35605	8.6274	8.57749	9.14808	8.35527	8.55583
L130I	9.59451	10.125	10.2024	10.2421	9.95693	10.1729	10.5826	10.2379	9.76689	9.82455	9.9369	10.2702	9.94633	10.4705	9.63328	9.95517	10.1634	9.94933	10.0369	10.055	9.91166	10.3031
L130K	8.66162	9.24363	NA	NA	NA	NA	NA	NA	NA	NA	5.37211	8.46285	NA	NA	NA	NA	NA	NA	NA	NA	NA	NA
L130N	9.37212	9.31763	NA	8.08881	6.5877	8.24687	8.58255	NA	9.11919	9.54444	9.17947	8.87788	9.94633	NA	9.67635	8.95517	NA	NA	8.57749	7.73305	9.47726	9.83594
L130P	10.4501	10.6396	9.7874	9.60586	10.0471	9.24687	10.3899	10.9542	9.2123	9.64398	9.71789	9.57832	10.1979	9.56359	9.91082	9.19618	9.55245	9.89043	9.96981	10.318	9.55321	9.07041
L130R	12.772	12.7836	12.5244	12.8783	12.6248	12.5832	13.0088	12.6974	12.4884	12.7869	12.4631	12.1633	12.6201	12.9386	12.5373	12.4383	12.7165	12.5816	12.8349	12.6872	12.5439	12.6733
L130S	7.52412	7.9957	NA	5.23083	NA	NA	NA	NA	NA	NA	5.78715	NA	NA	NA	NA	NA	NA	NA	NA	NA	NA	7.07041
L130T	8.20219	7.31763	8.71701	7.03818	7.32466	7.92494	NA	NA	7.2123	7.73709	8.24658	8.19981	NA	NA	7.17385	7.81767	NA	NA	NA	NA	7.85277	8.55583
K131A	14.7135	14.5652	11.7295	11.5503	11.9755	12.1552	8.53931	NA	11.9757	11.6333	11.9834	11.9287	7.8342	9.69714	9.75484	9.97812	10.5107	10.9659	11.0261	11.6618	12.1195	11.9819
K131E	10.9177	10.6017	10.7121	10.7154	10.6367	11.1738	10.6268	11.2462	10.6825	10.8523	10.408	10.5416	10.8342	10.6147	10.2458	10.4546	10.9191	10.7249	10.4412	10.8077	10.889	10.4155
K131F	7.48471	NA	6.93947	6.76895	6.96423	NA	NA	NA	7.49668	6.2875	8.70397	9.16312	NA	NA	NA	NA	NA	NA	NA	NA	8.81575	7.52244
K131G	NA	6.54281	7.67643	7.35391	8.77159	8.88838	NA	NA	7.98211	9.09486	8.39363	9.16312	NA	NA	NA	NA	NA	NA	7.53429	8.10723	8.40072	8.62197
K131H	9.25025	9.6017	8.81394	7.35391	7.77159	7.47334	NA	8.71018	9.17475	9.2875	10.5571	10.5961	9.21271	9.33457	9.45228	10.2094	NA	8.07282	NA	NA	10.3183	10.5731
K131I	7.16279	7.95785	9.81394	9.61025	10.5789	10.5888	NA	NA	10.0816	10.2875	10.8893	9.84119	NA	NA	8.24583	7.77648	7.42975	9.07282	9.11925	9.56666	10.3393	10.037
K131L	9.80664	9.48141	11.5443	11.5014	11.7716	12.443	NA	NA	11.626	11.1288	12.2376	12.7601	NA	8.84914	8.00482	8.45456	8.42975	9.26546	9.23473	9.56666	11.7386	11.8444
K131M	7.16279	6.95785	8.67643	10.0042	10.1737	9.47334	9.70923	NA	10.1055	10.0601	8.9197	9.92866	9.90459	8.11217	9.00482	9.77648	10.0331	9.9659	9.70421	9.80767	9.87465	9.52244
K131N	9.16279	8.41728	7.3545	7.64342	6.96423	NA	NA	NA	8.08164	8.40298	9.10733	7.84119	NA	8.11217	8.35274	8.03952	8.05124	8.58739	7.85622	NA	8.31825	8.17451
K131P	9.06968	7.95785	NA	6.76895	NA	NA	8.12427	NA	7.49668	6.2875	8.33474	9.16312	7.09723	8.52721	7.86731	NA	NA	6.85043	NA	NA	7.93123	8.17451
K131Q	10.8352	10.8158	11.8937	11.7036	12.2589	12.1738	10.7092	9.97321	11.889	11.8825	11.8893	11.7719	10.6822	10.9195	11.2036	11.499	11.2371	11.2427	11.4885	10.9652	11.7465	11.834
K131R	9.91767	9.27977	10.7808	10.3837	10.895	10.5888	9.53931	10.0887	10.5498	10.403	10.5442	10.3648	10.4665	10.2277	9.75484	10.0984	10.3732	10.3529	10.4885	10.8077	10.6737	9.92453
K131S	9.25025	9.41728	11.5043	11.3235	11.3565	12.3962	NA	NA	11.8821	11.79	11.9046	11.8185	8.09723	NA	8.54539	8.03952	10.1387	10.3099	10.4885	11.1072	11.5706	11.7151
K131T	9.68635	9.54281	10.5244	10.4414	10.6922	10.6433	9.53931	9.71018	10.152	10.5354	10.9096	11.3006	8.9717	9.98664	9.63285	9.62448	9.22117	9.26546	10.2347	8.91458	10.4007	10.8444
K131V	NA	6.95785	8.93947	9.41281	9.71912	9.69574	NA	8.38825	9.75971	8.2875	9.30436	9.54163	7.8342	NA	NA	8.03952	8.18874	7.58739	7.85622	8.69219	9.44024	9.17451
K131W	6.74775	6.54281	NA	NA	NA	NA	NA	NA	NA	NA	NA	NA	NA	NA	NA	NA	NA	NA	NA	NA	NA	7.71508
K131*	8.48471	9.20577	8.93947	7.93888	8.96423	8.47334	9.12427	7.97321	7.87519	7.5099	8.39363	7.84119	7.51227	NA	8.13035	7.77648	8.42975	8.26546	8.53429	8.10723	8.23079	7.88501
K131Y	7.16279	NA	NA	NA	NA	NA	NA	NA	NA	6.2875	7.45021	7.84119	NA	NA	NA	NA	5.31427	NA	NA	NA	7.40072	6.71508
H132A	7.45772	6.93284	10.5414	10.1355	10.673	10.8684	10.9775	9.95138	10.6773	10.7727	10.3447	10.1428	10.6994	10.8329	10.882	11.4366	10.4238	10.2469	10.514	10.5459	10.67	10.8077
H132C	12.9302	12.9044	6.9169	6.74317	NA	9.03831	NA	NA	NA	NA	6.73	7.40587	NA	NA	6.10942	7.02153	5.70953	NA	NA	NA	7.38054	7.02106
H132D	7.72076	8.10276	10.5414	9.48013	10.4687	9.67574	9.32546	9.17377	9.6456	9.93317	9.70728	9.52135	9.19035	9.51097	9.61192	9.896	10.1853	10.2913	10.0989	10.4788	9.91105	9.78659
H132F	NA	7.25477	10.0324	10.2771	10.437	10.6233	9.84003	8.95138	10.7537	11.0428	10.2378	10.5758	10.1338	9.09593	10.5245	10.6845	10.2487	10.7705	10.9734	10.6715	10.5505	10.9845
H132G	13.0306	12.9772	10.5019	10.2457	10.673	10.9128	9.97754	NA	10.6773	10.1771	12.8593	12.7157	7.48991	9.51097	9.38244	10.4366	9.51689	9.63922	9.90628	10.5459	11.468	11.039
H132I	NA	7.93284	11.5019	11.1124	11.545	11.3602	10.9104	9.36642	10.9219	11.1447	10.8593	10.7278	9.81184	10.511	11.0322	10.524	11.2331	11.8319	11.0989	10.6101	11.5682	11.191
H132L	9.04268	9.0203	12.4509	11.9943	12.6105	12.7013	11.2185	11.8259	12.3035	12.1199	12.3112	12.5213	11.4441	11.6809	12.3124	12.8795	12.4375	12.5688	12.8268	12.4441	12.5505	12.2614
H132M	9.22326	9.5178	9.33194	9.84471	10.4997	9.86838	9.10307	8.95138	9.85418	10.5679	10.3882	10.8653	9.19035	9.09593	10.4552	10.1915	9.81806	9.56883	10.0989	10.0865	10.2767	10.2841
H132N	11.9687	11.8032	12.8788	12.8465	13.0898	12.8226	12.688	12.5952	12.7122	12.8652	12.7158	12.6538	12.6088	13.2114	12.7818	12.722	12.8944	13.1356	13.0762	13.195	12.7065	12.8691
H132P	9.22326	9.0203	7.33194	7.32813	8.75247	9.03831	NA	NA	7.47567	8.00717	8.85929	8.82091	7.07487	NA	7.10942	7.43657	8.10185	7.56883	NA	NA	8.73418	8.28409
H132Q	12.1358	12.0621	12.3432	12.4179	12.4997	12.4831	12.8757	12.7587	12.2198	12.7405	12.4748	12.3128	12.4786	12.5771	12.5743	12.5863	12.7594	12.6732	12.3966	12.3344	12.3553	12.6416
H132R	9.99378	10.3252	12.6448	12.5761	13.0058	12.5963	12.8219	12.2491	12.4621	12.4534	12.4339	12.4933	12.1193	12.1257	12.6691	12.7495	12.6284	12.4948	12.4328	12.2763	12.3654	12.6475
H132S	9.38372	9.25477	13.1198	12.9346	13.3839	13.2946	12.961	12.3437	13.0815	13.1771	12.8772	12.8977	12.3228	13.0028	13.1318	13.5863	12.9214	13.1598	13.2075	13.3057	13.1793	13.1545
H132T	11.0665	10.7908	13.2627	12.9477	13.2119	13.2347	12.246	12.3206	13.2036	13.1851	13.5502	13.4648	12.5233	12.5771	13.0083	13.1915	12.8207	13.2069	13.0531	12.8809	13.5006	13.3891
H132V	13.0547	13.3165	9.33194	9.89967	9.70001	10.6233	8.84003	NA	9.98663	9.38569	10.1394	10.5213	8.48991	NA	9.27934	9.02153	9.35339	9.49483	9.51396	10.4788	10.1414	9.50648
H132W	7.45772	7.25477	10.0868	9.89967	10.6456	10.1163	9.5181	8.68835	9.73871	10.4401	9.37386	10.4648	9.07487	9.9704	10.048	10.6065	10.169	9.89076	9.9734	9.40844	10.1414	9.98453
H132Y	11.0665	11.1028	12.983	12.9784	13.2072	13.2171	12.5842	12.2733	13.2984	13.0384	13.0542	13.2046	12.8028	12.511	13.0243	13.3554	13.5137	13.2184	13.0989	12.9813	13.0994	13.1789
E133A	9.82025	9.5612	9.31776	9.72726	8.92917	8.85504	NA	9.35155	9.35017	8.67199	10.2865	10.7151	9.6456	8.49612	8.67489	8.58662	8.59774	8.55013	9.19588	8.87796	9.86896	9.54395
E133C	8.92716	7.50231	11.295	11.1921	11.0789	11.6879	9.08793	7.93651	11.2068	11.3302	11.5992	11.5631	9.17611	NA	9.14882	8.22405	8.59774	9.68763	9.95487	10.0706	11.2518	11.3153
E133D	11.888	11.5321	11.9027	11.7643	11.437	11.7619	11.3103	11.9663	11.8131	11.6145	12.3128	12.6661	11.7236	11.9556	11.7338	11.6261	11.1986	11.1824	11.3028	11.6853	11.7434	12.0258
E133F	7.70477	8.61778	10.8096	10.342	9.3886	10.44	NA	NA	9.63257	8.91992	10.5621	10.6661	NA	NA	NA	7.41669	6.27582	NA	NA	7.65557	10.3463	10.0079
E133G	10.9527	11.3267	11.0726	11.1921	11.437	11.4989	11.503	11.6735	11.0949	11.047	10.9064	11.2676	11.6456	11.5836	11.4119	11.0891	11.0832	11.0611	11.2768	11.2405	10.9514	11.0079
E133H	7.70477	7.91734	10.3178	10.1196	10.9292	11.2474	8.8249	7.93651	10.1407	10.3444	10.417	10.7151	8.7976	8.49612	9.75289	9.32358	9.73525	10.1824	9.88776	9.9775	10.7815	10.8758
E133I	9.11981	8.7247	12.4158	12.0522	12.4605	12.5555	11.4099	9.93651	12.3599	12.2111	11.9693	12.1301	9.99923	9.66604	10.9807	11.6261	11.8098	11.9424	11.5398	12.2204	12.1507	11.9528
E133K	12.7271	12.7118	13.1695	12.9105	13.3042	13.2126	13.6219	13.5215	13.5543	13.8419	13.424	13.3856	13.8935	13.744	11.2054	11.2747	13.0484	13.0226	13.4784	13.6779	13.4912	13.5189
E133L	9.0267	9.00481	12.0859	11.9072	11.4838	12.4096	10.2034	9.81098	11.6721	11.5909	12.043	12.2344	8.9351	10.3035	9.71442	9.87613	9.39129	9.03556	9.40233	10.1581	11.789	11.7628
E133M	9.20727	7.50231	10.7101	10.6261	9.88336	10.8092	NA	7.93651	10.0234	10.0983	10.6473	11.0561	8.28303	8.08108	NA	NA	6.27582	8.03556	7.49544	9.39254	10.2626	9.89543
E133N	9.0267	8.61778	10.9616	10.7197	10.3554	11.3469	NA	NA	10.4075	10.7805	11.1003	11.0936	NA	NA	7.50496	7.41669	7.49821	8.81316	NA	NA	10.4254	10.8153
E133P	9.92716	9.67223	8.90272	8.04919	7.51413	NA	NA	NA	8.04761	7.99392	8.88652	9.13009	7.06063	NA	7.31232	8.41669	6.27582	NA	NA	NA	8.51846	8.77344
E133Q	NA	6.50231	8.77719	7.84274	9.1771	8.17697	NA	NA	9.18511	8.67199	9.27118	7.39313	7.47567	NA	6.08993	NA	8.21442	7.55013	7.81737	NA	8.95142	8.8559
E133R	9.82025	9.00481	8.12512	7.60173	6.51413	8.85504	NA	NA	6.72568	7.67199	9.14286	9.39313	NA	8.08108	6.82689	NA	6.69085	7.2282	7.0804	8.07061	8.7201	8.49333
E133S	9.0267	9.30966	11.0457	10.4277	9.83606	10.6624	NA	NA	10.1407	10.4534	11.1512	11.4229	NA	NA	6.08993	7.00166	6.49821	NA	8.0804	7.65557	10.8547	10.7083
E133T	10.3293	10.3097	13.0251	12.972	12.6774	13.2644	11.7124	9.93651	13.0566	12.7595	12.8561	13.0561	8.7976	9.66604	10.8087	11.2993	10.7677	11.3575	10.8174	11.1999	12.6844	12.8306
E133V	10.3293	10.5321	12.88	12.7254	12.8834	12.8663	11.9292	10.9365	12.8167	12.6493	12.8965	12.9271	11.0904	11.0197	11.4475	11.7565	11.6334	12.2055	11.853	12.2204	12.755	12.6803
E133*	9.70477	9.67223	9.31776	9.31222	10.0166	8.6624	9.31032	9.35155	9.27	9.37243	10.0385	9.71505	8.9351	8.08108	9.36295	9.32358	9.27582	9.47613	9.19588	9.39254	9.58885	9.07829
E133Y	7.44173	8.23927	11.3178	11.3022	11.3721	11.3145	10.7509	8.93651	11.8412	11.2266	11.6175	11.3317	9.9351	8.49612	9.63425	10.0017	9.44574	10.6876	10.6654	11.0706	11.1391	11.2251
A134C	7.115	6.91305	7.89245	8.74786	9.31237	8.43008	NA	NA	8.93857	8.47067	8.70676	9.49829	7.05456	NA	6.50003	8.73377	7.27019	NA	8.65936	8.38523	9.61415	9.63212
A134D	10.7589	10.498	10.3075	10.7106	10.0493	10.2374	10.3038	10.5159	10.062	10.8131	10.4482	10.5527	10.4238	10.1918	10.358	10.1667	10.5181	10.2219	10.6187	10.3112	10.3376	10.7864
A134E	NA	6.49801	NA	5.13315	NA	NA	NA	7.93096	6.93857	7.24828	7.4072	NA	8.4696	8.07629	9.40692	7.73377	NA	NA	NA	NA	7.18789	NA
A134F	8.115	7.7204	NA	5.13315	6.50501	NA	NA	NA	7.13122	NA	6.87668	NA	NA	8.49133	NA	7.41184	NA	NA	NA	NA	6.99524	6.26288
A134G	8.115	8.37248	10.3075	9.8474	10.7274	10.3687	NA	NA	10.6704	10.0556	10.3933	9.79785	NA	NA	8.95946	7.73377	8.97063	9.02929	9.73737	9.52273	10.5802	10.6552
A134H	8.57443	9.16097	8.62941	7.65672	6.50501	NA	NA	NA	8.83166	9.05563	8.79422	8.11977	8.05456	8.07629	7.50003	8.2192	6.00716	7.22194	NA	NA	7.88833	8.37836
A134L	9.20246	7.23497	7.89245	7.52547	6.50501	8.84512	NA	NA	8.03811	6.98524	8.46164	8.11977	NA	NA	6.50003	7.73377	NA	7.22194	NA	7.64826	8.18789	8.67792
A134M	6.69996	NA	NA	NA	NA	NA	NA	NA	NA	NA	6.02868	NA	NA	NA	NA	NA	NA	NA	NA	NA	NA	NA
A134N	9.75885	9.43661	NA	5.45508	7.92005	NA	NA	NA	6.13122	6.66331	10.0643	10.9678	NA	NA	NA	NA	NA	NA	NA	NA	9.18789	9.26288
A134P	8.81544	7.49801	NA	5.71812	6.50501	7.84512	NA	NA	6.45315	7.47067	7.02868	7.79785	NA	NA	6.50003	NA	7.14466	NA	7.0744	NA	7.50981	NA
A134R	6.69996	7.49801	6.89245	7.22062	6.50501	7.43008	NA	NA	6.13122	6.66331	6.51411	7.79785	NA	NA	NA	6.9968	NA	7.22194	NA	NA	7.35781	8.37836
A134S	8.92235	7.49801	10.7337	10.4369	10.2776	11.093	9.49641	9.66793	10.7751	10.6633	10.5269	10.5527	8.79153	8.81325	9.20047	9.11228	9.27019	9.02929	9.5769	9.97019	10.5802	10.8478
A134T	11.9094	12.0005	12.2263	12.1218	11.7402	12.185	11.0814	11.5159	11.8523	11.9301	12.4448	12.3677	11.1975	11.7393	11.3704	10.9664	11.3717	11.5073	11.4667	11.3112	12.2377	12.2015
A134V	10.8964	10.161	10.3949	10.7698	9.92005	10.6525	10.4964	10.4335	10.1312	9.5702	10.6954	11.1198	10.4238	10.6613	10.358	10.4993	10.7727	10.6482	10.3963	9.87066	10.6473	10.5606
A134Y	8.69996	9.5569	NA	NA	NA	NA	NA	NA	6.13122	6.24828	7.29172	7.38281	NA	NA	6.08499	NA	NA	NA	NA	7.64826	8.18789	6.67792
N135A	7.21594	6.60391	10.1237	9.86695	11.1392	10.439	8.08765	9.16012	10.1383	10.0628	10.2206	10.3909	9.87097	8.8243	10.179	10.6675	10.0857	10.1844	10.4996	9.98022	10.5002	9.89587
N135C	19.4187	19.483	14.0306	13.7089	14.4996	14.4352	13.4914	12.3528	12.5977	12.5893	14.2354	15.0774	12.6881	13.2303	12.745	13.3796	13.2012	13.2075	12.5657	12.2828	14.3049	13.9602
N135D	10.3034	10.7738	12.4559	12.0961	12.4216	12.6354	11.0877	10.3528	12.3623	12.194	12.3888	12.5608	11.6284	11.2028	11.8553	11.879	11.7862	12.3283	12.544	12.5969	12.2839	12.4546
N135F	7.21594	6.60391	8.9013	8.49658	7.51474	8.17593	NA	NA	9.94564	9.25541	9.0704	8.80596	7.06362	NA	7.50656	8.22696	8.44829	7.8152	8.30697	8.65829	9.19642	9.14585
N135G	10.4254	10.1064	14.1867	14.366	12.7878	12.8652	13.6112	14.3862	13.6261	13.3464	12.6317	11.806	14.7983	14.647	14.2225	13.6957	14.3746	14.1281	15.0619	14.5409	13.5183	13.1499
N135H	9.91638	9.97314	11.3607	11.1163	11.3048	11.5264	11.0877	10.5227	11.4144	11.4518	10.989	10.5064	11.0332	11.4093	10.792	11.464	11.1446	10.9582	11.3823	11.4996	11.1153	11.1942
N135I	15.6547	15.6001	12.8786	12.7738	13.381	13.1114	12.5688	12.33	12.7965	12.7737	12.6554	13.3217	12.1929	12.1462	12.7873	12.6957	12.9077	12.9784	12.6695	13.062	12.9908	12.9993
N135K	10.7705	10.1482	11.1743	11.6107	12.2244	11.7366	11.8246	11.3528	11.6697	12.0192	11.6317	11.3605	11.4329	11.5024	12.0457	12.0046	11.7378	11.7221	11.785	11.3953	11.4443	11.6289
N135L	8.53786	9.41126	11.4249	11.9334	12.5222	11.9833	12.1174	12.307	11.9521	11.9924	11.6016	11.4784	11.7454	12.2837	12.7013	12.5385	12.4911	12.9027	12.37	12.4656	11.8618	12.0263
N135P	9.02329	8.8263	11.0977	10.9719	10.1777	11.2803	NA	NA	10.9065	10.9742	11.3923	11.806	7.47865	NA	7.31392	NA	7.15283	6.8152	8.82155	7.65829	11.0166	11.21
N135R	8.21594	8.18887	10.3163	10.724	11.0997	10.6614	11.3607	11.0532	10.4781	10.6704	10.7572	10.4498	11.0332	10.5898	11.248	11.4857	11.0684	11.4201	10.7091	11.2433	10.3862	11.1942
N135S	15.3166	15.281	15.7405	15.6036	15.6822	15.544	15.7742	15.9452	15.7152	15.775	15.4917	15.4588	15.9755	16.2149	15.7075	15.7245	15.8749	15.7867	15.9111	15.8349	15.5994	15.8183
N135T	11.7858	11.8134	12.6292	12.3678	12.884	12.7965	12.31	11.5227	12.6736	12.3984	12.7816	12.7367	12.1369	12.3097	12.5564	12.658	12.297	12.307	12.5871	12.9313	12.6762	12.6464
N135V	8.21594	6.60391	11.4456	10.8255	11.7111	11.8984	11.5027	10.9966	11.2044	11.1299	11.2751	11.1279	10.9049	9.6723	11.2208	11.3265	10.8832	11.5522	10.9259	11.6279	11.5363	11.3158
N135W	8.91638	7.60391	9.31633	9.61476	9.88397	10.3134	9.50269	NA	9.42368	9.84037	9.88277	10.0539	NA	9.08733	8.75449	7.74153	7.6934	9.23023	9.20006	10.6583	9.58874	9.49377
N135*	8.8009	7.60391	NA	5.13903	NA	7.43897	NA	NA	NA	6.67045	8.46774	9.61331	NA	NA	NA	NA	5.27836	NA	NA	NA	8.44435	8.49377
N135Y	9.8009	9.97314	12.0028	11.8008	11.8246	12.3776	10.5902	9.35277	12.0148	11.9372	11.7897	11.8504	10.8362	10.6723	11.2345	11.4857	11.1028	11.4201	11.8747	11.8807	12.0973	11.8861
A136C	9.1814	9.06417	12.4295	12.1619	12.317	12.4706	12.4195	11.0905	12.4663	12.5165	12.2462	12.1302	11.3683	11.2914	11.4919	12.0359	11.7048	12.445	11.8557	12.1873	12.3221	12.2034
A136D	9.73779	9.7016	13.2427	13.33	13.8557	13.7054	13.2832	12.7279	13.5673	13.6669	13.1971	13.0383	13.098	12.9103	13.3622	13.5307	13.3493	13.6838	13.3572	13.4504	13.1656	13.1758
A136E	10.4159	10.5667	10.6578	11.3422	11.2381	10.6486	11.0123	11.3356	10.8544	10.9984	10.9754	10.7904	10.8877	11.239	11.3988	11.4289	11.3911	10.8601	11.3633	10.8654	10.5224	10.7594
A136G	7.90129	8.06417	10.6222	10.6308	10.7988	10.4851	10.0737	9.65752	10.6022	10.2435	10.7327	9.87782	8.92084	10.5715	10.7207	9.72848	10.6542	10.3861	10.4806	10.916	10.9105	10.8013
A136H	10.2232	9.98171	13.7139	13.7487	14.0861	14.145	13.6486	13.1811	13.9672	13.9041	13.5274	13.8348	13.3623	13.3042	13.8428	13.7509	13.6002	13.9543	13.3755	13.971	13.6664	13.686
A136I	6.6789	NA	NA	9.53239	9.56	8.16315	8.0737	8.3356	9.12645	9.35895	9.25388	9.11229	7.46141	9.48406	8.57933	9.107	8.72129	8.21621	9.18109	8.37999	8.88303	9.47933
A136L	8.79437	7.47921	11.0281	10.6699	11.3591	11.0111	10.8107	10.6575	11.0091	10.4134	10.5066	10.0383	10.5058	10.1845	10.1923	11.0213	11.1607	10.7081	10.8026	11.0123	10.7372	10.5789
A136N	8.79437	8.21618	11.9441	11.6622	12.076	11.9073	11.7741	11.036	12.0091	11.767	11.6002	11.5717	11.0761	11.239	11.6212	11.9764	11.1281	11.6756	11.766	11.7305	11.76	11.9199
A136P	8.55337	8.35368	10.4702	10.5324	10.749	11.3007	8.0737	8.92056	10.7114	10.6358	11.0656	10.9998	8.63134	NA	9.57933	8.72848	8.92482	9.30368	8.80258	8.86542	11.0028	11.047
A136R	NA	6.89425	6.88519	8.16739	8.37557	NA	NA	NA	7.29638	7.46587	7.28426	8.11229	7.46141	NA	8.07683	7.40656	8.26185	7.53814	7.48065	7.64303	7.88303	6.9939
A136S	10.0939	10.4178	12.784	12.9384	13.4318	12.9393	13.0123	12.358	13.0121	12.8483	12.8965	13.0095	12.3803	13.0988	13.1465	13.478	12.9577	13.1762	13.088	12.9769	12.9738	12.9199
A136T	10.2232	10.3205	12.5097	12.4404	12.8934	12.5136	12.6786	12.38	12.5485	12.4977	12.1791	11.9401	12.5058	11.9435	12.4691	12.5255	12.5286	12.5649	12.3633	12.8525	12.4587	12.4134
A136V	10.5858	10.509	12.1076	12.2078	12.5528	12.7837	12.3216	11.143	12.1208	12.1584	12.4306	12.3449	11.8365	11.8416	11.8494	12.3952	11.8418	12.5999	12.3995	12.4504	12.3969	12.4335
A136W	8.09393	7.21618	10.4295	10.5153	10.5886	9.92869	9.0737	NA	10.9968	10.5165	10.4408	10.6483	8.26877	NA	8.39876	9.57648	9.48425	10.3455	9.18109	10.0581	10.6904	9.75943
A136*	8.55337	6.89425	NA	5.123	6.5011	NA	NA	NA	NA	NA	7.69929	7.79036	NA	NA	NA	NA	NA	NA	NA	NA	6.76755	6.9939
A136Y	9.09393	8.59469	11.9867	12.0655	12.2825	12.4411	10.5762	10.3356	12.2711	12.352	12.1297	12.3903	11.2943	11.1845	11.711	11.616	11.1281	11.3247	10.9725	12.2675	12.1192	11.7488
L137A	NA	7.47986	10.2046	10.5704	10.7443	10.5947	10.1808	8.91383	10.275	10.4123	10.4138	10.1832	9.54233	9.28413	9.69346	10.1537	10.1292	10.7634	9.64594	9.75411	10.5041	10.5535
L137C	9.55337	9.14283	12.4676	12.4942	12.9504	12.9378	12.2083	10.4988	12.9358	12.6963	12.7466	12.6363	11.1553	11.7247	12.0539	12.5384	12.2282	12.4182	12.6156	12.5455	12.9798	12.7043
L137D	8.79438	7.70225	9.38518	10.014	10.8887	10.6978	NA	NA	10.5346	10.7235	10.7656	10.5457	NA	NA	6.80594	7.39883	8.06209	8.79373	9.17645	9.5131	10.4859	10.7794
L137E	12.3793	12.1428	12.9772	12.7702	13.3123	13.1527	11.9067	10.9727	13.0321	13.2831	13.0897	13.0482	12.0987	11.5642	12.0386	12.4101	12.2167	12.4849	13.1054	12.9725	13.0648	12.9093
L137F	9.7378	8.98236	10.9701	10.8807	11.02	11.4248	9.65032	9.49879	11.3636	11.1652	11.1833	11.3454	9.03983	9.06174	9.84156	10.0427	9.69214	10.1157	10.9679	9.96056	11.3521	11.0803
L137G	10.1814	9.80179	12.9912	12.9818	13.2778	13.7224	NA	9.91383	13.3755	13.6174	13.7534	13.7566	9.15531	9.47678	10.6539	10.4863	11.1616	11.6517	11.9996	12.8866	13.4629	13.3782
L137H	9.26387	9.80179	12.2977	12.5412	12.466	12.9587	11.5679	10.4988	12.7509	12.9288	12.6854	12.4913	11.4549	11.2317	11.7128	11.9534	11.3633	11.8381	12.1054	12.6536	12.67	12.4911
L137I	11.16	10.6763	11.6015	11.6966	11.8183	11.5402	11.8379	11.7551	11.9832	11.6346	11.7494	12.0003	11.7217	11.2841	11.8239	11.5281	11.7939	12.0914	11.5845	12.1622	11.6979	11.6821
L137M	NA	8.21683	10.1051	10.0018	9.4964	10.6978	10.6503	9.7883	9.93259	10.0836	9.74391	9.59821	9.45487	9.06174	9.97586	9.98379	9.75723	8.90921	10.334	10.446	10.1129	10.0632
L137P	11.8488	11.4185	10.5831	10.4767	10.6394	10.9273	10.2878	10.2358	10.6644	10.8472	10.8288	11.3454	10.2622	10.8691	10.3909	10.353	9.9917	9.90921	10.476	10.2236	10.9766	11.0632
L137Q	6.6789	6.8949	7.61965	8.36709	7.91144	8.64716	8.80232	NA	8.12524	8.82729	9.02144	9.11279	7.7768	NA	8.3909	9.20618	5.9917	NA	NA	NA	9.08906	8.91882
L137R	13.6864	13.3987	14.705	14.622	14.4093	14.8285	13.8641	13.5673	14.7861	14.9029	14.8782	14.9807	13.6885	13.5429	13.7809	13.9302	13.6471	13.8847	14.2834	14.42	14.6032	14.6793
L137S	8.55337	8.35433	11.5831	11.6699	11.9449	12.0686	10.0654	8.32887	12.0968	11.7448	11.8943	12.0003	9.7028	8.7987	10.3169	10.8907	10.2547	10.9092	10.9679	11.0079	11.9371	11.7153
L137T	13.8981	14.0648	12.5456	12.5029	12.9338	13.0686	11.1243	11.1362	12.8429	12.6908	13.0033	13.3607	10.4993	9.93621	11.2255	11.6468	11.121	12.3277	11.8336	12.2034	12.8188	12.7584
L137V	9.18141	9.47986	12.6464	12.2966	12.8303	12.379	12.4346	11.4163	12.7214	12.4839	12.1752	12.0763	11.4772	12.1492	12.4029	12.5384	12.3457	12.7166	12.3089	12.2236	12.495	12.3433
L137*	8.26387	6.8949	NA	7.11917	6.4964	NA	NA	NA	7.7102	8.11679	8.15895	NA	NA	NA	NA	NA	NA	NA	NA	NA	7.6416	7.47824
L137Y	7.6789	9.8949	11.724	11.6427	12.0814	12.3155	8.06536	9.13622	12.1252	12.0752	11.8028	11.5722	10.5423	9.7987	11.4613	11.5688	11.1933	11.4182	11.6658	11.861	11.9169	12.2559
G138A	7.66957	6.88675	NA	6.42787	6.89743	NA	NA	NA	7.43282	NA	6.00639	NA	NA	NA	6.47556	6.9746	5.98298	NA	NA	NA	6.75352	NA
G138C	10.8395	10.4413	10.5334	10.3821	10.6253	9.73139	10.4717	10.6445	10.6345	10.2274	10.4918	10.235	10.7329	10.0545	10.6253	10.5189	10.4555	10.5912	10.5939	10.5011	10.4723	10.3298
G138D	10.3325	9.69411	11.4949	10.8339	11.5268	11.1464	10.9311	10.6445	11.1984	11.4106	11.2918	10.6824	10.5767	10.557	10.7423	10.5596	10.9184	11.1989	10.4188	10.6856	11.1343	10.9053
G138H	7.66957	7.47171	NA	NA	NA	NA	NA	NA	NA	NA	5.68447	NA	NA	NA	6.06052	NA	NA	NA	NA	NA	NA	NA
G138K	9.25453	8.20868	12.131	11.4097	11.1642	11.9742	8.79362	8.64446	11.387	11.4106	11.6732	11.3301	7.03241	NA	9.33354	9.55956	9.18461	9.84277	9.71257	9.74215	11.2666	11.0324
G138M	8.25453	8.05668	9.80903	10.4188	10.1828	10.4684	NA	NA	10.3007	10.2274	10.1923	10.985	8.25481	NA	NA	7.38963	6.83097	6.78387	7.46464	7.62667	10.3183	10.7867
G138N	7.66957	8.58719	11.8401	11.3299	12.006	11.5524	10.7196	9.64446	11.2504	11.6537	10.8939	11.3605	10.4475	10.7175	11.1194	10.7116	11.4424	11.9404	11.4419	11.2896	11.5436	10.8472
G138P	7.08461	NA	9.7449	9.9763	9.75541	10.2168	NA	NA	9.99353	10.166	9.96987	9.58288	NA	NA	8.06052	8.71156	6.66105	8.19891	8.46464	8.36363	10.1458	9.74487
G138R	NA	6.47171	NA	7.42787	7.70478	NA	8.05665	NA	7.43282	6.22741	6.26943	8.58288	NA	NA	7.28291	7.38963	6.98298	6.78387	7.46464	NA	7.75352	6.24237
G138S	9.17207	10.313	11.7449	11.528	11.7554	12.1464	10.7196	8.9075	11.8857	12.0518	11.7234	11.448	10.2023	10.7175	10.7423	10.6376	11.1609	11.2864	11.6346	11.7966	11.8897	11.8472
G138T	7.89196	7.88675	9.98591	9.44579	8.89743	9.91196	NA	NA	9.7256	9.72991	9.98825	9.86299	NA	NA	7.06052	8.71156	NA	8.00627	NA	NA	9.45396	9.6116
G138V	9.54404	9.47171	9.80903	9.12831	9.89743	8.40946	8.47169	9.9075	9.01778	8.96437	9.20803	9.23496	9.53491	9.79148	8.72349	8.19699	9.61525	9.1058	9.272	9.84906	9.07545	8.6574
G138*	6.66957	6.47171	7.87043	5.42787	6.48239	NA	NA	NA	5.69585	NA	6.49182	NA	NA	NA	NA	NA	NA	NA	NA	NA	6.49049	NA
G138Y	7.08461	NA	NA	5.42787	NA	NA	NA	NA	5.69585	NA	8.07678	8.09745	NA	NA	6.79749	NA	NA	NA	NA	NA	7.33849	7.24237
A139C	8.78202	7.2059	10.9831	11.1958	11.6644	11.5792	11.3757	11.489	11.4408	11.3544	11.2066	11.3294	10.9375	10.6371	11.8234	11.6739	11.025	11.2632	11.2703	11.6256	11.4066	11.2855
A139D	11.0589	10.7666	10.2369	10.8909	10.5686	9.52471	10.2762	10.0195	10.4674	11.0495	10.411	10.9041	10.3525	10.6371	10.6039	10.2954	10.4531	10.1971	10.3209	10.5642	10.358	10.7222
A139F	9.4739	9.88397	6.86762	5.42495	NA	NA	NA	NA	NA	NA	7.68305	NA	NA	NA	NA	NA	6.24366	6.78204	NA	NA	6.75317	6.97806
A139G	8.78202	8.3434	9.45259	8.52929	8.8031	10.2166	NA	NA	9.15427	9.68453	9.85298	10.1671	7.76757	8.78913	8.47462	7.9735	7.74616	8.19708	8.63283	9.9475	9.45361	10.3
A139H	8.98847	9.27628	8.28266	8.71773	8.8031	9.2837	NA	NA	8.43181	8.64013	8.49041	9.47526	7.03061	NA	8.05959	7.71046	6.98063	6.78204	NA	7.62558	8.69177	8.46349
A139I	10.2109	10.1694	8.28266	8.38842	9.48118	10.8687	NA	NA	8.69484	9.7276	11.0924	10.8623	7.03061	8.78913	8.47462	NA	6.46605	NA	7.04787	7.62558	10.7228	10.1797
A139K	6.66654	6.46893	NA	NA	NA	NA	NA	NA	NA	NA	5.26802	NA	NA	NA	NA	NA	6.24366	NA	NA	NA	6.49014	NA
A139L	8.88893	9.74195	8.09002	8.68798	8.59665	NA	8.05382	NA	8.19734	8.34057	8.89251	9.47526	7.76757	NA	7.28198	NA	5.98063	7.51901	NA	NA	8.81207	8.56303
A139M	6.66654	8.46893	NA	NA	NA	NA	NA	NA	NA	NA	5.26802	NA	NA	NA	NA	NA	NA	NA	NA	NA	NA	6.2411
A139N	8.78202	8.3434	6.86762	6.80346	7.89621	7.40923	NA	NA	6.69484	7.64013	7.58995	NA	NA	NA	NA	NA	NA	NA	NA	NA	8.49014	7.46349
A139P	9.72543	9.83816	8.60459	7.68798	6.48118	8.63162	NA	NA	8.35781	7.44749	9.35548	9.35978	7.44564	NA	7.79655	8.38853	NA	7.19708	NA	NA	9.0751	9.1797
A139R	9.4739	9.52782	9.09002	8.74688	8.35565	9.40923	8.05382	NA	8.10988	8.54702	9.51594	10.4187	8.90508	NA	7.47462	7.38853	7.74616	NA	8.63283	NA	9.7228	8.46349
A139S	11.169	10.9063	13.1092	13.3861	13.9596	13.755	13.0234	12.0195	13.6892	13.3612	13.5534	13.4402	12.468	12.4445	13.4605	13.5635	13.3643	13.7246	13.5557	13.618	13.5323	13.4538
A139T	10.0816	9.97143	12.4016	11.9887	12.2271	12.7312	9.79079	10.0195	12.3145	12.3055	12.316	12.2984	11.3036	10.8595	11.282	10.7461	10.6129	10.925	11.3455	11.6553	12.5691	12.203
A139V	10.5078	10.8147	12.6577	12.4824	12.5035	12.8687	11.7908	11.2732	12.5361	12.535	12.2941	12.6203	11.731	11.2221	12.0671	12.3427	11.967	12.377	12.4054	12.6988	12.6878	12.3841
A139W	NA	6.88397	NA	6.91038	NA	7.82427	8.05382	NA	8.01677	7.96206	8.38349	8.35978	NA	8.05216	6.47462	NA	NA	6.78204	NA	NA	8.25567	7.82606
A139*	7.08158	7.69132	NA	NA	NA	NA	NA	NA	NA	NA	6.49041	NA	NA	NA	NA	NA	NA	NA	NA	NA	5.75317	6.65614
A139Y	8.98847	9.40753	NA	8.59487	8.21814	9.1462	NA	NA	9.81032	9.03245	10.2222	10.2342	NA	8.78913	7.05959	8.71046	NA	6.78204	NA	8.04061	9.37766	9.70053
Y140A	9.39729	9.40187	11.2071	10.5549	10.2101	11.0275	NA	NA	11.4072	10.9744	12.1131	11.9997	8.60876	NA	8.27471	8.18909	7.3512	NA	8.45467	8.6175	11.8561	11.4966
Y140C	10.1628	9.73629	11.1832	10.8234	10.4731	11.4328	8.461	8.63456	11.0342	11.4028	11.6151	10.9804	9.96239	8.46088	10.0523	10.0256	9.89868	9.88913	10.0985	10.2805	11.4105	11.3515
Y140D	12.4932	12.3213	12.3316	12.5993	12.676	12.3572	12.7089	12.5025	12.2982	12.5653	12.505	12.2304	12.4388	12.5483	12.8894	12.4478	12.7409	12.3981	12.6738	12.5717	12.3124	12.3164
Y140E	8.88272	8.57875	9.18322	8.90286	9.41171	10.4619	NA	NA	9.49575	10.1582	10.787	10.6289	8.76076	9.63081	7.78928	8.55166	NA	7.77366	7.03963	8.35446	10.1168	10.4584
Y140F	8.24529	8.04824	9.52426	9.63466	9.21007	9.988	NA	NA	9.42537	9.67899	10.1703	9.47136	7.76076	NA	9.27471	8.84116	8.11019	8.18869	9.7026	9.6175	9.77732	9.60527
Y140G	7.07536	8.04824	9.08369	8.87686	8.97561	8.62543	NA	NA	8.91079	9.02691	9.67848	10.2304	NA	NA	6.78928	7.38173	6.23572	6.77366	8.45467	7.6175	9.48453	9.50905
Y140H	11.63	11.6332	13.011	12.8537	12.0976	12.8293	11.7089	11.2195	12.6033	12.7843	13.2913	13.5847	11.4388	10.7088	11.9751	12.0542	11.3855	11.1429	11.0985	11.492	12.5245	12.679
Y140K	9.7758	9.57875	8.59826	9.52177	9.41171	9.988	NA	8.8976	9.8848	9.27845	10.524	10.8153	7.02379	NA	9.51174	8.70366	6.65076	6.77366	NA	8.6175	9.55492	10.2949
Y140L	10.8302	10.7852	8.59826	10.1508	9.74613	10.8625	8.04596	9.48256	10.4958	10.7007	11.4794	12.1632	9.02379	9.46088	9.59663	9.62966	9.26547	8.51062	9.7766	9.83989	11.1626	11.0773
Y140M	NA	6.46328	8.27633	6.90286	6.47311	8.62543	NA	NA	8.35136	8.44195	9.03603	8.57828	NA	NA	6.46735	6.96669	NA	NA	NA	NA	9.44801	7.65107
Y140N	8.88272	8.87831	10.1343	10.1179	9.74613	11.14	NA	8.63456	10.6112	10.6346	11.0448	10.9804	8.89826	8.78281	9.75275	10.6671	8.23572	8.35862	NA	10.0325	10.9041	10.8409
Y140P	9.7758	8.7852	8.27633	8.41743	8.6955	9.27751	NA	NA	7.56287	9.09402	10.4987	10.9804	NA	NA	7.92678	7.96669	6.65076	NA	7.03963	NA	10.5202	10.3515
Y140Q	7.07536	NA	6.8613	8.00239	6.47311	7.40304	NA	NA	7.80388	7.63459	7.84841	NA	NA	NA	7.05231	NA	NA	NA	NA	NA	7.96996	7.65107
Y140R	7.66032	8.04824	9.18322	9.47054	8.97561	9.62543	NA	NA	9.31289	9.54148	10.3223	9.85839	NA	NA	8.71528	9.46919	5.23572	7.18869	7.7766	NA	9.80646	9.50905
Y140S	9.83025	9.12624	11.0577	10.9535	11.117	11.8625	9.92043	8.31264	11.212	11.429	11.5973	11.5783	9.68676	8.78281	10.1112	10.511	8.11019	9.77366	9.7026	10.4249	11.42	11.5091
Y140T	NA	9.27063	9.92019	9.71021	9.34758	10.4619	8.78293	7.8976	10.0576	10.2493	11.2559	10.8584	7.76076	8.46088	10.3253	9.96669	6.82068	7.51062	8.6246	9.03253	10.6545	10.558
Y140V	9.39729	8.20024	10.2763	10.6501	10.0581	11.0275	NA	NA	10.9489	10.844	11.6092	11.6038	7.76076	NA	9.42155	8.84116	7.45811	8.77366	7.45467	7.6175	11.207	11.558
Y140*	11.2453	11.2182	10.7026	11.3387	11.2805	10.403	11.3679	11.2668	10.8716	11.5415	10.9453	10.8584	11.2202	11.0458	11.0967	10.3359	11.4123	10.8326	11.2876	10.6764	10.9308	11.0434
V141A	10.8254	10.9827	11.3172	10.7352	10.6676	10.7217	9.78034	10.2182	10.576	10.6971	12.3494	11.9948	9.68472	9.782	10.84	10.8724	10.0752	10.2755	10.4971	10.4908	12.0178	11.8279
V141D	10.9034	10.9186	7.85781	8.55076	8.97365	9.27428	NA	8.31136	8.55968	9.1546	9.5063	10.2254	7.02175	NA	8.7129	8.70246	6.45629	8.64745	8.45268	NA	10.1598	9.17154
V141E	9.52998	9.78111	9.66516	9.66118	9.05612	9.81485	9.26576	10.2182	9.74411	9.87896	10.0133	10.0139	9.75872	10.2674	9.75037	9.468	10.2636	9.71158	10.1531	9.35333	9.58604	9.85743
V141G	11.3185	11.4288	11.2952	11.7743	11.2785	11.2743	11.4584	11.5208	11.25	11.5852	11.3669	10.6239	11.2181	11.7455	11.4537	11.081	11.5856	11.1653	11.7381	11.4908	11.2683	11.6703
V141H	9.92853	9.45918	8.27284	8.61489	8.58663	9.51529	NA	NA	9.05445	8.216	10.5314	10.6728	7.02175	8.04503	7.7869	8.18789	7.2339	7.77298	NA	NA	9.3297	10.4809
V141I	9.07055	9.7322	12.8653	13.122	13.5155	13.2578	12.9178	12.5208	13.0041	13.1933	12.8583	12.9754	12.6365	12.7269	13.0943	13.5454	12.9413	13.3828	12.8621	13.3801	13.0576	12.9923
V141K	8.07055	8.68157	NA	6.09133	6.88619	7.39981	NA	NA	6.10025	6.216	9.69578	9.57329	NA	NA	7.6349	NA	NA	NA	NA	NA	9.68334	9.17154
V141L	8.39247	8.68157	10.4428	8.84621	9.93059	9.72174	9.91784	9.11871	9.49257	9.1546	9.53139	9.22537	7.75872	8.782	9.27233	8.9655	9.37686	8.64745	9.03764	8.61637	8.91466	9.45533
V141M	9.65551	9.57466	10.8274	10.9922	11.0359	10.7217	9.78034	10.3114	11.1115	10.9886	10.8632	10.6728	10.5243	10.2674	10.7688	11.081	10.2783	10.046	10.6226	11.1607	11.0905	11.0403
V141P	8.24047	8.57466	8.0802	7.61489	7.69355	8.6222	NA	8.63328	6.90761	7.95296	9.7178	9.22537	NA	NA	6.7869	7.70246	NA	NA	7.03764	NA	8.86021	7.45533
V141R	7.8779	6.87422	8.44277	5.89868	NA	NA	NA	NA	5.68521	6.216	7.48076	NA	NA	NA	6.04993	7.38054	NA	NA	NA	NA	6.74474	6.64798
V141S	10.7144	10.3978	10.0802	9.89868	9.69355	10.2743	8.78034	8.63328	9.82817	10.1546	11.9908	12.5074	8.02175	8.04503	9.7869	10.0244	8.34938	7.18802	8.26003	NA	11.7296	11.8959
V141T	7.39247	7.45918	9.79641	9.59912	9.27851	9.90231	NA	NA	9.49257	9.91644	10.0997	10.2895	8.24414	8.46007	8.55243	9.55046	6.64894	6.77298	NA	8.83876	9.80363	10.0403
V141Y	NA	7.87422	NA	NA	NA	NA	NA	NA	NA	6.63103	8.19697	8.3509	NA	NA	NA	NA	NA	NA	NA	NA	7.4817	8.23294
I142A	11.9841	12.3127	8.85015	8.50884	9.19971	9.9774	8.45055	NA	8.4855	9.43042	10.5481	10.846	7.75153	NA	6.45634	8.17987	7.22578	6.7648	8.0299	NA	10.3223	9.92587
I142C	NA	6.45469	9.43511	8.94056	9.1257	9.39244	NA	NA	9.79362	10.0825	9.61962	8.75855	8.59953	NA	7.77827	7.95748	7.72828	7.7648	8.76686	8.02371	9.76713	9.39536
I142D	7.06528	7.86973	NA	6.08258	6.87778	7.39244	NA	NA	5.67814	NA	6.83535	7.34351	7.4296	NA	7.45634	8.17987	NA	NA	NA	NA	6.47435	NA
I142E	7.06528	6.86973	NA	6.08258	NA	NA	NA	NA	NA	NA	5.66542	NA	NA	NA	NA	NA	NA	NA	NA	NA	5.73739	6.22543
I142F	10.3872	9.57017	8.85015	9.14866	7.46274	9.71437	9.03551	9.76275	9.04738	8.87099	8.70982	9.21798	7.4296	9.45226	9.54381	9.69444	9.22578	9.88028	8.76686	8.83106	9.82485	9.0999
I142G	8.38721	8.03966	NA	4.66754	6.46274	NA	NA	NA	NA	NA	7.75288	7.34351	NA	NA	NA	NA	NA	NA	NA	NA	NA	7.44782
I142H	7.38721	7.45469	7.58712	6.54201	7.19971	9.26691	8.03551	NA	7.55261	7.945	7.83535	7.34351	NA	NA	NA	7.37252	NA	6.7648	NA	NA	7.47435	NA
I142K	8.87264	8.32916	NA	6.78302	NA	8.61483	NA	NA	7.09318	6.20803	8.36586	8.08048	NA	NA	NA	NA	NA	NA	NA	NA	5.73739	6.64047
I142L	9.87264	9.39329	11.7409	11.6217	12.0173	11.9572	10.2579	8.62525	12.0647	11.8227	11.8602	11.218	10.7515	10.5397	10.7231	11.2794	10.9627	11.7798	11.4222	12.001	11.8106	12.0413
I142M	NA	7.19166	8.72462	8.12697	9.1257	9.39244	NA	8.30332	9.61674	9.37795	9.18898	9.34351	8.75153	8.45226	9.15678	8.17987	8.92622	8.63927	8.61486	9.19363	9.32235	9.22543
I142N	9.65025	10.2273	8.85015	9.2724	9.1257	9.9774	9.25791	8.30332	9.34111	9.43042	9.54807	9.5659	10.1845	9.45226	9.15678	9.76483	9.52346	8.88028	8.90437	9.02371	9.64428	9.16403
I142P	9.76572	10.1177	8.07254	8.2525	8.46274	NA	NA	NA	7.90054	8.71053	9.47278	9.75855	NA	NA	7.77827	8.17987	7.10025	NA	NA	NA	8.90731	8.81039
I142Q	7.87264	6.45469	7.26519	7.3305	NA	7.80748	NA	NA	7.09318	7.20803	8.30928	NA	NA	NA	NA	7.37252	NA	NA	7.0299	NA	7.95978	7.64047
I142R	8.38721	9.45469	9.17208	7.47489	8.0477	8.1294	8.03551	8.88828	7.67814	8.945	8.5234	9.08048	NA	NA	9.45634	9.27941	NA	NA	7.0299	NA	9.28171	9.44782
I142S	10.6199	10.1917	8.96563	9.86394	9.83197	10.1294	10.0355	8.30332	9.67814	10.3235	10.3519	10.7585	8.59953	9.25961	9.36323	9.45998	9.52346	9.9872	9.90437	9.83106	10.5447	10.5712
I142T	10.5571	10.4844	10.2194	9.83746	10.1997	10.1998	10.0355	8.30332	10.2429	10.378	10.8651	11.2821	9.95316	10.7742	10.3871	10.4169	9.16438	9.63927	9.44494	10.0237	10.7223	9.81039
I142V	9.06528	9.72771	10.8502	10.8508	11.0477	11.4513	10.4506	10.4732	11.2429	10.8129	11.2579	11.3733	10.5589	10.2596	10.7043	10.5018	10.7388	11.0127	11.6149	11.4831	11.4378	11.2404
I142W	7.65025	NA	NA	5.66754	6.87778	NA	NA	NA	5.67814	6.62307	6.98735	7.75855	NA	NA	NA	NA	NA	NA	NA	NA	6.15242	7.81039
I142Y	11.0653	11.4089	7.58712	7.4045	7.87778	7.39244	NA	NA	5.67814	6.20803	7.36586	8.08048	NA	NA	6.77827	NA	5.64082	NA	NA	NA	7.85286	6.64047
Y143C	9.91272	10.1819	11.4086	11.3641	10.9998	11.5297	10.5298	10.5432	11.4356	11.6388	12.5906	12.5212	10.9772	11.4894	11.8583	11.996	10.0919	10.1263	10.191	10.7712	12.424	12.2201
Y143D	12.0771	11.6413	12.1292	12.4856	11.7285	11.6347	12.1972	12.1533	11.6868	12.1863	11.9637	11.9027	12.1091	12.2779	12.2237	12.1215	12.2287	11.8863	12.0211	12.0163	11.6636	12.2351
Y143F	8.51417	7.66729	10.4288	10.2639	10.2967	10.4456	10.9659	9.88023	10.6415	10.0759	10.1028	9.65986	10.9462	10.615	10.8239	10.8902	10.6212	10.2595	11.1086	10.4086	10.1702	10.0946
Y143H	9.86209	10.6148	11.0137	10.8942	10.6254	11.0497	10.7642	9.99571	11.0869	10.6388	11.6988	11.7072	10.4226	10.03	10.4712	10.8902	10.2324	10.342	9.89557	10.4757	11.4052	11.2934
Y143K	9.05474	8.76683	8.58077	7.244	7.45544	NA	NA	NA	7.67184	8.20142	9.1193	9.2124	8.00761	NA	8.44887	9.36659	7.21744	NA	NA	NA	9.39579	8.54205
Y143L	7.05474	7.4449	8.58077	8.90696	7.87048	8.97169	NA	NA	9.08688	9.42381	9.38779	9.45341	NA	8.03	7.03384	8.17395	5.21744	NA	7.0211	8.01627	9.00584	9.76444
Y143N	10.5466	10.5324	13.1717	12.9704	13.1969	13.5432	12.4196	11.1026	13.3181	13.1595	13.4769	13.1367	12.0076	11.767	12.7932	13.067	11.7873	12.3218	12.08	12.4257	13.5762	13.6295
Y143P	9.22466	9.98922	6.84381	7.244	8.32991	8.97169	NA	NA	7.54631	7.93838	7.74733	NA	8.42265	NA	7.6188	NA	5.63248	6.75703	NA	7.60123	8.90275	7.63516
Y143R	7.05474	8.4449	NA	6.65903	NA	NA	NA	NA	NA	NA	7.56676	8.33793	NA	NA	NA	NA	NA	NA	NA	NA	7.31779	7.22012
Y143S	9.96163	9.81414	11.8588	11.6515	11.7531	12.228	11.0273	9.7547	11.9511	11.6051	12.4478	12.4534	10.3768	9.61496	11.3914	12.2246	9.80241	10.1263	10.2941	10.6601	12.3475	12.2718
Y143T	NA	7.85994	7.84381	6.88143	7.19241	7.38673	NA	NA	NA	7.93838	8.56676	9.0749	NA	NA	7.7708	NA	NA	6.75703	NA	NA	8.05475	6.63516
Y143V	7.6397	7.66729	10.0662	9.89425	9.51434	10.4456	9.02728	NA	10.2767	10.4991	10.9453	10.9624	8.88208	8.03	9.6188	10.411	7.21744	NA	7.0211	9.3382	10.5402	10.6575
Y143*	9.75518	9.9474	9.95928	9.86849	9.72846	9.88923	10.0273	8.88023	9.61044	10.2889	10.4672	10.3379	9.81497	10.2524	9.65833	9.82603	9.0248	9.17207	9.52361	10.0163	10.5908	10.3356
V144A	11.0075	10.8585	10.0624	10.5208	10.6479	10.605	9.24653	10.293	10.6828	10.4194	11.5199	12.0899	10.5899	9.44227	10.6545	9.94737	10.3022	10.6929	10.1878	11.0576	11.1212	11.3032
V144E	8.37519	8.85847	8.84005	8.90246	8.45147	8.11954	8.43918	7.87791	9.08289	8.93394	8.70015	8.75005	9.41997	9.9017	9.03004	9.06285	9.15335	9.25677	9.52033	8.01324	8.95123	9.15437
V144G	12.788	12.4878	12.7629	13.0738	12.553	12.3826	12.8142	12.9223	12.3356	12.6835	12.6041	12.1424	12.6488	12.8517	12.8331	12.6198	12.8196	12.4639	12.7548	12.7681	12.3238	12.642
V144H	7.37519	NA	NA	6.23949	7.67387	NA	NA	NA	NA	NA	7.3562	NA	NA	NA	NA	NA	NA	NA	NA	NA	NA	NA
V144I	9.57682	9.66583	8.42501	8.19885	7.67387	8.96754	NA	7.87791	8.78333	8.19697	10.9412	11.1076	NA	NA	7.90451	7.36241	7.95172	NA	NA	9.47267	9.95123	10.3587
V144L	10.6971	10.4131	10.3425	9.71342	10.4211	10.3212	10.0241	NA	9.86425	9.82146	11.4695	11.7724	8.5899	9.61219	9.25243	9.75473	9.41115	9.25677	9.52033	8.01324	10.8163	10.7183
V144M	10.3752	10.7411	10.84	10.6989	10.7245	10.7518	11.1941	10.293	10.4227	10.5189	10.785	10.6569	10.9435	10.9017	10.7305	10.1698	10.9785	11.0022	10.9247	10.2612	10.9768	11.0571
V144N	11.5924	11.8358	11.0624	10.5774	10.4211	10.1195	10.1396	8.61488	10.9284	11.1356	11.7272	11.8998	11.9278	11.9658	11.0889	11.2931	8.91519	9.92419	10.1878	10.7681	11.5701	11.2602
V144P	11.6078	11.7288	8.95553	8.68428	8.7734	8.79762	NA	NA	8.40482	7.78193	9.51374	10.335	7.00493	NA	7.25243	6.94737	7.08922	NA	NA	8.82059	9.66744	9.21577
V144S	8.86061	8.94594	7.84005	7.06957	7.45147	7.79762	NA	NA	8.17035	7.93394	9.78504	9.33501	7.41997	NA	6.767	6.94737	5.95172	NA	7.43286	NA	8.66744	9.6752
V144T	10.9112	10.7892	11.1858	10.5694	10.4515	11.3522	9.76111	8.29295	10.6527	10.5427	12.3317	12.4365	9.41997	8.7642	9.90451	10.2693	8.75907	9.49123	9.33975	NA	11.8853	11.8107
V144*	10.5768	9.44344	8.06244	7.31749	7.18844	8.96754	NA	8.61488	7.98978	8.07144	7.82568	8.33501	7.00493	NA	7.25243	6.94737	6.62979	8.33923	7.75479	NA	8.14388	8.21577
V144Y	9.37519	8.85847	NA	6.65453	7.45147	NA	8.43918	NA	6.89024	7.19697	6.82568	NA	NA	NA	6.44507	NA	NA	NA	NA	NA	NA	7.95274
Q145A	7.85744	7.44091	6.837	5.65163	NA	NA	NA	NA	NA	NA	7.45938	9.20579	NA	NA	NA	NA	5.6272	NA	NA	NA	7.72606	7.4351
Q145C	7.05009	7.85595	NA	NA	NA	NA	NA	NA	6.08072	NA	7.11146	8.06829	NA	NA	NA	NA	NA	NA	NA	NA	7.1411	NA
Q145D	7.63505	7.85595	7.57397	7.23659	7.44873	7.79486	NA	NA	7.66568	NA	7.89996	7.74636	NA	NA	6.76445	7.68178	NA	NA	7.01514	NA	7.60053	7.79767
Q145E	7.05009	8.76284	8.05939	7.82156	NA	8.60222	NA	8.29094	7.66568	7.41727	7.97396	8.91629	7.73912	9.24758	8.14296	NA	7.43455	8.97453	7.43018	NA	7.72606	8.21271
Q145F	8.63505	7.85595	NA	6.23659	NA	NA	NA	NA	NA	NA	7.23699	NA	NA	NA	NA	NA	NA	NA	NA	NA	6.72606	6.21271
Q145G	8.05009	8.02588	7.25204	7.97356	8.44873	8.37983	NA	NA	8.25064	NA	9.40692	9.06829	NA	NA	7.02748	8.52978	7.21216	8.16718	NA	9.01092	8.38903	9.21271
Q145H	10.0043	9.71393	8.837	8.84803	8.1857	8.79486	NA	8.87591	8.88807	8.69738	9.14388	9.4468	9.22455	NA	9.39672	8.52978	8.79712	9.3371	9.33707	9.01092	8.72606	8.4351
Q145I	7.63505	7.17788	NA	6.65163	NA	NA	NA	NA	6.88807	6.19488	7.89996	7.33133	NA	NA	NA	NA	NA	NA	NA	NA	8.1411	NA
Q145K	13.3122	13.4817	13.1038	13.7222	13.3516	13.0895	13.5446	13.5293	13.0807	13.5641	13.328	13.2462	13.1519	13.8914	13.6074	13.5839	13.4216	13.4056	13.5439	13.5423	12.974	13.4286
Q145L	10.0501	10.2135	8.25204	9.02086	8.95123	9.37983	NA	9.0983	9.25064	9.00223	9.35247	9.65325	9.50465	NA	9.08638	9.88342	8.71466	7.75214	9.13061	8.81828	9.35056	9.75703
Q145M	7.37202	6.44091	NA	8.42422	7.44873	NA	8.43603	NA	8.78115	7.93184	9.29589	9.74636	NA	NA	NA	6.94482	6.79712	7.75214	NA	NA	8.66466	8.62775
Q145N	8.75053	9.02588	6.837	7.5261	8.1857	8.79486	NA	NA	6.88807	8.69738	8.55892	7.33133	NA	NA	7.90195	NA	6.21216	NA	NA	NA	8.46303	8.08718
Q145P	10.2595	9.55639	8.05939	8.68138	7.86377	7.79486	8.75795	8.61287	9.29017	8.41727	9.60623	9.83383	9.32408	NA	9.44252	9.26674	8.08663	7.75214	7.01514	8.33285	9.38903	9.21271
Q145R	10.298	10.6888	10.252	9.69602	9.77066	9.37983	9.75795	10.4609	10.3475	9.65431	9.82195	9.65325	9.80951	10.3471	9.76445	9.52978	10.1029	10.1672	9.88961	10.3329	9.99908	9.9853
Q145S	8.22001	8.02588	NA	7.65163	7.1857	8.37983	8.02099	NA	7.54015	6.93184	9.32445	9.20579	NA	NA	7.44252	7.94482	6.79712	NA	NA	8.01092	8.38903	7.4351
Q145T	9.75053	8.94341	7.57397	7.45899	7.86377	NA	8.02099	7.87591	7.40264	7.41727	8.82195	7.74636	NA	NA	7.24988	NA	6.94913	7.4891	8.23753	NA	8.72606	8.94968
Q145V	8.63505	8.66331	NA	5.65163	NA	NA	NA	NA	NA	6.19488	7.23699	NA	NA	NA	NA	NA	NA	NA	NA	NA	7.46303	6.62775
Q145W	7.05009	NA	NA	5.3886	6.44873	NA	NA	NA	NA	NA	NA	NA	NA	NA	NA	6.94482	NA	NA	NA	NA	NA	NA
Q145*	10.9327	10.3478	11.252	10.6441	10.7217	9.79486	10.1365	10.9914	11.2203	11.1798	10.5945	10.9163	10.3241	10.0252	10.5923	10.2667	10.5697	10.1672	10.4746	10.7114	10.9485	10.9676
Q145Y	8.63505	8.31538	7.837	6.23659	8.3232	8.11679	NA	NA	6.08072	7.19488	8.04435	7.74636	NA	NA	NA	NA	NA	NA	NA	NA	7.72606	7.79767
A146C	8.75627	9.10937	11.1076	11.3809	10.8386	11.6006	10.6809	7.87218	11.4093	11.1773	12.0606	12.013	8.87407	9.43721	10.5053	10.6051	8.79423	9.8646	9.12738	9.17763	11.515	11.8839
A146D	10.1433	10.0314	8.83462	8.6485	9.18328	8.96318	NA	7.87218	9.20765	9.06686	9.93662	9.74619	7.9996	8.43721	8.60916	8.67915	7.08373	6.74912	8.23429	8.32963	9.75471	9.94846
A146E	10.6104	9.81564	10.2039	10.3115	10.1093	10.7001	10.3399	10.2872	9.88573	10.4654	10.3517	9.74619	9.80695	10.9608	10.1941	10.2641	10.1635	10.6877	10.5144	9.81506	9.81242	10.3545
A146G	8.22576	9.44641	8.24965	8.4898	8.86135	9.37821	8.01795	NA	8.83326	9.77735	10.8211	11.1385	8.41464	8.02217	8.5267	8.16457	7.32474	7.16416	7.42694	9.32963	10.2275	10.2115
A146H	9.51526	10.2538	8.41958	8.23346	6.86135	8.60061	8.43299	NA	8.47069	8.60743	8.97314	9.55354	7.73656	NA	7.24659	7.35722	5.94623	7.16416	NA	NA	8.59943	9.15009
A146K	12.2357	12.0903	8.05701	7.6485	9.18328	8.60061	NA	NA	7.4003	NA	9.00877	9.65308	NA	NA	6.76116	7.94218	7.08373	6.74912	NA	NA	9.14	9.43389
A146L	12.01	12.0709	9.70909	9.5871	9.81555	9.49369	8.43299	NA	9.60193	10.0669	11.0521	11.3311	NA	8.02217	8.89866	8.35722	7.87223	8.33409	8.23429	8.32963	10.6157	10.7558
A146M	9.69969	9.10937	NA	7.52297	7.18328	8.11518	NA	NA	6.07837	NA	8.11065	NA	NA	NA	6.43923	NA	5.20926	NA	NA	NA	NA	7.94846
A146N	9.75627	9.10937	7.57158	7.76397	6.86135	7.79325	NA	NA	7.88573	7.92936	9.23618	9.20562	NA	NA	6.02419	7.35722	6.6243	NA	NA	NA	8.59943	8.08596
A146P	9.05583	8.03137	NA	7.92151	8.66871	8.11518	NA	NA	7.07837	8.99975	9.2058	8.91611	NA	8.02217	7.60916	8.52714	6.6243	NA	7.0119	NA	8.66356	9.32697
A146R	14.7353	14.8054	9.89351	9.27299	9.76824	9.25268	NA	NA	7.5378	8.19239	10.1904	10.7906	7.41464	NA	7.24659	8.35722	8.20926	NA	8.59686	NA	10.4438	10.3545
A146S	7.05583	NA	NA	7.87089	7.86135	8.37821	8.01795	NA	8.07837	7.77735	8.11065	NA	7.9996	NA	8.34612	7.94218	7.87223	8.16416	NA	NA	8.30992	7.21149
A146T	11.7838	11.804	11.1565	11.4472	11.2537	11.4937	11.1879	10.8108	11.1764	11.4018	12.4936	13.0036	11.2475	10.6851	11.0539	10.7148	11.0755	10.8646	11.0994	10.9146	12.0942	12.0188
A146V	11.5477	11.5479	11.8644	11.7605	11.4613	11.3478	11.6424	11.3316	11.4182	11.4403	11.7753	11.7235	11.6435	11.5665	11.5991	12.1121	11.6577	11.2727	11.3811	11.4671	11.7547	11.9119
A146W	10.6997	11.0709	8.70909	8.06353	9.18328	8.37821	8.75491	NA	8.77881	8.85536	9.7173	9.74619	NA	8.43721	8.34612	7.94218	NA	8.62359	7.0119	NA	9.75471	10.2412
A146Y	10.1851	9.38501	9.57158	8.4898	8.86135	9.60061	NA	NA	8.93635	9.13099	10.1748	10.7462	8.22199	8.02217	6.43923	8.67915	5.6243	NA	NA	NA	9.14	10.299
D147A	9.90418	9.75916	10.0544	9.25024	9.44366	8.96105	9.5996	8.28484	9.71974	9.85271	10.1405	10.4446	8.58166	9.24223	9.24387	9.26093	8.20649	8.62078	8.42456	8.00559	10.2252	10.1155
D147E	12.9471	12.704	12.8016	12.9059	12.7474	12.519	12.3839	12.9431	12.6795	12.7185	12.7281	12.6021	12.9274	12.7568	12.8331	12.212	12.9614	12.5622	13.002	12.7335	12.5807	12.5484
D147F	8.0462	7.1742	NA	6.06041	NA	NA	NA	NA	7.07588	NA	5.97055	8.32911	NA	NA	NA	NA	NA	NA	NA	NA	6.4597	6.62364
D147G	9.13366	8.85227	9.15392	8.8153	9.18063	9.11306	9.42967	8.28484	9.24581	9.12835	8.69301	8.32911	8.58166	9.43487	8.68444	8.35404	9.29396	8.74631	9.23192	9.81294	9.04467	8.79356
D147H	11.0686	11.6596	10.0544	9.615	9.8129	10.0391	NA	9.45477	10.142	9.60479	10.7039	11.3291	NA	9.6048	9.08037	9.8776	8.01385	8.16135	7.74649	8.00559	10.906	10.7734
D147I	9.29413	9.1742	8.41695	7.51984	7.18063	9.25056	NA	NA	7.77632	7.60479	9.04094	9.91407	NA	NA	7.02148	NA	NA	NA	7.00952	8.32752	7.83822	8.79356
D147K	12.2061	12.002	9.33449	9.76085	9.94616	9.87859	8.01464	NA	9.12028	9.24864	10.5675	10.651	NA	8.01984	8.89594	8.939	6.94346	7.74631	8.00952	8.81294	10.1822	10.016
D147L	11.1547	11.328	9.15392	8.64538	8.55914	9.96105	8.42967	8.28484	8.71974	8.77471	9.40351	9.99208	NA	NA	7.75844	7.35404	6.62153	6.74631	7.42456	NA	9.13778	9.2086
D147N	12.1959	11.8295	11.5508	11.6714	11.6789	12.0006	10.9532	10.6068	11.6073	11.8142	12.8798	13.4307	10.838	10.9584	11.1508	11.524	10.363	10.3708	10.884	11.1349	12.6769	12.6066
D147P	10.7466	11.1002	9.05438	9.26987	9.25102	10.2506	8.7516	NA	9.39781	9.89019	10.5675	11.0661	7.73367	8.7568	9.1914	9.81347	6.94346	7.9687	8.88399	8.59055	10.6924	10.7111
D147Q	7.85355	8.1742	6.83199	7.38234	6.44366	7.37609	NA	NA	7.98277	7.77471	7.55551	8.5515	NA	NA	NA	6.939	NA	7.48327	7.00952	NA	6.94513	6.2086
D147R	9.0462	8.93973	8.05438	8.34582	7.44366	8.79113	8.01464	8.28484	8.32381	8.41214	9.34906	8.06608	NA	NA	7.02148	8.35404	6.42888	7.48327	NA	7.59055	8.66134	8.53053
D147S	11.313	10.783	10.5324	10.4698	10.0682	11.0006	9.23703	9.0922	10.5677	10.1897	11.3351	12.314	8.41174	9.01984	9.82883	10.3082	8.70899	8.16135	8.88399	9.46502	11.092	11.016
D147T	8.21612	9.55271	8.94747	8.14788	7.18063	9.11306	NA	NA	8.39781	8.06422	8.40351	9.74415	6.9967	NA	7.75844	8.67597	NA	NA	NA	NA	9.3857	8.94556
D147V	9.36813	8.75916	8.05438	9.36419	8.8587	9.37609	NA	8.60677	9.12028	8.85271	9.32105	9.44459	8.73367	8.01984	8.82883	8.81347	8.14509	7.74631	9.23192	8.59055	8.53009	8.94556
D147*	8.36813	8.65962	6.83199	7.38234	7.18063	7.37609	NA	NA	6.88324	6.92671	8.45598	8.91407	NA	NA	6.02148	NA	NA	NA	NA	NA	7.94513	7.43099
D147Y	8.50563	8.02219	8.41695	7.30834	7.18063	8.11306	NA	7.86981	7.88324	7.92671	8.60282	NA	7.41174	NA	8.24387	8.52396	8.20649	7.9687	8.74649	8.00559	7.3077	7.79356
Y148A	9.36428	8.30825	10.4999	10.5231	10.3536	11.0454	9.01612	NA	11.1904	10.7401	11.3086	11.4527	8.73397	9.02069	10.1405	11.0333	8.206	8.3318	9.00989	10.1769	11.2638	11.3321
Y148C	9.99655	9.93628	10.5739	10.7147	10.0712	10.7517	10.5186	9.09085	11.2112	10.3922	10.8572	10.7065	10.0559	10.2431	10.168	10.5703	10.4539	10.2063	10.0688	10.3993	10.8591	10.9354
Y148D	12.1716	12.0087	13.1099	13.2185	12.7197	12.885	11.9547	11.371	13.2913	13.2474	13.503	13.4105	11.8383	11.828	12.0767	12.2435	12.1641	12.3517	12.4022	12.4827	13.4532	13.3898
Y148F	9.56591	9.01874	10.6782	10.6486	11.1097	11.5789	9.89059	9.60542	11.4482	11.4812	11.5942	11.4802	10.582	11.0207	11.4954	11.6463	9.206	9.3318	10.5542	10.865	11.4116	11.413
Y148G	10.3278	10.0967	11.7597	11.3629	10.7197	12.0643	9.01612	NA	11.6593	11.7606	12.7556	12.7635	8.58197	9.02069	11.0548	11.5897	7.32148	8.3318	9.23228	10.0945	12.1892	12.2827
Y148H	9.43467	10.0187	10.8065	11.041	11.1837	10.9674	10.4312	10.1904	10.4913	10.8962	11.0669	11.5337	10.4995	10.4357	10.7439	11.1158	9.94297	10.2912	9.67286	10.1769	10.8313	10.917
Y148I	6.62731	NA	NA	7.06368	6.44669	NA	NA	NA	8.47421	8.07026	8.46489	9.07423	7.73397	NA	7.24746	9.16825	6.79097	NA	7.00989	NA	8.7298	8.53851
Y148K	9.29028	9.37238	11.5373	11.4941	10.8617	11.7282	9.43116	NA	11.2418	11.6552	12.792	12.7065	8.99701	9.24309	11.0983	11.9459	7.4284	8.3318	8.59485	9.70745	12.1892	12.5858
Y148L	11.4517	11.6037	13.5557	13.2109	12.8896	13.8143	11.8235	10.0909	13.6929	13.7375	14.2198	14.3448	11.6019	11.4357	13.1161	13.6041	9.83049	10.3713	11.6148	11.8896	13.949	14.0725
Y148N	9.79724	9.09675	11.5557	10.9885	11.1837	11.2893	11.075	NA	11.5495	11.5416	11.9613	12.1099	9.41204	9.02069	10.8151	11.2435	9.4284	9.86231	10.2829	9.70745	11.8313	11.6316
Y148P	10.5342	9.80301	12.7833	12.4667	12.3931	12.9972	12.0459	9.74293	12.9797	12.7757	13.3683	13.5532	11.1669	11.9593	12.4899	13.1291	9.57524	10.5194	10.5124	10.865	13.0457	13.2241
Y148Q	9.36428	9.24114	12.2292	11.9855	11.7806	12.5919	11.8235	10.6054	12.4217	12.6052	12.6799	12.7296	11.412	11.3426	12.4457	12.9308	9.97859	10.5194	11.0688	11.5616	12.5414	12.6089
Y148R	NA	7.17075	10.0593	9.64865	9.61661	10.1194	9.01612	NA	9.63648	10.1027	10.6117	10.7065	9.2194	8.75766	8.52756	10.8527	5.62104	7.16187	7.42493	7.59197	9.95219	10.6089
Y148S	10.7972	10.6562	11.9934	11.7984	10.9278	11.7748	10.5186	9.86846	11.7823	12.1027	12.7713	12.3962	10.734	9.60566	11.6398	11.6088	9.90644	9.62131	10.3318	10.3993	12.3396	12.1154
Y148T	8.21227	9.09675	11.3812	11.3946	11.1097	11.8636	10.5186	NA	11.8763	11.4437	12.2722	12.6227	9.2194	8.75766	10.9158	11.6088	8.79097	9.4098	8.59485	9.70745	11.8863	12.0495
Y148V	7.62731	8.01874	10.2519	9.7219	9.38529	10.0454	8.43116	NA	10.1043	10.6552	10.9522	10.6103	8.73397	9.60566	10.273	10.9155	7.08047	7.16187	8.88436	8.59197	10.4302	10.5143
Y148*	10.3999	10.4635	9.3394	9.92166	9.61661	9.38246	9.60109	9.98394	9.60545	9.36571	10.3157	10.8398	9.2194	9.75766	9.76203	8.94586	9.4284	9.24934	9.23228	9.9139	9.60427	10.304
G149A	7.84868	8.16794	10.5295	10.8251	11.5132	11.9	10.3733	9.86539	11.0741	10.6475	11.0155	11.0628	9.80054	9.75402	10.9487	11.2348	10.2209	10.941	10.1822	11.048	11.3157	11.1141
G149C	9.94822	9.30544	12.0515	11.7328	12.4914	12.1313	11.8587	10.2804	12.0283	11.7831	12.1697	12.0808	10.8677	10.4321	11.507	11.8441	11.2059	11.5172	11.6171	11.396	11.9237	11.7308
G149D	11.5805	11.6404	11.1021	11.3515	11.0191	11.8575	11.1668	10.3679	11.3869	11.3311	11.8964	12.2003	11.2909	11.187	10.7985	10.7098	10.8108	10.9145	10.9192	10.9105	11.5536	12.0401
G149E	8.62629	6.43098	11.5479	11.5245	12.3929	12.149	11.4664	11.0878	11.9628	12.004	11.6005	11.6235	11.2909	11.5196	11.7356	12.0801	11.9697	12.1483	12.4607	12.1935	11.9495	12.2296
G149F	7.62629	NA	8.24413	7.58044	NA	7.37639	NA	NA	6.39599	8.6906	9.21257	9.32587	NA	NA	NA	NA	7.20591	NA	NA	NA	8.13576	8.87021
G149H	NA	6.43098	9.24413	7.91486	8.32874	8.37639	NA	NA	8.53349	8.30358	8.70238	9.32587	7.99318	NA	9.29893	8.3522	NA	6.74457	7.01226	NA	8.13576	7.79221
G149I	9.84868	NA	NA	NA	12.3123	NA	13.5217	NA	NA	NA	12.2946	NA	NA	NA	10.4633	NA	7.70842	NA	9.74923	NA	NA	NA
G149K	9.94822	NA	NA	NA	11.7397	NA	14.0737	NA	NA	NA	12.2049	NA	NA	NA	11.4853	NA	7.86888	NA	11.0123	NA	NA	NA
G149L	8.21125	9.48987	10.999	11.0903	11.2443	12.3306	NA	8.60236	11.5898	11.6366	12.0503	11.9504	8.57815	NA	9.68887	8.81164	8.37584	8.61903	9.74923	10.2516	11.8973	11.6557
G149M	9.50076	NA	NA	NA	11.5417	NA	13.6562	NA	NA	NA	11.8771	NA	NA	NA	10.7447	NA	8.26481	NA	9.4273	NA	NA	NA
G149N	11.4843	NA	6.8291	6.64184	13.7822	8.11336	15.6661	NA	NA	6.92507	13.9411	NA	NA	NA	13.0703	NA	10.9156	NA	12.4717	NA	5.72072	NA
G149P	9.12879	9.65337	9.88799	9.95169	9.95677	10.8358	8.78833	9.28043	10.0741	10.3036	11.6295	11.5738	8.40822	9.43209	8.61087	8.15956	7.86888	8.1596	9.33419	10.1736	11.0783	10.9798
G149Q	8.36325	8.43098	11.3102	11.1283	11.3612	11.9207	12.0811	9.28043	11.4228	11.1267	11.1418	11.1672	10.8345	10.754	11.2864	11.3064	10.8401	10.9925	10.6752	10.9578	11.2547	11.0486
G149R	9.74177	8.84601	10.3316	9.71509	11.1361	10.8358	12.4664	8.28043	10.3029	10.51	12.3126	11.0263	8.57815	NA	10.8672	10.2102	9.23566	8.1596	8.74923	9.17356	10.5451	10.9261
G149S	12.9117	6.43098	8.56606	8.88976	14.8707	9.69832	16.4762	8.86539	7.65903	8.92507	14.4909	9.98883	NA	8.43209	14.1309	10.2102	12.7783	8.61903	14.162	7.5886	8.94311	9.42964
G149T	12.3542	NA	NA	NA	14.7132	7.37639	16.3778	NA	6.39599	6.1881	14.5983	NA	NA	NA	13.9975	6.93717	12.2684	NA	13.4717	NA	NA	6.94421
G149V	9.04133	8.7529	11.6017	11.4663	12.8059	12.4353	8.05136	9.08778	11.8942	11.7012	11.9754	11.7853	9.21558	9.23945	10.2989	10.9372	10.2503	11.5346	11.2347	11.5886	11.8839	12.2876
G149W	6.62629	NA	8.70357	8.10127	6.45427	8.59878	NA	NA	9.11846	8.85107	9.21257	9.82837	NA	NA	NA	7.67413	NA	NA	7.01226	NA	8.30568	8.94421
G149*	NA	7.43098	NA	5.05687	NA	NA	NA	NA	6.39599	NA	6.65798	7.32587	NA	NA	NA	NA	NA	NA	NA	NA	6.45768	6.20725
G149Y	8.74177	8.93348	11.077	11.0903	10.5972	11.7456	9.63632	7.86539	11.3408	11.4486	11.6005	11.8284	7.99318	9.43209	9.96451	10.2591	8.70842	9.40753	8.88673	10.1736	11.3837	11.3502
D150A	8.36214	8.16944	6.82725	7.75516	7.85566	8.37404	NA	NA	7.77304	8.18594	9.42711	10.1336	NA	NA	7.60268	7.67349	6.93999	7.74387	7.00606	NA	8.22223	9.42896
D150C	8.21014	8.54795	NA	5.86207	7.17759	7.78907	NA	NA	6.87995	6.18594	9.26046	9.32624	NA	NA	6.43275	6.93652	NA	7.74387	NA	NA	8.71973	8.32205
D150E	11.4832	10.9973	11.3716	11.7236	11.4406	11.959	11.2843	11.3249	11.7165	11.9673	12.1093	12.4417	11.1362	11.3393	11.488	10.9663	11.0775	11.1131	11.1215	10.8603	11.9421	12.3081
D150F	8.04021	8.30694	NA	5.63968	NA	7.37404	NA	NA	NA	6.18594	8.73321	9.64817	NA	NA	NA	6.93652	5.20302	NA	NA	NA	7.94212	8.20657
D150G	12.8281	12.2225	11.1965	11.2146	11.3151	11.4038	10.8858	9.98094	11.0033	10.9933	12.7438	13.2251	10.7302	11.1873	10.6027	10.9663	11.2254	10.9403	10.743	10.3947	11.8559	12.5989
D150H	8.04021	8.84751	7.56422	7.69858	8.17759	NA	9.23369	NA	8.65756	9.06041	9.34619	8.32624	7.40826	NA	7.43275	7.93652	6.61806	7.48084	7.74303	NA	9.30469	9.32205
D150I	12.1487	12.2051	10.7969	10.4726	11.0651	10.959	10.2337	8.86546	10.3764	10.6454	11.4786	12.0451	9.1087	9.23977	9.60268	9.93652	9.10991	8.96627	10.1215	9.7028	11.6426	10.9966
D150K	9.84757	9.93497	8.70172	7.86207	7.66302	7.78907	NA	NA	7.87995	8.18594	9.28961	8.54863	7.73019	NA	8.13319	NA	7.3185	NA	7.00606	NA	9.38269	7.79153
D150L	10.8476	10.7782	8.94273	8.93736	9.37923	10.4329	NA	8.2805	10.1601	9.45896	10.623	11.3262	7.99323	NA	9.33964	8.35156	5.61806	7.15891	8.4211	8.00236	9.96766	9.94354
D150M	9.99441	9.23983	10.1965	9.28354	9.71364	9.48951	9.0113	NA	9.93058	9.30142	10.0208	10.3851	7.40826	8.01737	9.13319	9.052	7.07749	8.32884	7.74303	8.00236	9.83521	10.294
D150N	11.0846	10.935	10.6346	11.1891	11.7745	11.517	11.4263	11.3249	11.6873	11.6563	11.8107	11.4692	12.1632	11.7543	10.4771	10.637	11.346	10.6508	11.8134	11.8097	11.6346	12.0225
D150P	9.36214	10.6024	7.56422	8.51415	8.31509	8.959	NA	NA	7.97949	9.18594	9.37367	10.3262	8.40826	NA	7.60268	8.67349	7.3185	NA	7.4211	NA	9.38269	9.20657
D150Q	12.1695	12.2398	8.04964	7.69858	8.02559	9.48951	NA	NA	7.53203	NA	8.77503	8.0632	NA	NA	7.01772	6.93652	5.93999	7.74387	8.22846	NA	7.94212	8.94354
D150R	8.74065	8.16944	7.24229	6.86207	7.44063	NA	NA	NA	7.77304	NA	7.64575	9.0632	NA	NA	6.01772	6.93652	5.61806	NA	7.00606	8.00236	7.45669	7.79153
D150S	8.21014	8.7544	8.04964	8.00892	8.66302	9.59643	NA	NA	8.65756	8.40834	10.2457	11.1675	NA	NA	7.60268	NA	6.20302	NA	7.00606	NA	9.83521	9.14517
D150T	9.99441	9.49137	8.94273	8.9127	9.76255	9.959	NA	NA	9.28205	9.30142	11.0295	11.2331	7.40826	NA	7.89219	8.67349	6.78799	6.74387	7.00606	8.58732	10.264	10.7714
D150V	10.4325	10.0174	8.41221	9.57828	9.31509	9.69596	8.42634	9.2805	9.80052	9.60098	10.4531	10.8287	9.1087	8.43241	9.68068	9.67349	9.26192	9.61834	9.00606	9.7028	10.1792	9.90701
D150W	NA	6.43247	6.82725	7.05472	6.44063	NA	NA	NA	7.39452	6.92291	7.4531	NA	NA	NA	NA	NA	NA	NA	NA	NA	6.13477	NA
D150*	NA	8.30694	NA	NA	6.44063	NA	NA	NA	NA	NA	6.4531	7.74128	NA	NA	NA	NA	NA	NA	NA	NA	6.13477	6.62161
D150Y	9.49964	9.84751	8.82725	9.00892	9.49952	9.59643	NA	8.86546	8.71645	7.92291	10.9031	11.7413	8.40826	8.75434	8.68068	9.15892	8.26192	8.15891	8.00606	NA	10.7495	10.4796
D151A	9.363	9.01859	12.5003	11.9336	12.3392	12.3381	12.3722	11.4153	12.2648	12.26	11.9698	12.0459	11.7392	11.4408	12.0981	12.458	11.2794	12.2505	11.7198	11.8524	12.15	12.0674
D151E	13.0126	12.7004	12.801	13.1797	13.0647	13.0813	12.7991	12.661	12.7566	13.1932	13.0605	12.9103	12.893	13.1132	13.0764	12.7714	12.9299	12.6735	13.2092	12.962	13.1098	13.1128
D151F	9.84843	9.37222	11.8766	11.824	11.9987	11.9643	10.4415	9.60794	12.0664	11.8807	12.1255	12.2035	10.5872	9.76269	11.2284	11.5994	10.2577	10.7587	11.1348	11.2289	11.9885	11.6524
D151G	10.5957	10.3405	13.7736	13.6743	14.3856	14.1092	13.7269	12.9725	14.1596	14.0475	13.8731	14.0413	13.2246	13.3111	13.627	14.1747	13.5398	13.8741	13.7608	13.8712	13.9646	13.9404
D151H	11.0855	11.0775	14.3493	14.1298	14.648	14.5992	14.2995	13.2049	14.41	14.3682	14.251	14.0366	13.7256	13.5597	14.0891	14.3335	13.5428	14.0192	13.7608	13.962	14.2681	14.3118
D151I	9.43339	8.93613	12.2619	12.2095	12.7563	12.7094	12.529	11.6783	12.7206	12.5891	12.5759	12.5287	11.8435	11.7262	12.5185	12.9251	11.9503	11.9551	12.0926	12.3049	12.6987	12.801
D151L	10.7135	10.5491	12.0167	11.8927	12.3717	12.7918	11.6114	10.1929	12.2748	12.3849	12.2472	12.5419	10.6267	11.1412	11.6759	12.043	11.3219	11.5487	11.7382	12.0419	11.9238	12.2632
D151M	8.74151	9.93613	12.7131	12.8538	13.3019	13.1633	12.529	11.2402	13.0864	13.1702	12.9163	13.1181	12.1587	12.2737	12.6069	13.2223	12.1753	12.9419	12.6536	12.6777	13.0982	13.2559
D151N	12.5168	12.6036	14.0756	13.9336	14.5992	14.5045	14.0037	13.4758	14.3392	14.3699	14.0954	14.1571	13.8477	13.6502	13.6854	14.0144	13.7589	14.0715	13.989	14.4289	14.2298	14.2148
D151P	11.4161	11.9039	14.8839	14.6904	15.0696	15.1961	13.8424	12.4955	15.0366	15.0879	14.8657	14.9429	13.4994	13.5069	14.0016	14.543	13.9626	14.4405	14.3078	14.713	14.9622	14.8248
D151Q	10.7135	10.5491	13.0628	12.8423	13.0142	13.392	10.2489	10.286	13.1555	13.0496	13.5131	13.502	10.5047	10.0257	10.7138	11.3013	10.6945	10.8176	11.2673	11.6919	13.0982	12.9855
D151R	9.363	8.30809	11.8468	11.6872	12.5522	12.487	10.8338	10.4559	12.219	12.0496	12.1418	12.0273	10.3242	9.24812	11.2019	11.6925	10.6396	11.5487	11.2924	11.4457	12.3105	12.3416
D151S	11.0184	10.241	13.7335	13.5082	13.8282	14.2239	13.5183	11.4153	13.7242	13.7028	13.7979	13.8427	12.5466	12.7262	13.3081	13.7499	12.659	13.1737	12.7919	13.1692	13.8544	13.7833
D151T	10.626	10.8931	13.9588	14.2184	14.5715	14.8369	14.3119	13.2167	14.428	14.4451	14.3777	14.4187	13.5466	13.5282	14.1936	14.4607	13.565	13.9118	14.0528	14.1743	14.3988	14.3399
D151V	13.945	13.8985	12.0167	11.9085	12.5092	12.4728	11.7634	10.9864	12.1005	12.2307	13.6376	13.6614	11.0897	11.7627	11.9147	11.9853	11.6284	11.9419	11.6823	12.0195	12.7593	12.5954
D151W	NA	7.65602	8.72128	8.28194	6.8798	7.39951	8.76343	NA	8.61841	8.08277	8.8755	8.34548	NA	NA	7.2544	9.071	8.21333	8.1737	7.01935	NA	8.61508	7.96309
D151*	7.04107	7.65602	NA	4.65745	6.46477	NA	NA	NA	5.67981	6.2083	6.66604	8.34548	NA	NA	NA	6.95552	NA	NA	NA	NA	6.74061	NA
D151Y	11.2309	11.1341	13.4418	13.1953	13.0547	13.1896	12.9493	11.9584	13.4807	13.1932	13.3647	13.2997	12.1986	12.3715	12.8607	12.9019	12.1558	12.5046	12.3651	12.9737	13.2642	13.3242
P152A	10.9429	10.7513	13.7656	13.493	13.5442	13.6948	13.9533	13.471	13.6499	13.6241	13.3461	13.5667	13.5023	13.5106	14.1512	14.0487	13.8129	13.8383	13.5152	13.7131	13.4789	13.5073
P152C	8.20596	7.1663	10.0573	10.1373	9.44269	10.6519	8.75163	9.28117	10.5045	9.41464	10.523	10.5538	9.11002	9.43382	8.96224	9.35875	7.42794	7.96968	7.42243	8.32769	10.1413	9.75698
P152D	8.35796	8.65173	12.1203	11.3319	10.6651	10.7008	10.5172	9.98161	11.0207	11.222	11.3461	11.1727	10.869	10.9574	11.5155	11.7511	10.7395	11.1623	11.0663	10.9127	11.0482	11.4857
P152E	7.03603	7.65173	9.57186	9.74698	10.6391	10.1862	8.01466	9.7406	10.1867	10.3077	10.2673	9.65337	9.8019	10.0188	9.64813	10.7511	10.0468	10.2916	9.42243	9.81312	10.617	9.79762
P152F	11.7775	11.4293	10.6075	10.4268	9.38129	11.0033	NA	NA	10.6632	10.7971	11.686	11.9559	8.86901	NA	9.93053	9.44621	8.37547	8.16233	8.88186	7.59073	11.3605	11.3826
P152G	7.84339	8.30381	11.6423	11.1949	10.8801	11.7246	11.2371	10.5291	11.4269	11.1619	11.4792	12.104	10.9945	11.0777	11.3213	11.5682	10.7291	11.0203	10.7444	11.0058	11.5676	11.4479
P152H	12.1756	12.4368	13.0048	13.2857	12.7404	13.0793	12.8047	12.0361	13.128	13.3788	13.2451	13.0039	12.454	12.7914	13.104	13.2656	12.5002	12.6053	12.89	12.96	12.9551	13.293
P152I	9.79092	9.93184	11.1079	10.747	9.66508	10.7008	8.4297	NA	10.4357	10.6948	11.7454	11.4189	NA	NA	9.79623	8.52867	7.42794	8.96968	8.42243	8.81312	11.1071	10.9675
P152K	9.67989	9.75127	11.5353	10.8807	10.3172	11.0418	NA	NA	10.5211	11.1922	11.8225	11.9559	8.86901	8.01878	9.93053	10.3129	8.08001	8.96968	7.74436	8.32769	11.2287	11.3692
P152L	11.9785	11.3835	11.1568	11.1103	10.7157	11.1158	10.8891	10.3686	10.9237	10.9823	12.3321	12.6168	10.6575	11.0188	10.8816	11.1136	10.8104	10.6859	10.6704	10.1757	12.1692	12.2127
P152M	8.20596	9.36794	10.6423	9.86783	9.94519	8.96381	NA	NA	9.96084	10.1308	11.0535	9.74648	7.73151	NA	8.83099	9.44621	7.42794	NA	7.74436	NA	9.99927	10.3556
P152N	10.036	10.0923	12.7175	12.6417	10.8801	12.3175	9.88913	8.28117	12.2381	12.0502	12.601	12.2856	10.2676	10.2412	11.246	12.1916	9.45347	10.5199	9.32932	11.0502	12.2074	12.4732
P152Q	9.12349	9.70236	11.625	11.2941	10.7404	11.5752	9.23705	9.08852	11.3166	12.0336	11.7715	11.7465	9.40958	10.3407	10.3694	11.3811	8.90599	9.55464	9.81475	10.2537	11.6959	11.4732
P152R	10.7909	10.8217	11.6593	11.169	10.7885	11.7939	8.75163	8.6031	11.7002	11.4275	13.1079	13.1302	8.86901	8.75575	9.43868	10.0592	9.26444	8.33225	9.22979	9.91265	12.6882	12.4542
P152S	11.9187	11.7513	13.7617	13.7061	12.9184	13.3175	13.0879	11.9816	13.5899	13.5788	13.6805	13.573	12.3983	12.7006	13.3605	13.658	12.239	12.4661	12.5722	13.0392	13.7149	13.8225
P152T	11.6507	11.8778	12.1079	12.3389	11.7525	12.0793	12.0147	11.2812	12.2126	12.6894	12.7741	12.8962	11.2425	11.6433	11.7055	11.8823	11.415	11.6218	11.5722	11.6205	12.4767	12.7098
P152V	10.2455	9.84438	11.8498	11.7079	10.6126	11.9232	10.5172	8.28117	11.7647	11.7366	12.1485	12.0319	9.5795	9.24118	11.1111	11.336	8.90599	8.62176	9.59236	9.81312	12.2602	12.1355
P152W	8.03603	7.42934	8.70937	8.58404	6.44269	9.49433	NA	NA	8.88555	10.0336	10.4728	9.74648	NA	NA	7.43868	NA	5.20555	NA	NA	NA	9.38921	9.48568
P152*	8.73647	8.30381	6.8349	6.3824	NA	7.37885	NA	NA	6.0782	6.92922	8.04493	8.91641	NA	NA	NA	NA	NA	NA	NA	8.00576	8.22875	7.79762
P152Y	8.62099	8.84438	10.8349	9.74698	8.44269	10.1158	NA	NA	10.4705	9.92922	11.1762	11.2059	6.99454	NA	9.29666	9.60668	7.32102	7.96968	8.42243	8.59073	10.4267	10.1823
A153C	9.03277	7.4263	8.23614	7.29531	7.1702	8.58985	NA	7.85935	8.06663	6.59473	9.94471	9.54305	7.98718	NA	8.51509	7.34673	5.19707	6.73844	6.99931	NA	9.48811	9.65981
A153D	NA	7.16327	7.23614	5.36931	NA	8.36746	8.00547	NA	NA	NA	6.64093	8.32066	NA	NA	NA	NA	NA	NA	NA	NA	7.93791	6.20038
A153E	11.3182	11.1451	10.2361	11.342	11.2233	10.6894	11.5498	11.4838	10.7105	11.4021	11.1487	11.162	10.3091	11.5554	11.235	10.8386	11.159	10.8814	11.2723	11.1255	10.175	11.5927
A153G	10.1202	10.3959	9.87999	9.53924	9.84828	10.4264	9.00547	NA	8.97353	9.98705	11.8109	12.3356	7.98718	8.0111	9.07149	9.80616	8.78203	8.3234	8.87378	7.99617	11.218	11.4609
A153H	7.3547	7.4263	NA	6.21731	7.65563	NA	NA	NA	6.38856	7.40208	8.22589	8.54305	NA	NA	6.42763	7.66865	NA	NA	NA	NA	7.30049	7.61542
A153I	10.0772	9.59623	NA	7.21731	NA	7.36746	NA	NA	6.87399	6.91666	7.64093	7.73569	NA	NA	NA	7.66865	NA	6.73844	NA	NA	8.77442	7.20038
A153K	NA	6.84134	NA	NA	NA	NA	NA	NA	6.38856	NA	6.81086	8.54305	NA	NA	7.59756	NA	NA	NA	NA	NA	7.13056	6.61542
A153L	11.6177	11.4561	8.55806	9.00158	9.49213	9.95242	9.74244	NA	8.76707	8.68219	10.016	10.2593	8.98718	9.0111	8.81995	9.04717	7.51899	8.15347	NA	7.99617	9.34001	9.37031
A153M	9.67662	9.88573	NA	7.90537	6.84828	7.7825	8.74244	NA	8.6516	8.91666	9.13279	8.32066	10.1027	10.1266	10.472	9.51665	5.19707	NA	8.87378	NA	8.65412	8.31586
A153N	7.61773	8.74823	8.55806	8.25684	8.65563	8.58985	NA	NA	8.76707	8.76465	9.22589	9.32066	NA	NA	8.23499	8.34673	6.78203	7.15347	NA	NA	8.52288	8.07485
A153P	8.84012	8.84134	9.48406	9.69124	9.84828	9.86996	8.00547	NA	9.45895	10.6171	10.8208	11.6183	7.72414	8.42614	7.42763	8.80616	7.07154	8.85391	9.11479	8.3181	10.1966	10.5462
A153Q	10.5563	11.0508	9.04349	6.21731	NA	8.36746	NA	NA	8.1541	7.76465	8.54782	8.90562	NA	NA	7.59756	NA	7.07154	6.73844	NA	NA	8.03745	9.00774
A153R	9.89075	10.3332	9.48406	9.15591	9.84828	9.58985	8.42051	8.59632	10.6365	11.2094	11.4801	11.2593	10.1571	10.9497	10.45	10.2536	7.19707	7.4754	8.87378	8.58113	11.1966	10.9905
A153S	11.9397	11.8071	11.0435	11.0189	11.1337	11.5899	10.508	10.1813	11.5823	11.9956	14.0289	13.9451	10.8616	11.5554	11.3103	11.739	10.5069	10.1077	10.8738	9.99617	13.3903	13.1351
A153T	12.2902	12.4634	12.313	12.4883	12.197	12.3061	12.1754	12.5412	12.1959	12.1646	12.252	12.4361	12.5621	12.4705	12.0858	12.1411	12.4259	12.7004	12.7181	12.566	12.4704	12.4033
A153V	10.0772	10.2676	10.5581	9.73389	10.1337	9.86996	10.4205	10.5223	10.089	10.1797	10.6633	10.1951	9.57214	9.74807	10.0715	9.73904	10.0384	10.2409	10.1148	9.80352	10.2391	10.0749
A153Y	7.84012	8.54178	NA	6.74783	6.84828	NA	NA	NA	6.87399	8.40208	7.96286	7.32066	NA	NA	6.01259	6.93169	NA	NA	NA	NA	7.45249	NA
V154A	10.8122	10.266	11.9142	11.9441	11.1006	11.7437	9.00458	8.59397	11.9066	11.9497	12.1425	12.5994	10.6497	10.0103	11.0577	11.0211	9.6988	10.324	10.5849	11.086	12.1252	12.2286
V154C	NA	6.83969	10.4512	10.7938	10.2103	10.3745	9.22698	8.27204	10.8681	10.9586	11.0979	10.6956	7.40176	9.23273	9.75028	11.2313	8.36622	9.40198	10.1154	9.45795	10.8089	10.888
V154E	8.61579	9.29912	11.5637	11.2908	11.8639	11.898	10.5071	10.442	11.7247	11.8298	11.7913	11.4693	10.6872	11.0692	11.1698	10.9033	10.9864	11.2201	11.3218	11.8059	11.5459	11.6765
V154F	6.61579	7.16162	NA	NA	NA	NA	NA	NA	NA	NA	7.10611	7.74138	NA	NA	NA	NA	NA	NA	NA	NA	6.45842	7.20619
V154G	12.1289	11.8621	11.7336	12.0913	12.1101	11.7668	11.705	11.7956	11.5575	12.1167	12.2466	12.2492	11.5916	12.3323	11.8121	11.5582	11.8687	11.597	11.9068	11.5531	11.8644	12.3627
V154H	9.11829	9.00961	10.0491	9.30029	9.10063	10.4333	8.00458	NA	10.3591	10.5079	11.4984	11.8911	7.40176	NA	7.23571	7.3487	7.07077	7.73902	6.99992	8.58348	11.5202	11.1604
V154I	9.98503	9.16162	11.8564	11.9861	12.3996	12.147	11.8791	11.442	12.1978	12.2304	12.4796	12.0989	11.6872	10.9489	12.0722	12.1942	11.617	11.6459	11.5849	12.0209	12.3313	12.5579
V154K	10.0308	9.79389	12.0231	11.6671	11.7716	12.1645	8.74155	7.857	12.3121	12.561	12.7473	12.9893	7.98672	8.7473	10.2357	9.93366	7.61133	9.47598	10.2729	8.58348	12.6082	12.4541
V154L	10.5227	10.4247	13.0361	13.0382	12.9134	13.4115	12.0343	10.1789	13.3865	13.2734	13.3712	13.5358	11.7237	11.1258	12.3999	12.5966	11.2838	11.6298	12.0874	12.5684	13.3313	13.2396
V154M	11.2008	11.1065	13.6596	13.5412	13.3365	13.6599	12.2525	11.0269	13.8352	13.6725	13.8899	13.624	12.1432	12.5128	13.0794	13.2252	12.0165	12.3829	12.7637	12.8565	13.7604	13.6297
V154P	8.83818	10.0096	7.24173	8.7528	9.17463	9.37445	NA	NA	8.88102	9.88642	9.77596	9.74138	8.40176	8.01034	NA	7.3487	6.41869	7.73902	7.41496	7.58348	9.91785	9.75051
V154Q	NA	7.42465	7.24173	8.54421	8.94017	9.95942	NA	NA	8.98056	8.30146	9.7552	9.9893	NA	NA	NA	NA	5.61133	NA	NA	7.58348	9.22396	9.70869
V154R	8.83818	9.42465	11.0491	11.2471	10.8971	11.8556	8.41962	NA	11.6128	11.6122	12.0433	12.4693	7.72368	8.7473	8.51582	9.25559	8.1963	9.47598	8.22231	8.80587	11.8644	12.0306
V154S	9.67469	9.36325	11.7495	11.3607	11.5109	12.147	8.41962	NA	11.5331	11.8105	12.5263	12.2805	8.57168	NA	8.95192	9.3487	8.41869	8.47598	10.1698	9.99852	12.2913	11.9788
V154T	10.7033	11.3943	14.1516	14.1874	14.2277	14.5174	12.6864	10.9159	14.4146	14.3459	14.3209	14.2212	12.7055	12.4915	13.3709	13.8204	12.8851	13.6658	13.513	13.9174	14.1575	14.2341
V154Y	9.78572	10.232	9.14862	9.94718	10.1746	11.147	NA	8.27204	10.0509	10.5783	12.1061	12.1508	8.40176	8.7473	9.23571	9.87226	8.41869	7.96141	7.73688	8.99852	11.7659	11.7811
A155C	7.03169	6.42601	10.3362	9.94033	10.6414	10.4976	9.00954	10.0844	10.5053	9.73506	10.6272	10.9548	10.3118	9.88862	10.292	10.5253	10.0423	10.8039	9.87912	9.58857	10.8963	10.0847
A155D	10.2016	10.2334	11.1067	11.1451	11.7549	11.6798	10.0095	8.27703	11.3551	11.7143	11.4443	11.7226	10.0488	9.88862	10.1619	10.9404	9.616	10.33	10.5896	11.1735	11.3606	11.1644
A155E	10.2016	10.6484	11.0301	10.3056	10.8824	10.1895	10.125	8.86199	10.6789	10.2496	10.0929	10.0672	9.79727	10.6771	10.5001	9.99925	9.88279	10.7748	11.0344	11.048	10.6492	10.2976
A155F	10.2016	8.92851	12.4386	12.3032	12.5395	13.1895	NA	8.86199	12.8505	12.6001	12.716	12.5782	10.1054	9.75112	10.8091	11.5253	10.5108	10.6519	11.7235	12.2515	12.8139	12.5677
A155G	10.4911	10.9071	12.8486	12.7839	13.2132	13.3129	12.7996	12.2543	13.2237	13.2278	12.9719	13.0399	12.6717	12.658	12.9963	13.1563	12.4615	12.5863	12.7416	12.6618	12.8896	13.0473
A155H	10.813	10.9071	12.4086	12.1714	11.8935	12.8306	8.7465	7.86199	12.6527	12.617	13.2811	13.4318	8.86439	8.42919	11.5633	11.9701	8.616	7.96742	9.32658	10.0911	13.2262	13.0304
A155I	9.98588	9.59593	8.57066	8.94033	8.9475	8.96711	NA	NA	9.28847	8.19073	10.1891	10.8746	NA	NA	7.43401	NA	7.07543	7.96742	7.41969	NA	9.84187	9.43258
A155K	9.27962	9.59593	11.5155	10.8325	11.1638	11.6552	NA	NA	10.7084	10.9096	12.1696	11.9932	8.57488	NA	9.29199	9.3554	8.31644	7.16007	9.58962	8.32553	11.7561	11.7442
A155L	10.813	11.0699	13.4582	13.2769	13.5254	13.9919	10.8169	9.59895	13.4032	13.2278	13.7387	13.7565	10.6144	8.75112	12.0339	12.1368	11.3371	11.8183	11.9895	12.5886	13.6748	13.6167
A155M	9.78658	9.74793	12.7325	12.8811	12.8084	13.1101	11.9481	10.862	12.9214	12.8819	12.8098	13.0582	10.7269	10.7511	12.0634	12.2623	11.4925	11.915	12.1339	12.3074	12.8625	12.6586
A155N	11.0541	11.163	14.2739	14.3745	14.3738	14.5621	13.9792	13.72	14.1111	14.1642	13.9775	13.8381	13.1929	13.4065	13.8069	14.1069	13.5017	13.9512	13.6865	13.5505	14.0498	13.628
A155P	8.20161	8.92851	NA	7.37961	7.66739	8.60454	NA	NA	7.53845	8.19073	9.26464	8.33026	7.72689	8.42919	7.89345	8.16275	7.616	7.16007	NA	NA	9.35089	9.01754
A155R	10.3536	10.4558	9.70816	8.94033	10.03	8.79718	8.42458	NA	9.07902	8.9277	11.3642	11.9152	8.21231	8.75112	9.43401	7.3554	7.93793	8.32999	8.74162	9.00361	10.5165	10.6913
A155S	11.424	11.3168	14.3067	14.1204	14.6116	14.5554	14.3553	14.2428	14.3222	14.4746	14.096	14.1419	14.016	14.2365	14.5254	14.6997	14.0211	14.457	14.1544	14.3612	14.1749	14.348
A155T	13.1558	13.0358	14.2739	14.1157	13.899	13.9721	12.3072	12.8316	14.023	13.7479	13.607	13.676	12.9441	13.4292	13.5633	13.9627	13.648	13.8466	13.5018	13.6971	13.8103	13.9175
A155V	9.98588	10.426	10.0561	10.424	10.1454	10.0451	10.0095	10.1839	10.6026	10.4131	10.4701	10.4457	10.8312	9.88862	10.4564	10.1103	10.2884	10.2475	10.5896	10.9578	10.4268	10.5321
A155*	10.161	10.3329	6.83369	7.30561	6.445	NA	NA	NA	7.66398	7.41313	8.97186	9.44574	NA	NA	7.60394	9.05583	NA	NA	7.41969	NA	8.66499	8.21018
A155Y	10.0317	9.42601	12.7956	12.3998	12.8713	13.1459	10.7465	8.27703	13.1823	12.9677	12.956	12.9052	9.98992	10.2365	11.7559	11.8946	10.8639	11.603	12.1476	12.463	12.9063	12.82
L156A	6.62578	NA	NA	NA	NA	NA	NA	NA	NA	NA	5.22273	7.31795	NA	NA	NA	NA	NA	NA	NA	NA	5.71523	NA
L156C	8.36274	7.4361	11.0469	10.6114	10.1689	11.14	NA	NA	11.4507	10.7639	11.296	11.5403	6.99517	8.43559	8.82177	8.66783	6.78535	7.96413	9.12101	10.0033	11.2283	10.7641
L156D	8.21074	8.02107	6.82448	5.37106	6.84701	7.36739	NA	NA	NA	6.59398	7.63777	8.05491	NA	NA	NA	7.66783	5.61542	NA	NA	NA	7.5897	6.61433
L156E	NA	6.85114	NA	NA	NA	NA	NA	NA	NA	NA	5.9597	NA	NA	NA	NA	NA	NA	NA	NA	NA	NA	NA
L156F	10.7957	11.2605	11.348	11.3665	11.4469	11.3971	11.6372	11.4217	11.7323	11.5128	11.9139	11.733	11.5187	11.0206	10.8557	10.3001	10.9991	11.1341	11.0353	12.0033	11.8307	11.6587
L156G	9.7957	10.2435	8.69894	7.50857	7.84701	NA	NA	NA	6.38891	NA	8.28163	7.73299	7.41021	NA	6.01442	NA	5.20039	NA	NA	NA	7.5897	8.61433
L156H	9.74126	9.6585	9.32698	9.77706	10.1689	9.48287	9.23506	9.46233	10.0212	9.40134	9.72523	9.43343	9.41021	9.24294	8.1299	9.86947	9.44831	8.6162	8.88	9.70371	9.91162	10.0406
L156I	10.0408	10.3106	9.63183	10.2488	10.2393	8.95236	10.2351	9.87737	9.92496	10.1486	10.1924	10.8204	8.58013	9.43559	9.42946	9.93087	9.90083	9.91166	10.1755	10.0033	9.91162	10.229
L156K	12.8674	12.639	7.82448	7.37106	8.30645	8.10436	NA	NA	NA	NA	8.28163	NA	NA	NA	NA	7.93087	5.61542	NA	7.00553	NA	6.93762	7.19929
L156M	11.2503	10.8284	11.7941	11.4155	11.705	11.4263	9.74963	9.29241	11.7252	11.3622	13.0063	12.9327	9.99517	9.60551	10.8889	11.0463	10.7652	11.0637	10.9752	10.5268	11.9182	11.9894
L156N	16.3846	16.4603	10.0469	10.6037	11.1138	11.891	NA	NA	6.38891	NA	10.5081	11.6872	6.99517	NA	8.23681	9.80534	9.68151	9.74173	9.32746	NA	10.8027	10.4217
L156P	10.3262	10.4659	9.88337	9.85649	9.23933	10.306	9.23506	8.61433	9.55884	10.1175	10.4707	10.1253	10.1106	10.3425	10.3602	10.1533	10.2736	9.80063	9.42057	10.0033	9.80269	10.497
L156Q	9.36274	9.17307	NA	5.37106	7.16894	8.10436	NA	NA	5.65195	NA	7.33821	7.73299	NA	NA	NA	NA	NA	6.74173	NA	NA	5.71523	8.07376
L156R	10.1701	9.98043	10.4094	9.95603	10.4016	9.58979	10.1281	9.46233	9.92496	9.95153	10.1456	10.3768	8.58013	10.4356	9.42946	9.04635	9.37031	9.24423	9.6685	9.70371	10.1526	10.8042
L156S	9.12828	10.0211	8.82448	8.95603	9.37058	9.78243	8.74963	NA	10.0894	10.2664	10.352	11.0184	6.99517	NA	9.07331	8.15326	7.93735	7.15677	7.7425	7.58823	10.0372	10.6804
L156T	10.8482	10.1731	10.6989	10.1577	10.5475	10.5898	10.0127	NA	10.8352	10.5713	12.0472	11.6872	10.7678	10.136	10.0442	9.80534	8.74471	8.4787	9.7425	9.00327	11.4878	11.497
L156V	9.50025	9.24346	9.48744	9.4754	9.705	9.10436	8.01266	8.61433	9.02118	9.50087	10.3792	9.63988	8.73214	8.43559	8.51692	7.66783	8.56962	8.15677	9.00553	9.17319	9.93762	9.61433
L156W	8.21074	8.75803	8.23951	7.29706	NA	7.36739	NA	NA	7.65195	6.17894	8.03009	8.05491	6.99517	NA	NA	NA	NA	NA	NA	NA	8.30019	8.19929
L156*	8.84817	8.93861	NA	5.37106	6.43198	NA	8.4277	NA	5.65195	6.91591	8.28163	8.31795	NA	NA	NA	NA	NA	NA	NA	NA	7.13027	NA
L156Y	7.62578	8.02107	6.82448	7.29706	7.84701	NA	NA	NA	7.97387	6.17894	8.33821	7.73299	7.41021	NA	6.42946	6.93087	6.20039	NA	NA	NA	8.37819	8.61433
Y157A	8.19459	6.41959	9.22847	8.46344	8.16111	7.77492	NA	NA	9.22911	8.49208	9.12202	9.42627	7.97941	8.0025	8.66617	8.65988	5.92588	7.73116	6.99005	NA	8.44415	9.06512
Y157C	10.5482	10.0441	8.9289	10.1246	10.0091	9.23435	9.87073	8.26596	10.363	9.71447	10.2	10.3108	9.2018	9.41754	9.84451	8.65988	10.1117	9.66976	10.1055	9.31021	10.1666	9.60569
Y157D	12.0019	11.7535	11.6208	11.8283	11.5257	11.3599	11.5812	11.7254	11.249	11.6405	11.5005	11.2494	11.3944	11.8438	11.5268	11.4672	11.5983	11.486	11.8314	11.5118	11.2921	11.7756
Y157E	7.02467	6.41959	NA	5.03717	NA	NA	NA	NA	NA	6.90712	6.80009	NA	NA	NA	6.74017	NA	5.92588	NA	NA	NA	NA	NA
Y157F	8.19459	8.15656	8.39839	8.79206	8.00911	9.35988	8.41129	9.26596	8.81408	8.28563	8.3306	8.72583	8.39445	9.73947	8.32513	8.79738	8.88935	8.60563	9.79741	7.98828	7.92957	7.77561
Y157H	10.2726	10.0441	10.3159	9.84453	10.0486	9.86238	10.4988	9.72539	9.48545	9.67265	9.89695	10.1182	10.0383	10.6655	10.3009	9.79738	10.1585	10.9536	10.3593	10.4477	10.053	9.89109
Y157I	8.93156	9.53507	8.81343	7.62214	7.64654	9.23435	NA	NA	8.51862	8.90712	8.43752	8.89576	6.97941	8.41754	NA	NA	NA	7.1462	6.99005	NA	8.37014	8.30613
Y157L	9.72511	9.64198	7.55039	7.62214	7.64654	NA	NA	NA	6.38112	NA	8.48815	7.3108	NA	NA	7.87767	8.33795	NA	NA	NA	NA	8.37014	7.77561
Y157M	8.34659	8.41959	7.81343	7.2851	7.16111	7.35988	NA	NA	7.64415	7.17015	9.21513	8.53319	NA	NA	7.58817	6.92291	NA	NA	NA	7.57324	8.02911	7.92761
Y157N	9.34659	10.1922	9.55039	9.44657	9.36275	9.94484	8.99626	10.1728	9.51862	9.22904	9.67456	10.2494	9.39445	9.87697	9.27622	8.65988	9.15854	9.1462	8.72702	10.2362	10.0049	9.77561
Y157P	9.93156	9.53507	NA	5.62214	7.42415	7.35988	NA	NA	8.14665	8.04462	8.71763	9.04776	10.0383	9.0025	9.0032	8.65988	5.92588	NA	NA	NA	8.02911	7.92761
Y157Q	7.60963	6.83463	NA	5.03717	NA	7.35988	7.99626	NA	NA	NA	6.21513	NA	NA	NA	NA	NA	NA	NA	NA	NA	6.12222	NA
Y157R	8.19459	8.53507	NA	6.2071	7.64654	7.77492	NA	NA	6.86654	7.17015	7.71763	9.42627	NA	NA	NA	NA	NA	NA	NA	NA	7.12222	8.19065
Y157S	9.54823	9.15656	8.03582	8.24663	8.74608	9.58227	7.99626	NA	8.58275	8.58519	9.51281	8.89576	8.56437	NA	8.9418	9.24484	7.30439	7.73116	7.99005	8.57324	9.70718	9.41304
Y157T	9.83202	8.53507	7.55039	5.03717	7.64654	NA	NA	NA	7.75963	7.90712	8.80009	8.04776	7.97941	NA	6.41824	7.33795	NA	NA	NA	7.57324	8.37014	7.92761
Y157*	11.9554	11.5071	11.586	12.0595	11.6336	11.1672	11.6592	12.1728	11.5268	12.0198	11.8733	11.3108	11.8539	11.8099	11.9805	11.6234	11.8134	11.6381	12.1193	12.0106	11.3606	11.8911
T158A	9.60916	9.00483	10.763	10.6482	10.8091	10.9608	10.0066	9.97466	10.9296	10.6635	10.9816	10.1308	10.2099	10.232	10.7342	10.9371	10.7759	10.8023	10.7739	10.5229	11.1124	10.7673
T158C	8.72464	8.41987	11.4874	11.7277	12.4399	12.1832	9.88102	10.0816	11.7083	11.9193	11.6697	11.3234	10.3568	11.2826	10.9696	11.3745	11.1706	11.5678	11.3936	11.882	11.8356	11.7775
T158D	10.6966	10.5073	14.1494	14.1993	14.902	14.4879	14.3285	14.2458	14.2214	14.3738	13.593	13.9479	14.2228	13.9324	14.788	14.9906	14.8834	14.8623	14.6428	14.6067	13.9931	14.1154
T158E	9.19412	9.58979	13.1583	13.3209	13.7974	13.7739	13.7791	13.578	13.2713	13.2484	12.7132	12.9084	13.4305	13.1661	14.0098	14.0211	13.957	13.5805	13.6878	13.6504	13.2279	13.1293
T158F	10.6389	10.7891	9.82443	9.2577	8.31433	9.69778	NA	NA	9.87899	9.12094	10.8414	11.2303	7.72451	NA	8.1309	6.93714	7.20098	7.74338	8.2237	8.32126	10.1124	10.0099
T158G	8.34613	6.41987	9.6989	10.4745	10.7618	11.4633	10.8139	9.73365	10.357	10.3787	10.068	9.73846	10.5319	9.23197	10.6593	10.5616	10.1859	10.7434	10.7017	10.7542	10.5946	9.57179
T158H	7.34613	7.83491	10.6657	10.6407	11.2812	10.5458	8.00655	NA	10.9171	10.5974	10.596	11.1979	9.40258	10.0096	10.2378	9.93714	10.0754	10.9133	10.3705	10.0868	10.6587	11.2026
T158I	10.9311	10.9434	10.1464	10.2282	9.8549	9.96082	10.5091	9.97466	10.4467	10.2698	10.8897	10.9864	10.688	10.0096	10.0743	10.5221	10.2454	10.9398	9.32324	9.5843	10.3446	10.2026
T158K	11.9068	11.3741	12.0208	12.3543	12.5344	12.4202	11.7435	11.6318	12.1749	12.7007	12.5152	12.4109	11.0173	12.2575	12.0229	11.7951	11.7759	11.713	12.1977	11.6718	12.3925	12.4378
T158L	11.1739	11.1568	13.3109	13.329	13.8521	14.4809	9.00655	8.27422	13.7101	13.566	14.3422	14.4493	9.86201	9.74654	10.8567	11.2829	10.1079	11.0164	11.6258	12.1892	14.1823	13.9905
T158M	6.60916	6.41987	10.4489	11.0198	11.4988	11.3145	9.59152	NA	11.1377	11.2978	11.1175	11.096	9.20994	8.00957	9.98504	10.1071	10.4489	10.5507	11.1712	10.0868	11.0178	10.9214
T158N	10.0242	10.3585	13.6866	13.7964	14.0373	13.8784	13.7614	13.8889	13.7703	13.6472	13.3212	13.1731	13.8162	13.5014	14.2281	14.1531	14.1944	14.0743	13.8961	13.9002	13.5145	13.5154
T158P	10.9784	11.2943	10.8833	10.8556	10.3785	10.3759	10.5915	10.5961	10.6863	10.9897	11.0426	10.9084	10.8288	11.0096	10.8734	10.9371	10.616	10.8308	11.1977	10.8067	10.9425	10.9751
T158Q	7.60916	7.15684	10.4094	10.4233	11.3143	11.0003	10.4216	9.85918	11.0829	11.0403	10.771	10.6927	10.7245	10.1251	10.3373	10.8757	10.9647	10.3283	10.9399	10.6432	10.705	10.8844
T158R	8.83155	9.64226	10.3688	10.1357	10.4095	11.1832	9.00655	NA	10.701	10.7872	11.8067	11.6454	NA	9.00957	9.1309	8.5221	8.70348	9.55074	9.00131	9.80669	11.475	11.425
T158S	10.3818	11.1017	13.6232	13.4406	13.0497	13.6674	13.6884	12.7978	13.5352	13.3885	13.2565	13.5	12.0891	12.469	12.7836	13.2947	12.2454	12.4713	12.5762	12.7675	13.1686	12.9883
T158V	9.41652	8.29434	8.04682	7.50767	7.17683	9.25032	NA	NA	8.97852	8.18235	8.92716	9.1979	NA	NA	NA	7.35218	5.20098	7.48035	NA	7.5843	8.45709	9.20256
T158W	7.34613	7.83491	8.40939	7.80313	NA	9.37586	NA	NA	7.39356	7.18235	9.49974	9.06039	NA	NA	6.01542	NA	5.61602	NA	NA	NA	8.52748	8.78752
T158*	8.72464	8.00483	7.23947	7.44056	6.8549	9.25032	NA	NA	6.39356	7.91931	10.1496	10.5458	7.40258	NA	7.01542	8.93714	5.20098	NA	NA	7.5843	9.45709	10.0099
T158Y	10.5788	10.5628	9.23947	9.6332	10.1768	9.69778	NA	7.85918	8.53106	9.64178	11.9364	12.0783	8.40258	NA	8.67838	6.93714	8.20098	8.48035	8.2237	9.32126	11.4839	11.488
K159A	6.6093	7.64263	8.5622	8.4387	8.65797	10.0382	NA	NA	9.59466	8.76595	9.81303	10.2001	NA	NA	NA	6.92858	NA	NA	NA	7.57978	9.4188	10.1084
K159C	7.6093	8.0052	10.4497	10.6463	10.2769	10.7903	NA	NA	10.6858	10.8055	10.803	11.2952	6.98149	NA	7.74369	NA	5.92942	8.32181	7.73201	8.99481	10.7033	10.6389
K159D	8.93123	7.42024	10.9952	10.3683	10.8506	10.6972	NA	NA	11.1372	10.5502	11.0268	11.0982	NA	NA	6.74369	8.15098	8.06692	7.73685	9.99505	9.16474	10.9536	10.5235
K159E	9.27227	9.2276	9.94071	9.7743	10.0205	9.96019	9.41446	10.3555	9.79901	9.88143	10.0181	10.0626	9.71846	9.58884	9.27974	8.66555	10.1773	9.54421	9.31698	9.45425	9.65696	9.47456
K159F	9.6093	9.47914	9.5622	9.2752	10.9167	11.5182	8.99942	NA	9.28055	9.40338	10.956	11.3845	NA	8.00388	7.22912	8.15098	5.19245	7.47382	7.41008	8.31674	9.91475	9.97413
K159G	10.1943	9.35884	12.9682	12.8228	13.2082	13.4838	11.8068	10.516	13.3355	13.1352	13.1168	12.7293	11.9664	11.9108	11.9531	12.4729	12.379	13.0345	12.9179	12.6387	12.9213	13.076
K159H	10.907	10.8797	13.2403	13.2113	13.4393	13.7733	8.41446	NA	13.5264	13.5059	13.2578	13.2405	10.2039	9.22627	10.8312	10.9875	11.2728	11.5782	12.3526	12.7762	13.2882	13.3205
K159I	8.48377	8.29471	8.6997	9.38623	10.2082	10.5452	NA	NA	9.24102	9.23988	10.1977	10.548	NA	NA	7.00672	NA	7.06692	7.47382	NA	8.31674	9.30332	10.1401
K159L	10.1118	9.69326	11.3277	10.9712	11.5371	12.266	NA	NA	11.0136	11.3774	11.5856	11.4131	7.98149	8.41891	NA	7.66555	7.99981	6.73685	7.41008	8.80217	11.5084	11.6827
K159M	9.27227	9.64263	10.8252	10.9771	11.0985	11.405	7.99942	8.26807	11.3749	10.918	11.3574	11.4686	8.39653	9.00388	7.88119	8.66555	8.60749	7.15189	9.11052	8.80217	11.1887	11.1401
K159N	10.5162	10.4791	12.2061	12.0687	12.1905	12.6729	10.5844	9.07543	12.2805	12.2614	12.3913	12.1669	10.7541	10.3258	11.433	12.0301	11.1849	11.7217	11.4975	11.7762	12.4049	12.0089
K159P	9.02434	9.53572	8.6997	8.09077	7.65797	9.49071	8.73639	NA	8.39302	8.29647	9.7092	10.2642	NA	8.00388	NA	8.34362	NA	NA	6.99505	7.57978	9.17779	9.37147
K159Q	8.19426	8.42024	11.171	11.1653	11.4653	11.4341	10.3214	9.438	11.0018	11.2542	11.3505	10.9106	9.39653	9.22627	10.3044	10.0441	10.5264	10.8523	10.6955	11.0392	11.016	10.902
K159R	12.1329	11.9542	14.6412	14.4763	14.7148	14.6881	14.1693	12.7759	14.6161	14.4618	14.5364	14.6263	13.9043	13.794	14.3287	14.4857	14.1534	14.4895	14.2804	14.3828	14.6	14.5708
K159S	12.8698	12.7541	14.7221	14.3324	14.008	14.4592	13.0727	11.4775	14.4198	14.4178	14.8489	14.5893	12.5962	12.5687	13.0291	13.2078	12.8435	13.2234	13.2493	13.4867	14.3404	14.4239
K159T	11.5789	11.4935	13.6791	13.4705	13.4052	13.9652	12.523	11.7916	13.7077	13.7124	13.5724	13.7406	12.0112	11.9108	12.5562	12.7359	12.1544	12.4828	12.9179	13.2427	13.4463	13.6691
K159V	9.48377	8.83528	10.3696	10.0237	11.1905	11.1478	NA	NA	9.82598	10.181	10.9918	11.3845	NA	NA	NA	NA	7.30793	6.73685	8.21744	8.31674	10.6412	10.1084
K159W	9.27227	7.42024	8.24027	8.2163	9.75751	9.69716	NA	NA	6.87845	6.18099	9.25782	10.0626	7.39653	NA	NA	NA	6.19245	NA	NA	NA	8.38132	7.61658
K159*	9.5479	10.5357	9.5622	8.85373	8.85062	NA	8.99942	NA	7.97798	7.76595	9.62039	10.133	7.71846	NA	8.66969	8.51355	7.99981	8.32181	8.99505	NA	8.83383	9.0089
K159Y	9.34627	11.5902	NA	NA	11.2257	12.5045	NA	14.0625	NA	NA	11.8477	13.998	NA	NA	NA	12.016	5.92942	8.61132	7.99505	9.57978	NA	NA
L160A	8.93129	9.08266	12.2714	12.0289	12.6523	12.6206	8.4174	7.8542	12.6816	12.5568	12.5654	12.4924	10.4439	8.42328	10.8529	11.0201	10.996	11.6788	11.9051	12.085	12.4779	12.594
L160C	9.0244	9.29417	12.1449	12.2209	12.4953	12.2139	11.5467	10.1761	12.5259	12.5335	12.071	12.0774	10.7571	11.2813	12.2909	12.6514	11.6891	12.2947	11.8727	12.042	12.3283	12.4176
L160D	8.19433	7.83474	9.14486	7.95284	9.85144	9.78768	NA	NA	8.24053	9.2407	9.66292	9.98544	NA	NA	NA	NA	NA	NA	NA	NA	9.26285	9.00907
L160F	11.4673	11.4346	12.9659	12.7272	12.9652	12.8751	12.4618	12.1761	12.9563	12.8353	12.8694	12.9759	12.3537	12.6901	12.7754	13.2605	12.0594	12.6309	12.3558	12.3014	12.9884	12.8115
L160G	10.6683	9.69272	9.93841	10.3679	12.2002	12.4881	NA	8.26924	10.7	11.1818	11.4923	11.8668	NA	8.00824	8.23402	9.25452	8.0717	6.74016	8.41329	9.58255	11.2421	11.1245
L160H	8.72484	9.29417	12.2714	12.2627	12.3906	13.1971	12.2503	11.4392	12.3514	12.6896	12.5232	12.8036	11.9073	11.4677	12.5247	12.5275	11.2196	12.0859	11.9831	12.2264	12.4779	12.3582
L160I	7.83176	7.64209	11.1449	10.7807	11.7583	11.3423	10.941	10.4392	11.1791	11.2551	10.8402	11.5449	10.7215	10.6712	10.9502	11.5176	11.2047	11.3647	11.2959	11.1269	11.1559	11.3032
L160K	8.0244	7.4197	NA	5.04595	NA	7.37264	NA	NA	5.65557	8.18181	7.64056	7.73751	NA	NA	NA	NA	NA	NA	NA	NA	6.94093	8.07618
L160M	8.0244	7.64209	8.40789	8.13341	8.31088	8.95761	NA	9.43917	7.87796	9.29729	8.59475	8.73751	7.72147	10.3302	8.01163	8.51755	8.9342	8.85564	7.41329	7.58255	8.13357	8.07618
L160N	9.41672	8.83474	12.1922	12.2699	12.2351	12.5426	9.87683	NA	12.3744	12.4042	12.1244	12.3225	9.98451	10.6712	11.449	11.6144	11.4578	11.8134	11.5008	12.4894	12.1559	12.3447
L160P	8.83176	8.15666	6.82293	7.13341	NA	NA	NA	NA	7.0706	7.4042	8.16412	7.73751	6.98451	NA	7.01163	8.80706	NA	6.74016	6.99825	NA	8.13357	9.07618
L160R	8.19433	8.4197	6.82293	NA	NA	NA	NA	NA	6.65557	NA	8.22552	NA	6.98451	NA	NA	NA	NA	NA	NA	NA	6.94093	7.93868
L160S	9.54796	9.74163	11.6303	11.4638	11.8958	11.9971	10.1178	9.8542	11.9593	11.9097	11.6063	11.825	10.1	10.4233	9.8861	10.3018	10.543	10.4406	11.2713	11.457	11.7629	11.5825
L160T	9.9786	10.5627	13.2714	13.0247	13.5379	13.8804	9.87683	NA	13.5524	13.6922	13.7582	13.9567	9.79186	9.5932	10.3093	10.3018	11.5896	11.5815	12.6801	12.9634	13.5237	13.5326
L160V	13.0797	12.6613	14.0772	14.0711	14.097	13.8645	13.7483	13.1761	14.0436	13.9999	13.8451	13.825	13.4275	13.7362	13.7508	13.7864	13.6539	13.7772	14.0169	13.8178	13.7298	13.9274
L160W	12.2912	11.7416	12.2038	12.6898	12.4137	12.6457	12.2754	11.8542	12.4149	12.8683	12.5801	12.4099	11.7746	12.2562	12.3574	12.0201	12.163	11.8134	12.1682	12.3195	12.0223	12.7357
L160*	9.72484	10.4786	9.40789	8.6898	7.85144	8.78768	10.0024	NA	8.31853	9.59685	9.5232	9.73751	8.39955	9.00824	9.18155	8.15498	8.56647	7.74016	8.99825	8.58255	9.49112	8.78667
L160Y	10.4167	10.4494	13.5644	13.5084	13.3433	13.6015	12.7212	11.8542	13.6705	13.644	13.6643	13.8408	12.5695	12.5526	13.3093	13.8071	12.2307	12.7251	12.9051	13.407	13.9231	13.7842
G161A	11.066	10.8988	8.92727	9.86786	10.2969	10.5284	7.99448	8.26418	9.91562	10.3381	11.8229	12.5448	9.56221	NA	8.22388	9.42429	8.06241	8.95281	9.21018	7.57127	11.3011	11.6483
G161C	9.19148	9.41772	8.68626	8.64968	8.29691	7.35846	8.40951	9.96462	9.10204	9.04262	9.05445	8.30957	9.09272	8.00041	9.70193	9.42429	9.48562	9.95281	9.92639	9.30824	8.70615	8.60387
G161D	11.3435	11.0995	10.6531	11.4316	10.6448	10.4739	10.4095	11.1711	10.7991	10.773	10.5351	10.8945	11.0361	11.6249	11.0747	11.5656	11.3909	11.503	10.9878	11.0738	10.8216	10.9258
G161E	8.02156	8.41772	NA	NA	NA	NA	NA	NA	NA	6.16815	5.95012	NA	NA	NA	NA	NA	NA	NA	NA	NA	NA	NA
G161F	NA	8.00268	NA	NA	NA	NA	NA	NA	NA	NA	5.21315	NA	NA	NA	NA	NA	NA	NA	NA	NA	5.70615	NA
G161H	8.19148	8.29219	6.81179	5.3569	NA	NA	NA	NA	6.865	NA	5.95012	NA	NA	NA	6.00149	NA	NA	NA	NA	NA	6.92854	6.9258
G161M	7.02156	7.41772	NA	4.61993	NA	8.58085	NA	NA	NA	6.58318	7.43554	7.30957	NA	NA	NA	7.33683	NA	NA	NA	NA	6.92854	6.9258
G161N	NA	7.83276	7.22683	6.03497	6.83748	NA	7.99448	NA	6.865	NA	7.08762	8.04654	NA	NA	NA	8.14418	NA	NA	NA	NA	7.70615	6.60387
G161P	7.34348	8.00268	NA	NA	NA	NA	NA	NA	NA	NA	NA	7.30957	NA	8.00041	NA	NA	NA	NA	NA	NA	NA	NA
G161Q	10.3791	10.2251	8.03418	8.2829	6.83748	NA	NA	NA	7.22757	NA	8.08762	8.04654	NA	NA	7.41653	6.92179	6.18794	7.14546	6.98779	NA	8.70615	7.77379
G161R	7.82891	8.15468	8.54876	7.3569	8.00741	7.35846	NA	NA	7.865	6.58318	6.95012	8.04654	NA	8.73738	8.41653	8.14418	6.92491	8.31538	6.98779	NA	7.44311	7.18883
G161S	10.231	10.6656	10.4748	10.1847	10.5924	10.4174	10.6574	10.0715	10.3614	10.7531	10.6726	10.1169	9.85171	10.1159	10.2494	9.79626	10.3712	10.4309	10.2102	10.4457	10.2086	9.96142
G161T	7.82891	7.41772	NA	4.61993	6.42245	NA	NA	NA	6.05764	7.16815	5.62819	NA	NA	NA	NA	NA	NA	NA	NA	NA	NA	NA
G161V	8.722	9.22507	8.03418	8.64968	9.00741	NA	8.73144	NA	8.75808	7.90511	8.15175	8.72461	7.71421	NA	9.11697	7.65876	7.9953	9.05235	7.98779	8.79366	7.44311	9.41122
I162A	8.19159	7.83278	11.4022	11.6618	12.1831	12.2548	11.4141	11.1729	11.8705	11.7073	11.7841	11.6363	11.0093	11.062	12.1282	11.927	11.5767	11.6244	11.6544	11.6908	11.9662	11.3091
I162C	7.60663	NA	9.9872	10.602	10.458	11.0645	11.3683	8.85097	10.7356	10.5656	10.1421	10.3733	9.91811	8.74003	10.0355	10.0969	9.99745	10.0556	10.4508	10.5753	10.6506	9.73799
I162D	7.60663	7.64013	10.9047	11.0786	11.2862	11.364	10.8735	9.07336	10.958	11.4085	10.7004	10.7738	9.64248	9.74003	10.5706	10.5515	10.3466	10.6406	9.57635	9.44975	10.9599	10.6087
I162E	6.60663	NA	9.31978	9.18947	9.23556	8.77905	8.99902	NA	9.19244	9.63272	9.41571	8.7294	8.20191	9.00306	9.46522	10.4713	8.30557	9.05559	8.40643	9.57528	10.127	9.51559
I162F	8.19159	7.64013	9.1392	9.91009	9.3668	9.47949	NA	NA	10.3669	10.4212	10.1889	9.89933	8.20191	NA	8.66875	9.9859	6.77505	NA	8.40643	8.57528	9.93439	10.0681
I162G	NA	6.41774	7.55424	8.46599	6.42821	8.36401	NA	NA	7.38508	7.39568	8.63435	NA	NA	NA	8.00578	6.927	NA	6.73366	NA	NA	7.82747	7.19367
I162H	11.3071	11.2757	11.6074	11.0621	11.6377	10.9083	10.8735	9.07336	11.292	10.8171	13.3452	12.8379	10.2525	8.4181	10.6687	11.2489	9.30557	9.47063	10.3606	10.5753	12.3558	12.0599
I162K	9.41398	9.73967	10.8173	10.7122	11.0331	10.949	11.0579	9.72544	11.1717	10.9103	10.834	10.8587	10.0384	10.2255	10.5706	10.6996	9.99745	10.1487	9.86586	10.2382	10.985	10.5394
I162L	9.60663	9.64013	12.1512	11.9132	12.0912	12.101	11.6235	11.2202	11.9211	11.8075	11.8242	11.6363	10.9491	11.5474	11.8387	12.07	11.6219	11.7926	11.8494	11.8232	12.2145	12.0096
I162M	9.66552	10.1182	10.4418	10.8789	10.9093	10.4795	11.4141	10.266	10.555	11.2177	10.9011	10.8169	10.7165	11.1185	11.2282	10.2489	10.7549	11.126	11.3606	10.7452	10.8413	11.035
I162N	10.414	9.83278	10.7559	10.8406	10.6761	10.7332	9.73598	9.72544	10.6779	10.7583	10.7533	10.9773	10.0384	9.4181	10.5293	10.9859	9.53587	10.5063	9.57635	10.8972	10.7852	11.4161
I162P	9.19159	9.35634	11.2096	11.0227	10.3027	11.6119	NA	NA	11.403	11.0478	12.0564	11.612	NA	NA	9.22818	10.1494	7.99745	9.54102	9.49389	8.79767	11.7709	11.8182
I162Q	7.82902	7.64013	10.4418	10.3435	10.3978	10.101	10.9376	9.85097	10.5061	10.4463	10.6678	10.6836	9.78687	9.58803	9.46522	11.0425	8.89053	10.1029	9.79874	9.69076	10.6348	10.1323
I162R	11.3436	11.2078	12.708	12.6058	12.657	12.6617	12.6039	11.6923	12.4683	12.6272	12.7507	12.3876	11.6425	12.251	12.4038	12.4189	11.6712	12.1821	12.1878	12.0127	12.5946	12.274
I162S	9.26959	9.15471	12.4515	11.9881	12.3746	11.8665	11.9376	11.3953	12.3299	11.9806	12.1342	11.7955	11.2525	11.0031	11.7871	12.3193	11.0481	11.4525	11.1613	11.8483	12.2768	12.3966
I162T	9.54523	10.0422	12.4897	12.0256	12.578	12.3026	12.4141	12.2202	12.3578	12.0882	12.2004	12.5108	12.0093	12.3488	12.2912	12.5709	11.8243	12.2984	12.2644	12.0127	12.4444	12.1085
I162V	9.77655	9.73967	11.4221	11.3389	11.5015	10.9083	10.999	11.0734	11.292	11.2608	10.9011	10.9773	11.067	11.588	11.7428	11.6088	11.438	11.2984	11.5562	11.4166	11.2251	10.8375
I162W	7.82902	6.83278	9.03967	8.08412	7.84324	8.94898	NA	NA	8.76359	6.58833	8.21932	8.05133	NA	NA	6.74275	7.927	7.85306	7.73366	6.99139	8.31224	8.21449	8.19367
I162*	NA	6.83278	7.23231	5.03973	6.84324	NA	NA	NA	6.38508	6.17329	7.44171	NA	NA	NA	6.00578	NA	NA	NA	NA	NA	6.12703	6.19367
I162Y	6.60663	7.83278	11.2547	10.5396	10.8876	10.949	10.584	8.58793	10.818	10.8551	10.7429	10.253	9.30144	9.74003	9.66875	11.0425	10.2345	10.9301	10.3606	10.1602	10.0812	10.1006
R163A	8.60742	8.7402	11.8931	11.8902	11.6273	12.2255	10.7358	9.07477	11.7304	11.6774	11.601	11.9605	9.56571	11.4183	11.8403	11.6289	10.3367	10.7366	11.1089	11.2404	11.8369	11.6672
R163C	7.02246	7.41827	11.4443	10.9303	10.5463	11.6652	11.3681	9.96785	11.0076	10.9994	10.7645	10.8609	10.2031	9.87775	10.8319	11.0159	10.6748	11.0343	9.93203	11.4187	11.2275	11.0381
R163D	7.60742	NA	NA	4.62653	NA	NA	NA	NA	NA	NA	NA	NA	NA	NA	NA	NA	NA	NA	NA	NA	5.71446	NA
R163E	6.60742	7.64066	9.48282	8.94846	9.16784	9.36754	NA	NA	8.45743	9.39732	9.8447	10.4321	NA	NA	6.00743	7.34348	6.41609	7.47357	NA	NA	9.45143	10.4192
R163F	6.60742	7.15524	8.23489	7.501	6.43087	8.36754	NA	NA	7.52454	8.17493	8.1588	NA	NA	NA	NA	6.92844	NA	NA	NA	NA	6.71446	8.19684
R163G	8.7229	7.64066	9.32235	9.43389	9.54635	9.36754	7.99883	NA	9.27456	9.44795	10.3357	10.539	8.39579	8.00328	9.32936	10.0439	7.93067	8.47357	8.8679	NA	9.55577	10.0042
R163H	8.19238	9.41827	10.7585	10.9604	11.0357	11.5105	NA	NA	11.1841	10.9994	11.6352	11.4321	8.56571	8.74024	9.32936	9.15083	8.1323	8.7366	9.57839	9.5774	11.3869	11.5892
R163I	8.02246	8.15524	11.1891	11.1343	11.6533	11.455	NA	NA	11.483	11.3449	11.2202	11.4041	8.85522	9.00328	9.8819	10.7358	11.1244	11.5092	10.4959	11.1217	11.4333	11.4321
R163K	6.60742	7.41827	10.4828	10.619	11.5324	10.1749	10.9374	11.0748	10.5245	10.6561	10.0276	9.63854	10.7177	10.8777	12.0298	11.4728	11.9397	11.2391	11.6753	11.4843	10.6373	10.8973
R163L	10.4148	10.0032	13.4876	13.3154	14.0747	13.8806	12.9057	12.3118	13.5847	13.5529	13.3443	13.3241	12.8136	12.4844	13.4309	13.6335	13.886	13.8134	13.6469	13.547	13.7679	13.7992
R163M	8.34439	8.64066	11.6272	11.7729	12.2553	11.7826	12.3208	12.5528	11.7375	11.7599	11.2051	11.4321	11.7881	11.3252	12.3473	12.6289	12.5658	12.3415	12.0084	12.0368	12.101	11.8598
R163N	9.77735	8.92077	8.81985	7.84893	8.93337	10.3061	NA	NA	7.23503	8.17493	10.2646	10.9016	NA	NA	6.42247	NA	7.06817	NA	NA	NA	9.96239	10.0381
R163P	9.10992	8.7402	12.9002	12.5414	12.7766	13.04	12.6233	12.2447	12.5965	12.59	12.6851	12.6505	11.9349	12.033	12.9342	12.7781	12.2562	12.6028	12.3154	12.3675	12.9207	12.6563
R163Q	11.1722	11.3411	12.2349	12.0472	12.1127	11.7133	10.9988	11.7268	11.8399	11.9908	11.7121	11.4321	11.7356	11.4183	11.8233	11.8353	11.9663	11.8931	12.1227	11.8504	11.8642	12.2485
R163S	10.7229	10.6407	12.6861	12.113	12.2722	12.6028	10.1143	7.85238	12.1631	12.1213	12.4807	12.4998	10.3958	10.1188	11.4448	11.3208	10.0682	10.8796	10.4959	11.2404	12.1902	12.5006
R163T	10.0669	9.15524	12.0678	12.3084	12.8059	13.0955	8.41387	8.58934	12.1473	12.241	12.7094	12.7977	8.20314	9.00328	9.00743	8.80291	9.2526	9.54395	10.2664	10.7473	12.6648	12.4761
R163V	9.48189	9.35687	12.1053	11.569	11.6141	11.483	11.3208	8.58934	11.7725	10.9994	11.5836	11.3166	10.7177	10.1188	10.7975	11.5914	11.2812	11.2391	10.6179	10.8504	11.5641	11.6563
R163W	12.3975	11.9418	12.5203	12.4552	11.8232	11.9724	11.9685	12.0748	11.7516	11.9387	12.1666	11.9984	12.5353	12.4627	12.1907	12.3093	12.4605	12.4826	12.1898	12.3144	12.2944	12.2043
R163*	NA	7.41827	NA	NA	NA	NA	NA	NA	6.65007	6.17493	5.95717	NA	NA	NA	NA	NA	NA	NA	NA	NA	6.71446	6.61188
R163Y	8.19238	8.00323	10.0929	9.59616	9.36947	10.7368	7.99883	8.26741	10.6798	9.58997	10.4681	11.0171	NA	NA	7.42247	8.15083	6.41609	7.15164	6.99343	7.99244	10.7145	10.1665
E164A	9.19147	8.83269	9.31306	8.31885	8.64325	8.77224	7.99335	7.84771	7.64149	9.10579	8.62716	NA	8.19828	9.4141	7.58493	9.24223	8.77093	8.72865	7.4015	7.98522	8.20766	8.06208
E164C	6.60651	6.41765	6.81056	7.78834	NA	NA	NA	NA	7.51596	6.16719	7.94909	7.72334	NA	NA	NA	NA	5.60101	7.14369	NA	7.57019	7.1202	6.92457
E164D	10.307	10.1902	9.74916	9.97596	9.53633	8.94217	9.57832	8.58467	9.86389	9.75215	9.94909	10.5813	9.39093	8.73602	9.77256	10.0902	9.6671	9.46562	10.1019	9.89211	9.16459	9.55684
E164F	8.72199	8.41765	NA	7.67731	NA	8.94217	NA	NA	7.51596	7.16719	9.08659	8.04527	NA	NA	7.99997	7.65727	5.60101	7.14369	6.98646	7.98522	7.57963	8.85057
E164G	10.8544	10.0806	10.6179	10.0887	10.2282	9.85971	10.932	10.7222	9.70039	10.0741	9.98471	10.4782	10.2978	10.5016	9.84127	9.65727	10.2734	10.2312	10.3557	9.89211	10.2495	10.3575
E164H	9.92844	9.92015	9.03295	8.42577	8.92335	7.77224	7.99335	NA	8.14399	9.16719	9.35508	9.04527	NA	NA	8.11545	NA	7.68847	NA	7.4015	8.30715	8.51251	8.99496
E164I	NA	6.41765	7.22559	5.61841	NA	7.77224	NA	NA	5.64149	NA	7.71463	7.3083	NA	NA	7.87444	NA	5.92293	NA	NA	NA	NA	6.60264
E164K	9.92844	10.614	9.81056	9.97596	10.1213	9.23168	10.1088	9.58467	9.86389	10.6046	9.96701	9.97127	10.6004	8.73602	10.4374	10.2895	10.3014	10.1881	10.4015	10.1551	10.1426	10.3306
E164L	9.92844	9.47654	8.68503	8.16273	7.83589	9.09417	NA	NA	6.86389	7.75215	8.53405	8.72334	7.39093	NA	7.73694	7.65727	6.40836	6.72865	NA	7.98522	8.82064	8.60264
E164N	9.10901	9.83269	8.22559	7.78834	NA	NA	NA	NA	NA	NA	6.43452	9.18277	NA	NA	NA	NA	NA	NA	NA	NA	7.29012	7.92457
E164P	10.481	10.1181	8.81056	7.98765	6.42085	8.35721	NA	7.84771	7.37846	8.97454	8.94909	9.3083	7.39093	NA	8.11545	8.50526	6.92293	7.46562	NA	8.98522	8.92755	8.99496
E164Q	8.72199	8.00261	6.81056	8.391	6.83589	NA	8.99335	NA	7.75697	7.16719	8.62716	8.5307	7.39093	NA	8.22236	7.33534	6.92293	7.72865	6.98646	7.57019	9.36812	7.41
E164R	11.1508	11.0026	7.22559	8.67731	8.83589	8.5796	NA	8.26274	8.64149	9.58223	9.85598	10.4782	9.56085	9.22145	9.3219	7.9203	7.06044	8.31361	7.72343	NA	9.51251	9.35753
E164S	10.1915	10.3245	8.39552	8.61841	8.42085	9.5796	8.40839	NA	8.51596	9.22608	9.43452	9.3083	6.97589	NA	6.41501	6.9203	8.06044	8.14369	NA	8.57019	9.24948	9.8121
E164T	9.10901	9.58757	8.92603	9.16273	9.15782	9.77224	NA	8.84771	9.10093	10.3101	9.89395	10.2469	10.2978	10.8064	9.05886	8.79477	7.92293	7.14369	8.57142	8.79258	10.1202	9.46062
E164V	9.19147	9.87708	8.81056	8.96419	9.00582	8.09417	8.99335	8.58467	9.05653	8.04166	8.43452	9.18277	8.71286	NA	9.11545	9.65727	8.68847	7.72865	7.4015	9.44465	8.70516	9.12621
E164W	NA	8.41765	7.54752	5.61841	7.83589	NA	NA	NA	7.37846	6.16719	6.21213	7.72334	NA	NA	NA	6.9203	NA	6.72865	NA	8.30715	6.1202	6.18761
E164*	9.72199	9.58757	7.81056	8.67731	8.53633	8.94217	8.73032	NA	9.30446	9.48912	8.87509	7.72334	8.85036	NA	8.66294	8.33534	8.12457	7.95104	8.98646	9.15515	9.07439	9.2465
E164Y	8.02155	8.73958	7.22559	5.61841	6.42085	7.35721	NA	NA	6.64149	NA	8.21213	7.72334	NA	8.4141	NA	NA	5.92293	NA	7.4015	NA	8.29012	6.60264
E165A	6.60738	NA	NA	6.7386	NA	NA	NA	NA	5.64649	6.90886	6.95667	NA	NA	NA	6.42243	NA	6.40972	NA	NA	NA	5.71203	NA
E165C	7.02242	9.08166	11.297	11.5578	10.6206	11.8439	10.2186	9.72286	10.907	11.1261	11.3627	11.486	9.39513	10.5891	9.63188	10.297	9.21707	9.78926	9.21093	7.57227	11.1715	11.6211
E165D	12.4654	12.4484	9.1378	9.80635	9.42416	9.36274	9.99621	9.26343	9.78944	9.28737	9.65711	9.73113	10.302	8.00414	9.06628	9.9867	9.73165	9.60484	9.21093	9.15723	9.65063	9.19486
E165G	11.1099	11.4776	11.5528	11.3913	11.5941	12.5591	9.2186	9.58536	11.0615	11.4818	13.0441	13.231	10.302	9.87861	10.1773	10.3872	10.0781	10.9268	9.79589	10.0748	12.6069	12.8435
E165I	10.38	8.74063	10.1378	9.62312	8.74608	9.58513	NA	NA	9.48779	9.87234	11.0526	11.223	NA	NA	6.42243	7.34284	5.18732	NA	7.40357	NA	10.6817	10.7997
E165K	11.9051	11.8781	13.0123	12.8946	11.068	11.9071	12.4336	10.787	13.2807	13.3418	13.9419	14.1105	14.3838	14.686	15.2314	15.0467	12.2317	10.5377	12.613	12.2161	14.1186	13.9652
E165L	8.82977	9.69172	10.2753	10.2861	10.5116	11.0632	11.5812	11.2176	10.6762	10.9089	10.9835	10.486	9.71706	8.7411	8.94599	9.1502	10.0781	9.0523	9.7255	9.98731	10.8413	11.2964
E165M	8.02242	8.53418	9.40083	9.36009	8.53963	8.58513	NA	NA	9.19081	9.34182	10.0942	10.375	NA	NA	7.74435	7.92781	NA	NA	6.98853	NA	9.90843	9.8953
E165N	NA	6.83374	NA	5.84552	6.42416	7.36274	NA	7.84839	6.38345	6.1719	6.80467	NA	8.56505	NA	8.22978	NA	NA	NA	6.98853	NA	7.71203	NA
E165R	10.1923	9.96302	12.7308	12.2742	12.2315	12.9173	10.6592	9.26343	12.4667	12.4696	12.9989	12.8292	10.3951	9.87861	11.5823	11.9576	10.0781	10.8178	10.491	11.1572	12.5783	12.7392
E165S	10.9997	11.3573	13.3807	13.2031	13.029	13.3925	12.6401	10.4334	13.053	12.8253	13.3352	13.3161	12.1895	12.0916	12.7444	12.8897	11.6024	12.5633	12.198	12.4303	13.1439	13.2465
E165T	8.34435	8.15566	10.4008	10.6748	8.83919	10.4216	9.99621	8.58536	10.3095	10.1415	11.2347	10.8604	7.71706	NA	9.59235	9.9867	7.50925	8.95276	6.98853	9.8942	11.0097	11.1335
E165V	10.2703	10.7645	11.8308	11.3465	11.029	11.3324	10.7332	10.0708	11.5534	11.4818	12.061	12.3458	11.7527	11.2265	11.6798	11.2255	9.48501	9.73037	10.9582	10.5109	12.0459	11.7698
[truncated: 105 more rows]

## Sheet: Fitness scores
Mutation	37C	30C	42C	37C TMAO	37C glycerol	42C TMAO	42C glycerol	37C Gm 25mug/mL	37C TMAO Gm 25mug/mL	37C glycerol Gm 25mug/mL
G12A	0.547511	1.52528	0.622914	0.164778	1.51973	0.848725	0.40215	1.55626	0.767395	0.954894
G12C	-0.110485	-0.703237	0.00264169	-0.218895	0.00181109	0.0375638	-0.156191	-0.047384	0.130907	-0.119302
G12D	0.367005	-0.935183	-0.669336	-0.0864545	-0.189666	0.10863	-0.572205	0.517213	0.377188	0.0967771
G12R	-0.737902	0.0322697	NA	-0.642577	1.2191	-0.554952	-0.954972	0.477252	0.446652	1.4197
G12S	0.0923718	0.101938	-0.191879	0.0605428	0.459174	-0.191735	0.0584947	0.30795	0.0136976	0.541312
G12V	0.31904	-0.0865968	0.602478	0.162778	0.188278	0.194213	0.195633	0.242038	0.297135	-0.138157
S13C	0.479821	-0.0254074	-0.158475	0.439236	-0.0555934	0.000475241	0.39527	-0.401072	-0.212057	-0.252503
S13G	-0.0169062	-0.129701	0.0895038	-0.0398894	0.0607541	-1.0938	0.318478	-0.0225857	-0.228688	0.00756109
S13I	0.541699	0.128867	0.79866	1.09672	0.885687	0.722868	-0.0795642	0.673573	0.647118	0.660167
S13N	-0.0259618	0.190438	-0.23511	0.155082	0.0368916	0.499841	0.140392	0.138169	0.126345	0.00109386
S13R	-0.314058	-0.499071	0.246027	0.0827618	-0.332965	0.253116	-0.376898	-0.082897	-0.411309	-0.227667
S13T	0.681475	0.857949	NA	0.685162	0.614311	NA	0.31721	0.613802	-0.0242146	0.932472
R14C	-0.016773	-0.0370571	0.129356	-0.391601	-0.115444	-0.254501	-1.0306	-0.233755	-0.159152	-0.13393
R14G	0.82424	NA	NA	1.29093	0.700983	1.58507	0.168024	0.456154	0.155338	0.812201
R14H	-0.238198	-0.266282	-0.252695	-0.202728	-0.107401	-0.0161849	-0.271141	0.0173911	-0.368665	-0.146116
R14L	0.405825	0.0246112	0.163702	0.234916	0.30578	0.281132	0.472065	0.300123	0.507042	0.172849
R14P	1.72396	1.37829	2.06715	1.45018	1.77669	1.38356	1.86567	1.50952	1.17114	1.47617
R14S	-0.394556	0.0183447	0.745221	0.366203	0.0862809	0.611401	0.287337	-0.555124	0.495864	-0.56756
P15A	-0.884623	0.634287	NA	-0.0330681	-0.620693	0.584662	-0.956821	-0.884115	-0.429337	-0.235505
P15H	-0.0620388	-0.282586	0.836033	-0.364978	0.055759	0.18609	0.224505	-0.131063	0.399126	-0.170641
P15L	0.0407533	-0.171389	-0.121091	-0.0450378	-0.162291	-0.746869	-0.667429	-0.170725	-0.335617	-0.419391
P15R	-0.0188539	0.911041	NA	0.818529	0.573869	NA	1.14521	1.08862	NA	0.432584
P15S	-0.233964	0.237759	0.200872	-0.22002	-0.171393	-0.288363	-0.757027	-0.138895	-0.326456	0.128851
P15T	-0.274033	0.0159386	0.264209	-0.215938	0.293968	-0.369778	0.0662442	0.130979	0.0947209	-0.0441446
K16A	-2.54729	-3.64277	-1.14426	-1.9675	-2.33925	0.0661853	-0.974855	-4.84839	-3.2845	-1.62959
K16C	-3.4015	-2.40334	-2.68297	-2.60729	-1.0264	-0.704499	-1.42464	-5.51263	-3.0261	-1.27093
K16D	2.43131	1.83304	1.35602	1.92065	2.95685	3.16268	2.78248	1.91388	2.49237	2.82142
K16E	0.364849	0.394056	0.315563	0.335333	0.651202	0.113556	0.336526	0.0324489	0.283218	0.99344
K16F	2.83781	1.33736	2.05228	2.80109	4.34761	5.66092	4.44891	1.58296	3.93433	4.43278
K16G	2.3017	-0.495928	1.28235	2.32911	2.05137	4.08591	2.83752	-1.51433	2.0072	2.12549
K16H	-3.66584	-3.04515	NA	-3.8251	-3.89938	-3.08327	-4.54269	-4.44692	NA	-3.71054
K16I	0.580627	0.745072	1.18907	1.55296	1.81749	3.00225	2.49597	0.336955	1.62654	2.14722
K16L	2.17116	0.313651	1.22136	1.79413	1.89049	4.07444	2.59161	-0.0868114	2.3424	2.23121
K16M	4.31682	1.92078	4.05734	4.28506	3.30817	5.97597	4.6803	1.79931	4.26912	3.63357
K16N	-0.069685	-0.164583	-0.395553	0.510831	0.156478	1.03204	1.06168	-0.601698	0.314726	0.319799
K16P	2.98799	-0.0249666	1.48904	2.69589	3.08033	4.68104	3.74306	-0.791155	2.65036	3.06421
K16Q	3.86712	1.32872	2.94208	3.29959	3.0704	5.38715	4.0977	1.45558	3.69957	3.29896
K16R	-1.93007	-1.73825	-2.51425	-1.93356	-1.37901	-2.33685	-2.10808	-2.59683	-2.44978	-1.73757
K16S	2.09495	-0.493213	1.73252	1.94894	2.12964	4.60432	3.39249	-0.726705	2.22469	2.53137
K16T	2.36741	-0.0877248	1.41692	3.33672	1.68573	3.67018	2.92218	-1.19635	2.0257	1.57439
K16V	-3.40384	-2.86777	NA	NA	-2.78714	NA	-3.68123	-3.91579	NA	-3.91519
K16W	-0.342748	-0.699393	-0.909993	-1.80012	-0.642063	-2.16374	-0.690029	-2.86599	-1.47622	-1.17128
K16*	-3.14435	-3.81598	NA	-3.98474	-2.86976	-3.77235	-5.1125	-4.61935	-4.56315	-2.6084
K16Y	-1.83394	-2.85993	NA	-1.98387	0.219756	0.729916	-0.748015	-2.95753	-1.31772	-0.00685765
T17A	3.50736	3.16565	3.00061	2.94899	2.21032	2.98518	2.97723	3.02724	3.13641	2.33452
T17C	1.25576	1.17367	1.65803	1.17238	1.83431	1.76104	2.08029	1.29547	1.18038	2.11533
T17E	3.29972	3.59615	3.64181	2.7513	2.74433	3.10709	2.70659	3.50137	3.16743	3.01024
T17G	3.60814	3.63744	4.08801	3.4722	3.16493	4.14687	3.99703	3.9049	3.83961	3.25272
T17H	1.8769	1.65983	2.18837	1.17238	2.65246	1.81812	1.84127	1.5252	1.79158	1.80458
T17I	0.251173	0.492876	0.401676	0.088176	1.13889	-0.2697	0.0881338	0.53494	0.138626	0.966328
T17K	0.420836	1.17367	NA	0.448646	1.36501	NA	0.841268	0.358236	1.25638	1.26939
T17L	3.2948	4.30897	3.31601	3.6685	3.35235	3.4172	3.68582	3.98375	3.50635	3.55799
T17N	1.19112	1.62283	1.24299	0.448646	2.30224	NA	1.1803	-0.191007	1.09542	2.82413
T17P	1.28432	0.942512	0.96683	1.03125	0.936166	1.20084	1.39014	0.673869	1.0488	0.705338
T17Q	4.07839	4.52702	4.79569	4.01149	3.31011	4.45591	4.54823	4.90859	4.59553	3.63274
T17R	2.99141	1.78238	1.82995	2.74914	2.61294	2.61576	3.13082	2.23678	1.8574	2.93568
T17S	2.64958	2.46838	2.76586	2.31385	2.56296	2.78702	2.87048	2.70623	2.4611	2.55957
T17V	3.83796	3.9582	4.05761	3.62864	3.48499	3.57255	4.26553	3.88849	3.92501	3.87499
T17*	-2.56515	-1.17593	NA	-1.43305	1.39445	NA	-0.638411	NA	NA	0.322845
K18A	4.23913	4.40134	4.49365	3.86317	3.30871	4.20376	4.22793	5.0042	4.18107	3.40049
K18D	3.27744	4.14065	3.77517	3.42366	2.41399	3.43215	4.45566	4.35014	4.00181	3.65789
K18E	2.59103	2.76092	2.97119	2.43174	1.97259	2.57534	2.69959	3.03107	2.79304	2.19935
K18H	3.5877	4.02769	3.82886	3.54247	3.30046	4.06161	4.26805	4.5517	3.8127	3.38219
K18I	1.83664	3.03489	NA	2.39449	2.79462	1.78825	2.43361	2.50498	2.83375	3.05266
K18L	-4.10022	-3.7015	-3.99117	-4.51853	-4.22618	-4.76351	-4.28211	-4.55453	-4.02949	-4.03854
K18M	1.75849	1.9649	1.91624	2.05787	1.61327	1.65678	2.24978	2.37028	1.91538	1.48339
K18N	0.216913	0.210349	0.250007	0.0877308	0.494101	0.222643	-0.220182	0.46671	0.395697	0.359692
K18P	4.32994	3.55413	3.37772	3.26622	2.40812	2.9755	3.29972	2.51169	3.3033	2.01747
K18Q	1.02879	0.972027	1.15418	0.942894	0.584108	0.943992	0.822197	1.10894	0.926052	0.531896
K18R	3.0887	2.79236	2.69711	2.73008	2.08804	2.56922	2.89104	2.69608	2.81929	2.42466
K18S	3.59064	3.86368	3.45646	3.65068	3.64313	4.25964	4.26301	4.4497	4.18866	4.07654
K18T	0.940996	0.956116	0.877686	0.836146	0.411622	0.856453	0.910998	1.09532	1.01001	0.6914
K18V	4.29908	3.99711	4.27065	4.29237	3.31076	3.76454	3.6708	3.64988	4.28648	3.37861
K18*	-0.283282	0.232476	0.295493	-0.169911	1.04387	-0.167687	-0.0228072	-0.131354	-0.245235	1.00353
L19A	1.38701	0.883109	1.45658	0.951765	0.737704	0.957354	1.35074	0.649284	1.44482	0.380528
L19C	3.7487	3.32289	3.77984	3.62895	2.85452	3.0242	3.36327	3.35471	3.34393	3.30881
L19D	3.61167	3.77033	4.08867	3.42596	3.09816	3.36666	3.67686	3.52323	3.47502	3.05754
L19E	3.66202	3.16295	3.81932	3.28458	1.86651	3.59826	4.1791	3.04043	3.62348	2.27934
L19F	0.164368	0.161295	0.107742	0.123577	0.160588	0.240519	0.422807	0.179058	0.209084	0.0966467
L19G	4.44682	4.09241	4.99103	4.31	3.39666	4.29636	4.44069	4.09061	4.64513	3.62349
L19I	0.285623	-0.300477	-0.16636	-0.363776	-0.0569475	0.015236	-0.0278122	0.0162707	0.519945	-0.31507
L19K	2.62915	3.33171	3.06953	2.85124	2.29014	3.32299	3.64804	2.55287	3.26664	2.97823
L19N	3.88371	4.537	4.78364	3.92903	3.42108	4.03784	4.55333	4.22634	4.00003	3.73168
L19P	4.15331	3.91943	4.40459	4.1836	2.92495	4.55909	4.6113	4.10433	4.33957	3.11039
L19R	3.2311	3.01313	3.05702	3.11984	1.9394	2.64551	3.75524	3.12689	2.99165	2.51656
L19S	2.9576	2.89754	3.36479	2.81737	1.88915	2.99873	3.07125	2.80323	2.89597	2.45131
L19T	3.91072	3.92887	4.45093	3.70931	2.76592	3.85748	3.85664	3.87096	3.95793	3.22039
L19V	3.62382	3.44554	3.69912	3.54696	2.39736	3.51978	3.55762	3.59923	3.59261	3.00414
L19*	-0.476761	0.876944	0.172676	-0.407507	0.181656	-0.737759	-0.675779	-0.248579	-0.469721	-0.0457357
L19Y	3.50739	3.33928	2.86892	3.58707	3.08363	3.20929	3.4217	3.13319	3.5016	3.34092
G20A	3.62203	3.72322	3.92849	3.67485	2.94792	3.97687	3.65831	4.06045	3.95644	3.18327
G20C	1.53195	1.74723	1.07736	1.91171	1.54747	1.7101	1.72252	2.08092	1.58248	1.76045
G20D	0.0727488	0.83387	0.379193	0.36504	0.449116	0.479455	0.496968	0.803264	0.538443	0.461292
G20H	3.61335	3.99631	4.52572	3.96043	3.38689	4.66064	4.05952	4.45413	4.35633	3.56818
G20I	4.04387	3.92831	3.21232	4.1811	4.29771	3.49488	3.44501	3.65545	3.63075	4.40383
G20L	4.17714	4.0645	3.98448	4.20926	3.85374	3.9265	3.92262	4.01001	4.07669	3.89117
G20N	3.13601	4.01952	3.65455	3.6037	3.5058	4.14628	3.98197	4.61701	3.96946	3.8958
G20P	3.60236	3.85691	4.15167	3.70678	3.13011	4.05565	3.70466	4.13219	4.11872	3.15319
G20Q	1.62941	2.14563	3.08283	2.30672	1.60445	1.52987	2.49386	1.99132	2.04767	1.99316
G20R	3.16801	2.41358	2.3527	3.28007	2.73985	1.97752	2.29789	2.20478	2.08402	2.52097
G20S	2.61751	2.83069	3.11106	2.56206	2.42352	3.03976	2.92577	3.79438	3.17317	2.75734
G20T	4.69216	4.93284	5.57477	4.81395	4.30319	5.33116	5.23462	5.52653	5.3163	4.71022
G20V	1.50826	1.60238	2.192	1.95019	1.77058	2.14333	1.81173	2.05941	2.39631	1.5049
G20*	0.193653	NA	0.835112	1.24303	2.80997	-0.177698	1.43672	-1.64997	NA	2.42006
G20Y	2.56997	3.1607	0.7779	3.05454	3.71319	3.03992	1.4945	3.38356	4.03564	3.27306
G21A	2.21132	2.53871	2.60052	2.25818	1.56688	2.33724	2.57145	2.54621	2.6012	1.71248
G21C	0.0890074	-0.0292089	-0.122558	0.0465193	0.0654857	0.276305	-0.380664	0.088282	0.315321	0.147194
G21D	0.9014	0.783073	0.249851	1.11986	0.987523	0.530517	0.732056	0.712357	0.897513	1.03125
G21E	3.68087	2.91876	2.2111	3.26033	3.50381	0.887863	2.69224	2.05399	1.76066	3.37291
G21H	3.35748	3.29063	4.02005	3.65484	2.86943	4.26302	4.70926	4.97796	4.19136	3.05872
G21I	3.09581	4.00834	3.54531	3.69137	3.80658	4.50736	4.83021	5.061	4.53242	4.35487
G21K	3.40522	3.4208	4.00217	3.07467	3.05627	4.45599	4.50558	4.46552	3.90021	3.21236
G21L	3.68321	4.47968	3.86746	4.0523	3.72082	4.70359	4.84477	4.52275	4.56793	3.89141
G21M	2.04322	2.6826	2.27801	1.99571	1.23553	3.35179	3.00174	3.08157	3.1913	2.49137
G21N	2.8488	3.79874	4.55512	3.43852	3.60167	4.90542	5.10904	5.10862	4.4511	4.1945
G21P	3.16109	3.21142	4.0214	3.93303	3.35878	4.41067	4.34777	3.29971	3.89644	3.47376
G21Q	2.4668	1.95786	NA	2.23243	2.00014	2.19181	3.17338	2.48322	2.15189	1.86911
G21R	3.57316	2.21419	6.33883	4.33148	3.2331	6.36588	5.87727	2.41577	4.83698	3.95027
G21S	2.00501	2.33055	2.58446	2.17642	1.96615	2.37817	3.04341	3.24605	2.90722	2.37448
G21T	3.29198	3.93132	4.02311	3.66065	2.85766	4.48023	4.38531	4.81483	4.37975	3.71874
G21V	0.392796	0.480209	0.540893	0.460736	0.330455	0.701451	0.332795	0.661369	0.617342	0.270507
G21*	0.941805	0.430338	-0.176486	2.68367	3.39613	2.80904	3.8299	-0.576722	0.469389	3.39915
S22A	1.44973	1.92935	0.561573	1.48811	1.38842	0.944572	1.52461	1.56271	2.0959	1.47226
S22F	2.8009	2.1463	1.0317	2.99634	3.003	1.24007	1.51335	0.399555	1.3241	2.68898
S22G	3.908	4.30537	3.59156	3.60991	3.28467	3.52275	4.46006	4.18988	3.50572	3.73743
S22H	3.24798	2.98603	3.71412	3.77879	2.94891	2.41155	3.46956	3.01311	2.94521	2.53148
S22I	2.51632	2.17612	0.875518	3.16761	2.57227	1.56622	1.34974	-0.56505	1.22204	2.2486
S22K	3.56868	3.67659	3.55014	4.05154	3.22996	3.73289	3.76195	3.03186	3.15769	3.33651
S22L	0.755936	0.906116	0.660648	1.18804	0.834986	0.634817	-0.288313	0.287765	0.968732	0.777605
S22M	3.59166	3.78532	2.46389	3.98014	3.612	3.57015	3.35803	2.39977	3.35326	3.58523
S22N	4.17172	4.44192	4.56677	4.16958	3.76261	4.60546	4.59718	4.61032	4.54746	4.1403
S22P	2.32607	2.62678	2.23504	2.38802	1.84475	2.17775	2.34111	2.46037	2.68771	2.05213
S22Q	3.20394	2.43962	2.14144	3.86172	3.25688	3.10769	3.30345	2.10143	2.58957	3.04623
S22R	3.66962	4.1078	3.49832	3.79231	3.34959	3.71957	4.07128	3.6208	3.51302	3.42369
S22T	1.86528	1.90972	2.00201	2.14076	1.53334	1.77212	1.93204	1.60119	1.89576	1.67276
S22V	4.14323	3.98025	3.02292	4.0686	3.66405	2.4644	3.15434	3.27381	3.67331	3.53955
S22W	1.07356	-0.248675	NA	1.46193	0.987844	-0.890126	-0.506846	-1.82935	-0.560269	0.80097
S22*	-0.847121	-0.0654066	-0.880759	-0.123076	-0.517723	-0.807293	-0.358773	-0.479791	-0.781184	0.0618237
S22Y	0.995513	2.12888	1.32676	1.74757	2.10031	1.7285	2.07376	0.900476	1.17111	2.18343
S23A	3.51672	3.61575	3.58741	3.90452	3.41324	3.40321	3.82244	3.26089	3.72421	3.40901
S23C	2.42132	2.78732	2.51219	2.55262	2.17182	2.54692	2.35894	2.91295	2.70661	2.37722
S23D	NA	NA	NA	NA	-1.1293	NA	NA	NA	NA	NA
S23E	4.34875	4.14723	4.76556	4.29823	4.07783	4.30008	4.85172	4.77916	4.01621	4.251
S23G	-2.04481	-1.99734	-2.66252	-2.04368	0.572059	-3.03218	-2.17286	-2.45372	-1.99178	-1.26151
S23I	1.14824	1.00006	1.88761	1.26456	1.82273	0.388925	1.20675	0.357215	1.45272	1.41147
S23L	2.37216	2.62014	1.3739	2.61538	2.52955	1.48228	1.73784	1.23436	2.03369	2.37629
S23N	-1.74202	-1.24	-1.39305	-1.67214	0.820837	-2.35009	-1.46557	-1.38827	-1.90725	-0.719107
S23P	2.96661	3.42342	2.51134	3.49667	2.89933	3.02855	3.13263	2.99259	3.14626	3.20704
S23R	1.05029	0.38118	0.262401	0.401675	-0.191761	0.974885	0.298843	0.155787	1.09681	0.145702
S23T	3.20114	3.40685	3.278	3.34392	3.29964	3.55425	3.75724	3.26235	3.57287	3.4409
S23V	3.65273	3.79748	3.31525	4.0116	3.64603	3.13381	3.3008	2.87059	3.29144	3.45284
S23W	2.82415	2.99396	1.64854	3.13464	3.07017	0.850764	1.96923	1.80866	2.12692	2.74184
S23*	-1.47235	-0.523683	NA	-1.77433	0.889278	NA	-1.83154	NA	NA	-0.080173
S23Y	2.23421	2.01306	1.854	2.64071	2.48422	1.32132	2.40702	0.889977	2.29175	2.51359
M24A	3.08241	3.75709	3.86579	3.35942	2.95365	3.40176	3.90777	3.75761	3.33389	3.16714
M24D	4.28907	4.5602	4.46262	4.71373	4.23441	3.75504	4.56994	4.02688	4.17017	4.35233
M24F	0.592065	1.38692	0.400983	1.4804	1.02843	0.690401	1.45025	1.3804	0.957936	1.64296
M24H	1.61047	2.16419	2.24726	1.57221	1.52285	0.916941	2.73282	2.12694	1.7412	1.98775
M24I	-0.180772	0.0824959	-0.410639	-0.24022	-0.116347	-0.606224	-0.391046	-0.109375	0.15839	-0.172438
M24K	1.46089	1.64795	1.24856	1.57128	1.51692	1.6597	2.0315	2.43565	1.82969	1.4904
M24L	0.302372	-0.354895	0.546608	-0.0527805	-0.0343884	0.136427	0.19393	0.0784296	0.270832	0.0897811
M24Q	3.58799	3.75697	3.58408	3.60203	3.4522	3.73344	4.63954	4.13172	3.9538	3.84003
M24R	2.3692	2.76014	1.5148	2.57985	2.2032	2.17015	2.98352	2.13911	1.97689	2.38476
M24S	4.62278	4.53115	5.12933	4.70546	4.36326	4.59969	5.21773	5.22645	5.17643	4.75557
M24T	1.91962	1.81133	1.55639	2.01663	1.88127	1.71724	2.39725	2.07928	1.97854	2.13519
M24V	1.57478	1.69358	1.22232	1.85475	1.58058	1.5032	1.89284	2.34837	1.73534	1.7694
M24Y	2.42414	3.50475	1.71206	2.73994	3.195	2.5779	3.06191	2.79564	2.44298	2.73799
G25A	0.555568	-0.949269	0.237043	0.0537043	0.546942	-0.191308	0.285756	0.295335	-0.190219	-0.049607
G25C	0.327617	0.0691618	0.154166	0.427531	0.195211	0.0028114	0.295132	0.0524845	0.171326	0.049385
G25D	0.926209	0.897171	0.887325	0.936782	0.86457	1.09748	0.957952	1.08049	1.12476	0.959447
G25F	1.09906	1.17123	0.844699	2.02512	2.37999	NA	0.185206	0.184626	0.504063	2.26571
G25I	1.59546	1.03462	0.505952	2.15376	1.855	1.05558	0.764796	0.101472	0.0694746	2.05783
G25K	3.68652	4.39047	4.31099	4.19108	3.3462	3.22858	4.43406	4.35951	4.40626	4.18424
G25L	5.68917	5.38126	5.00618	4.32448	2.75841	4.30194	3.93645	7.45316	5.83927	3.94772
G25N	0.381762	1.41173	NA	1.00995	-0.656432	1.79254	1.22549	0.834318	NA	0.592601
G25P	3.0363	3.41568	3.09361	3.1511	2.39408	3.23969	3.77655	3.71823	3.26169	3.15737
G25Q	3.39523	3.43406	2.81803	3.72964	2.8703	3.16763	3.19508	2.99605	3.65522	2.90694
G25R	2.5029	2.31303	0.746283	2.09236	2.15272	-1.06332	1.60928	1.44539	-0.0834709	2.0976
G25S	1.16837	1.04876	1.17	1.18101	1.11436	1.09256	1.50999	0.912984	0.937909	1.13756
G25V	0.120046	-0.0831422	0.171327	0.137438	-0.0340041	-0.171364	0.215211	-0.0667505	0.0574479	0.025334
G25Y	2.53587	1.47191	NA	2.62855	2.44878	NA	-0.0479566	-0.477431	0.515884	2.45858
I26A	3.7969	4.03248	4.11316	3.75292	3.6411	3.70083	4.59433	4.03507	3.93914	3.76683
I26C	1.65814	2.4408	2.37198	1.33588	1.30987	1.91797	3.35409	2.72981	1.94098	1.63342
I26F	1.33564	0.976516	1.59344	1.15067	0.910229	1.57033	1.65136	1.61576	1.1805	1.08308
I26G	2.54268	2.4985	1.93288	1.94433	2.25711	1.28739	3.16302	2.48663	2.36058	2.63613
I26L	1.31985	1.29079	1.01474	1.29605	0.887135	1.23213	1.23087	1.17752	1.32744	1.16464
I26N	-0.312144	0.150746	-0.397127	-0.0805622	0.0315103	-0.0424467	-0.112434	0.210957	-0.180404	0.421192
I26P	2.6803	3.36653	3.47276	2.76144	2.87849	2.54252	4.02643	2.45828	2.4692	3.3
I26R	3.11461	3.49484	3.15749	3.47949	3.23437	2.09597	4.00533	3.45642	2.8663	3.36334
I26S	3.09186	3.58777	3.90021	3.23374	2.87452	3.52261	4.07484	3.72239	3.37757	3.36601
I26T	2.11683	2.47342	2.8608	2.20938	1.90881	2.77053	2.82669	2.68268	2.48864	2.24597
I26V	0.265769	0.358328	0.386252	0.369691	0.109176	0.314711	0.627805	0.52361	0.866248	0.236763
I26W	2.03502	2.93787	2.3019	2.47026	2.34118	1.37511	2.22266	3.09572	2.62946	2.5736
I26Y	1.12498	2.10322	1.71386	1.61537	1.03214	1.63561	2.17283	2.02803	2.40766	2.13342
I27A	-0.485743	-0.778059	NA	0.597043	0.626101	NA	-1.6192	NA	NA	0.197516
I27D	NA	NA	NA	-0.937702	0.594428	NA	NA	NA	NA	0.103277
I27F	-0.481811	-0.0456468	-0.604863	-0.267085	0.131742	-0.0774776	-1.12708	0.269984	-0.449779	-0.415362
I27G	-0.319376	0.17487	NA	1.27123	1.79779	0.151814	-0.870033	NA	NA	1.14015
I27L	1.10936	1.19927	1.01602	0.7495	0.919838	0.241794	0.896886	0.715202	0.737975	1.15516
I27M	-0.194944	1.07691	NA	-0.560522	-1.10005	NA	NA	-0.544998	0.258332	-1.02534
I27N	1.72137	1.76562	-2.52167	1.7833	1.99526	-2.50374	-1.50769	-0.76483	0.157897	1.61743
I27S	-4.41893	-4.04769	-5.94581	-5.68156	-2.33658	-7.96225	-6.41571	-5.44591	-6.43843	-3.65367
I27T	1.57386	-0.101375	-1.58395	1.22078	2.13489	-1.44596	-1.00408	-1.32148	-0.895312	1.43138
I27V	0.259367	0.307668	0.365396	0.103771	0.552042	-0.0484994	-0.0867332	0.114533	-0.201913	0.43441
R28A	3.31594	2.40547	1.29445	3.20331	2.91881	0.73465	0.0311173	0.897512	1.85343	3.0655
R28C	0.647187	0.419756	0.0168022	0.469082	0.639159	-0.454481	-0.462242	-0.0936412	0.099654	0.540819
R28G	2.01724	1.8076	1.18851	1.71154	1.05402	1.27248	1.00389	1.52903	1.22191	2.2016
R28H	0.887165	0.897303	0.765025	0.882918	0.569524	1.25323	1.08014	1.09584	1.02989	0.858328
R28K	2.34023	2.47372	2.6455	3.12519	2.48447	3.32636	3.83374	2.81987	3.10054	3.11153
R28L	0.569479	0.570273	0.212615	0.107337	0.616398	0.319037	-0.161912	0.306249	0.130649	0.492166
R28N	2.75334	3.28229	3.22757	3.54391	3.03159	3.76746	4.01593	1.91728	3.32621	3.25305
R28P	1.46085	0.647326	0.274127	1.28561	1.58562	-0.0403197	-0.346326	0.122842	0.0609478	0.951784
R28S	0.594097	1.0989	0.933215	1.02041	0.604765	-0.360911	0.162981	0.719165	0.720036	0.287266
R28V	3.52121	2.71009	1.54441	3.87491	3.88585	3.71467	1.96237	1.85086	4.16744	3.83364
T29A	1.73896	1.88538	0.829852	1.68268	1.48129	1.38861	1.35193	1.54313	1.83557	1.76587
T29D	NA	NA	NA	NA	-1.27982	NA	NA	-2.30575	NA	-1.0516
T29E	0.695617	-0.670604	NA	0.323831	1.2467	NA	NA	NA	-0.259017	-0.387025
T29G	-1.38075	NA	NA	-0.361886	NA	NA	NA	NA	NA	-0.264468
T29H	-1.05882	NA	NA	-0.776923	0.419024	NA	NA	NA	NA	-0.713891
T29I	1.03762	1.29844	1.47287	0.73895	0.771172	0.445391	1.14504	0.635504	0.692959	1.06816
T29K	-0.180925	0.120251	-0.693818	-0.0618048	0.48812	-1.87783	-0.114681	-0.186369	-1.12419	-0.167801
T29P	0.0946299	-0.0987126	-0.0107244	0.0348893	0.246515	0.0864225	-0.164994	0.212498	-0.0951028	0.283989
T29R	0.224283	0.427974	NA	0.772546	0.447749	0.586712	-0.665387	-1.42371	0.379552	0.605422
T29S	0.840621	0.530131	-0.686065	1.1843	1.2133	-0.75698	-0.186418	-0.358272	0.47178	0.88133
T29W	1.57632	1.1748	NA	1.01591	0.813576	NA	NA	NA	NA	1.09676
T29Y	1.00224	0.363333	0.203602	1.11545	2.07408	NA	1.27318	-1.31376	NA	1.83507
C30A	4.14841	4.66935	4.25628	4.19252	4.3201	3.91381	4.71096	4.2673	4.56407	4.2193
C30D	2.97791	2.91334	1.57779	3.03512	3.13647	1.19219	2.05139	2.04761	2.31178	2.92652
C30F	0.0228616	-0.130064	0.0962542	-0.0705333	-0.260786	-0.0226508	-0.22544	0.00266642	0.0218092	-0.363696
C30G	-0.284353	0.404017	NA	-0.381106	-1.39491	0.960286	0.314334	-0.194555	NA	-1.07651
C30I	3.56552	3.98688	3.74991	3.62006	3.4252	3.16747	3.90436	4.21935	3.82833	3.81731
C30L	-2.09014	NA	NA	NA	-1.18916	NA	NA	-1.8467	NA	NA
C30P	-2.66735	-1.77401	NA	-2.39296	-1.32189	NA	NA	NA	NA	-0.948588
C30Q	4.06206	4.56968	4.3101	4.3288	3.80765	4.46729	4.66905	4.65449	4.52213	4.13615
C30R	-0.0178592	-0.0252663	0.128813	0.0335434	-0.0996	-0.116266	0.0562689	0.0341104	0.175816	0.127971
C30S	1.49237	1.22495	0.992082	0.991918	1.32597	1.0947	1.41861	0.933621	1.10796	1.33305
C30W	-0.337115	0.792345	0.955137	-0.287796	-0.092465	-0.322233	0.63596	0.204946	0.423095	-0.247835
C30*	-0.209668	-0.541825	0.799002	0.0461258	0.0808108	-0.166833	0.38725	0.16965	0.0370154	-0.106527
C30Y	0.208342	0.299887	0.270823	0.173203	-0.530923	0.239696	-0.0372855	0.1486	-0.0871556	-0.358315
R31G	-0.214488	-0.269719	-0.0798929	-0.382986	-0.32675	-0.0840544	-0.398618	-0.332464	-0.480881	-0.27171
R31I	0.23513	-1.20543	-0.621835	0.660926	1.08683	NA	-2.05166	-2.0573	NA	0.484157
R31K	1.96245	1.75142	0.789721	2.22055	1.57383	0.884331	0.874723	0.852401	1.52568	1.61245
R31L	-0.667191	-1.38893	-1.63302	-0.549533	0.967011	-2.17401	-2.85675	-2.03116	-1.46559	-0.0437373
R31M	0.170214	0.00285693	0.412933	-0.0960229	-0.232282	-0.211441	-0.300239	-0.199556	0.123957	-0.115754
R31N	-2.1195	-2.79394	NA	-2.0948	0.363409	-2.56148	-3.80256	NA	-2.68835	-0.58171
R31S	-0.0100777	-0.215175	0.198998	0.0554472	-0.0150973	-0.127921	-0.283475	-0.0811387	0.0163447	-0.142578
R31T	-0.547126	-0.925965	NA	-1.39958	0.316548	NA	-0.767504	-2.09841	-1.29465	-0.471068
R31W	0.072245	-0.281427	-0.885372	-0.229063	-0.644451	-0.96988	-0.165615	-0.196366	-0.0859262	-0.269585
R31Y	-2.75692	-3.20153	-1.6318	-2.47558	-1.52687	NA	-2.34556	-3.8557	NA	-1.49864
L32F	-0.445628	-0.153946	-0.481359	-0.477432	0.398356	-1.04283	-0.703153	-0.651466	-0.297604	0.18236
L32G	-1.53692	NA	NA	-0.830488	-0.808836	NA	NA	NA	NA	-1.19231
L32H	0.162851	-0.492917	-0.870822	-0.331438	0.0185083	0.362773	-0.48142	-0.879964	-0.272029	-0.2293
L32I	1.59005	1.7399	1.02128	1.68655	1.18168	0.568337	1.30853	1.16773	1.67821	1.31437
L32M	-5.91692	-5.69767	NA	NA	NA	NA	NA	NA	NA	-5.35981
L32N	-2.13743	-1.66436	-1.6394	-1.63127	-1.62127	NA	-2.5994	NA	NA	-1.22713
L32P	-0.896346	-0.218826	-0.617052	-0.818711	-0.443024	0.0243301	-0.555673	-0.156895	-0.331226	-0.229774
L32R	-6.21395	-5.23429	-8.79849	-9.08752	-5.46252	-9.29788	-7.14975	-7.23572	-8.92373	-6.04105
L32T	-2.89217	NA	NA	-1.93166	-1.05251	NA	NA	NA	-0.67832	-1.54755
L32V	1.04786	0.31006	-1.17617	0.941992	1.47848	-0.178722	-0.512205	-0.836496	-0.360078	0.787724
G33A	0.58323	0.403953	0.482743	0.149683	0.345823	0.05297	-0.260517	0.115063	-0.199918	0.431657
G33C	0.727572	0.319196	0.387315	0.610179	0.438698	0.390415	-0.156789	0.380494	0.301781	0.327746
G33D	0.863661	0.582409	0.183816	0.636976	0.749757	0.443081	0.240265	0.445171	0.414151	0.565137
G33F	2.29026	2.01192	-0.340731	2.70076	2.89052	0.352615	1.01972	0.354656	1.2981	2.68392
G33H	3.12989	3.30474	1.13501	3.42912	3.17207	1.05223	1.84134	2.0739	2.64263	3.00954
G33L	2.32817	2.40686	1.09605	3.03862	2.80861	1.25626	2.21191	1.95632	2.14829	2.7932
G33N	1.38994	1.21874	NA	2.01259	1.57902	0.051096	0.877352	0.613189	0.645827	1.47551
G33P	-0.252983	0.0979586	NA	0.142765	1.84077	-2.03449	NA	-2.09193	NA	1.32557
G33R	3.49832	3.93905	3.06557	3.80842	3.30262	3.257	3.64726	3.74733	3.85522	3.43642
G33S	1.77235	1.61423	0.977151	1.8276	1.42641	0.983946	1.11691	1.1754	1.39499	1.39822
G33T	1.22944	2.12447	1.61426	1.87366	1.89885	0.821917	2.33242	2.04465	1.90177	2.04568
G33V	0.442825	0.285434	-0.286149	0.460427	0.352343	-0.203405	-0.0058109	0.176858	0.214815	0.541491
P34A	1.38305	1.93759	1.85058	2.39716	0.993765	0.835953	1.86962	1.89477	1.19259	1.69996
P34E	2.33756	2.55675	1.38684	2.55657	1.57823	1.95717	0.718849	2.75582	2.4455	1.9916
P34H	1.58502	1.04584	0.641468	1.18788	1.55596	-0.250812	-0.112113	0.560764	0.535402	1.06092
P34K	3.44652	3.72891	1.97548	3.86568	3.59714	2.0901	1.99569	1.69047	3.05504	3.57579
P34L	0.697987	0.419114	-0.911134	0.536657	0.505871	-0.292577	-0.287271	0.0389624	-1.03808	0.513716
P34N	2.2253	2.35403	1.34622	2.68656	2.97288	NA	0.286538	0.0508364	0.268595	2.49443
P34R	2.43647	2.40467	-0.657916	2.67602	2.6038	-0.661739	0.142765	0.581533	1.55195	2.17373
P34S	0.839785	1.00914	0.500081	1.3596	1.13714	0.394188	0.630975	0.585967	0.98494	1.14998
P34T	-0.120636	-0.0915281	0.0704319	0.431074	0.439575	-0.308443	-0.109915	-0.0799139	-0.0467885	0.146383
P34*	-1.68351	NA	NA	NA	0.908235	NA	NA	-1.53413	NA	-0.602856
D35A	0.00185614	-0.1407	-0.389816	-0.276319	-0.206593	-0.387035	-0.239493	-0.0718835	-0.035305	-0.245149
D35E	0.491448	0.738009	-0.026538	0.393213	0.0167912	-0.365109	0.474891	0.52411	0.288128	0.428085
D35F	2.40017	1.91326	1.11256	2.56108	2.51387	1.53696	0.0763961	-0.717877	1.10555	2.24658
D35G	0.218648	0.284572	-0.549506	-0.351805	0.26277	0.101213	0.163107	0.37413	-0.209195	0.252238
D35H	0.06494	-0.782902	0.10028	-0.178186	-0.0836372	-0.751059	-1.15332	-1.01036	-0.624166	-0.0917505
D35I	1.25191	1.03903	NA	0.871532	2.12625	NA	-1.55512	-1.26443	-0.609521	0.988185
D35L	1.21979	0.591754	NA	0.863334	-0.621761	NA	NA	0.0893342	NA	-0.681748
D35N	0.214378	0.336456	0.265351	0.459205	0.934299	0.195522	-0.252078	-0.00355524	0.0604831	0.62425
D35R	2.55692	2.95981	1.89142	2.98072	2.59049	1.65673	2.70289	2.85953	2.43393	2.37616
D35S	2.17449	1.63435	2.06596	1.94383	1.72194	1.47766	1.15461	1.32334	1.42718	1.75343
D35T	3.91275	4.01825	3.69848	3.92686	3.30185	3.63962	3.69513	3.78983	4.04643	3.75012
D35V	0.395234	-0.594714	-0.49768	-0.246522	-0.530955	-0.521343	0.0684253	0.151596	-0.37227	-0.153526
D35Y	-0.633018	-0.145008	-0.535324	-0.184854	-0.0332262	-0.486675	-0.00944025	-0.18843	-0.116365	-0.470688
Q36A	2.22843	2.59045	2.38596	2.73045	2.68234	2.1798	2.71868	2.36064	2.22077	2.30349
Q36D	3.7549	4.32553	4.58189	3.72169	3.45436	4.09588	4.69135	5.35469	4.21347	3.71819
Q36E	-1.5697	-0.503145	NA	0.826085	-1.30224	NA	0.106391	0.374898	0.798114	0.223217
Q36H	0.0442336	-0.021433	-0.0423889	-0.0290558	-0.0829688	-0.0238234	-0.206207	0.0268411	-0.0696172	0.0483524
Q36I	NA	NA	NA	-1.46012	0.149108	NA	NA	NA	NA	NA
Q36K	0.868745	1.11329	-0.145271	0.842214	0.7514	-0.0640071	0.579935	0.758821	1.49675	0.599253
Q36L	0.517396	0.878327	0.0452651	0.610661	0.817322	-1.33545	-0.650549	-0.966313	-1.17862	0.519198
Q36M	2.49695	2.3755	2.6604	2.89995	2.78027	2.28658	3.33255	2.70385	2.5895	2.82114
Q36P	-0.10733	-0.114235	-0.16587	-0.4352	-0.176899	-0.296359	-0.0239168	-0.0534845	-0.0801397	-0.113032
Q36R	-0.207087	0.51897	0.0833166	0.0786901	0.523905	0.152416	0.123751	-0.107437	-0.639966	0.328555
Q36S	3.00649	2.7996	2.4403	3.29121	2.83697	2.73542	2.96097	2.81722	2.3289	2.79839
Q36*	-1.16632	-0.457593	-0.716631	-0.669713	-0.126182	-0.382008	-0.451001	-0.286102	-0.254622	-0.0925354
V37A	0.0968845	-0.285612	-0.77002	-0.00983928	-0.187099	0.483907	-0.0126143	-0.0476408	0.0491981	-0.212698
V37D	0.643084	0.573807	0.809916	1.06252	1.06123	-0.729248	0.224954	0.381235	0.560686	0.98264
V37E	1.89267	1.65875	2.64766	2.24907	1.40694	1.75549	2.03711	2.29726	1.59991	2.10136
V37F	0.317672	0.307418	-0.0800734	0.238771	0.215848	-0.242592	-0.161593	-0.0706572	0.148203	0.194712
V37G	-0.202225	-0.152743	-0.173341	-0.275182	0.0406739	-0.320698	0.0349434	0.109738	-0.342948	-0.0816015
V37I	1.7957	1.71077	2.02427	1.76906	1.6388	1.79888	2.33615	2.06203	1.89972	1.78519
V37L	3.28662	3.62056	2.73441	3.49955	3.01478	2.82571	3.28759	3.11706	2.98468	3.17604
V37N	0.410155	0.53825	NA	0.807163	1.00384	NA	NA	NA	-0.051032	0.481139
V37S	2.06055	2.16544	-1.68434	2.42331	2.41563	-1.36836	-0.753805	0.113077	1.20806	2.25537
V37T	3.41247	3.68282	2.17249	3.30021	3.41647	2.72481	3.33145	3.16236	3.70559	3.402
V37*	-1.27987	NA	NA	NA	-0.127682	NA	-0.388911	NA	NA	NA
K38D	3.63486	3.70481	3.93077	3.74398	3.75076	3.96588	3.93892	3.20155	3.1726	3.69253
K38E	0.833089	0.870199	1.13566	0.577829	0.68725	0.733821	0.910406	0.938585	0.749489	0.549767
K38F	3.16414	3.47979	2.49897	3.53663	2.80961	0.675646	2.98313	2.26866	3.5772	3.44139
K38G	3.64603	4.04506	3.73664	3.6952	3.34473	3.93807	4.55589	4.19834	4.26068	3.46682
K38H	2.43281	2.55785	2.05916	2.28017	1.81219	1.86218	2.55406	2.15566	1.88836	2.20146
K38I	1.36059	2.02605	1.07926	1.60871	1.17552	0.783138	1.3487	1.70979	1.58692	1.03833
K38L	3.14117	2.77065	2.42666	2.89946	3.01082	1.81889	2.36474	1.98489	2.36278	2.80603
K38M	3.80291	4.14163	4.51977	3.98631	3.58533	3.94235	4.31339	3.86983	4.23652	3.38577
K38N	0.0533395	0.292244	0.00216806	-0.00642124	-0.0761338	0.0206003	0.0614319	0.193196	0.0162633	0.0790432
K38P	3.2918	3.31058	3.42086	3.32672	2.73676	2.77341	3.67462	3.22862	3.34725	2.91299
K38Q	-0.182395	-0.207731	-0.21192	-0.321706	-0.087291	-0.269938	-0.314597	-0.0152762	-0.284855	-0.0895739
K38R	1.0028	0.738715	0.493533	0.554488	0.332508	0.80045	0.305416	0.312393	0.638326	0.866115
K38S	3.19807	3.13087	3.33257	3.81805	3.47468	3.84099	4.00621	2.39512	2.98186	3.65647
K38T	0.30227	0.477514	0.39692	0.247411	0.172966	0.33823	0.372381	0.534166	0.312775	0.279728
K38V	2.31676	2.25248	0.955125	3.55153	3.35874	2.37771	3.90414	0.389591	1.4146	2.98725
K38*	0.089044	-1.20337	-0.751914	0.0375262	-0.726221	-0.176191	-0.0254731	-0.116032	0.296077	-0.400722
K38Y	3.5206	3.80329	2.40857	3.69567	3.42632	2.49211	3.09656	3.60826	3.69572	3.63901
S39A	0.123558	0.47548	0.624686	0.128326	0.326396	-0.0301719	0.321313	0.268157	0.0621576	0.356561
S39C	2.60799	2.56361	2.42944	2.74414	2.39582	2.30528	3.33165	2.51106	2.84793	2.29895
S39D	2.29626	3.0355	2.50357	2.51167	2.13502	2.43814	2.82066	2.92798	2.73646	2.32438
S39F	2.21125	2.09513	1.49429	2.19949	2.08082	2.04633	2.30479	1.93653	2.01994	2.26278
S39G	2.84125	3.06661	2.61573	3.39951	2.41413	2.15073	3.34099	3.41966	3.26968	3.10766
S39L	4.1432	3.96159	3.95701	3.88209	3.54251	3.59776	3.81607	3.91944	3.79403	3.55737
S39M	2.00252	1.67721	1.67349	2.08613	2.29786	2.24103	2.03455	1.7758	0.949998	2.16918
S39P	2.46423	2.49483	1.47619	2.37667	2.167	0.303877	1.82066	2.03194	1.52495	2.09691
S39Q	2.48311	2.4099	2.60176	2.42401	2.31249	1.89428	2.98029	2.37978	2.61629	2.06811
S39R	2.38361	2.25196	NA	2.11212	2.3206	-0.499472	-0.371019	-0.106816	1.08248	2.11834
S39T	1.65841	1.80565	1.79198	1.6095	1.1887	1.04452	1.77782	1.75259	1.92374	1.45788
S39V	3.02651	3.71408	3.31188	3.3819	3.5669	3.54141	3.65873	3.45783	3.64489	3.09503
S39W	3.18146	3.33922	3.64832	3.25426	2.60432	3.25239	3.39635	3.48637	3.30227	3.10167
S39Y	1.89651	2.04095	2.00017	2.08849	1.78446	2.06306	2.62462	2.33767	1.90258	2.13592
M40A	2.36263	2.49004	2.55364	2.54344	2.62817	1.69058	1.18303	-0.0886909	1.69271	2.53427
M40D	-3.8182	NA	NA	-0.482681	-1.81491	NA	-1.52413	NA	NA	-2.28982
M40H	-1.04185	-0.158498	NA	-0.48563	0.964044	NA	-0.543512	NA	NA	0.0546502
M40I	-0.0810428	-0.243049	-0.177251	-0.126516	-0.187165	-0.132945	-0.379442	-0.0799472	-0.0620191	-0.161916
M40K	0.170764	0.272404	0.457941	0.115789	0.0634625	0.580704	-0.211654	0.156674	0.085803	0.132923
M40L	-0.0299834	0.00303909	-0.644322	-0.0728422	0.0354356	-0.345745	-0.0011151	-0.252854	0.0154193	-0.15869
M40P	-2.45662	-0.102982	NA	-1.1211	0.131634	NA	NA	NA	NA	0.0793657
M40R	0.808283	0.0082141	1.02669	1.53838	1.01369	2.55997	1.57508	-0.191488	1.95535	1.03451
M40T	0.28012	-0.148772	-0.648556	0.138505	0.153471	-0.720314	-0.445931	-0.790735	-0.340399	0.15731
M40V	1.07415	0.910113	-0.0710623	1.14821	1.45846	-0.146263	0.52182	0.060772	0.727787	1.28373
R41A	0.858365	0.711832	-0.474112	0.605579	1.61746	-1.90591	-1.31514	-2.21831	NA	0.807064
R41C	1.96864	2.3079	-0.491538	2.31197	1.90653	-2.09517	-0.823108	-0.656316	1.38493	2.07419
R41D	NA	NA	NA	NA	NA	NA	NA	NA	NA	-2.2138
R41F	1.84524	2.31412	1.96978	2.15092	1.84836	-0.43951	0.25542	0.801582	1.30982	1.47245
R41G	0.885936	0.706388	1.72205	1.28574	1.82478	-0.517111	0.123434	0.0142312	0.524118	1.257
R41H	1.00275	0.965312	NA	1.82763	1.42988	NA	-1.43261	-0.396383	NA	0.600882
R41L	0.566348	0.479234	0.127185	0.582298	0.307299	-0.123122	0.110395	0.0519405	0.309242	0.271687
R41N	1.42975	1.76871	NA	1.35077	1.87804	NA	0.31527	-0.300502	NA	1.74739
R41P	-0.128349	0.102866	-0.513678	0.190964	0.299314	0.0732572	0.0962102	-1.13627	-0.727133	0.381838
R41Q	0.402215	0.30229	-0.259449	0.434262	0.469857	-0.84086	-0.375645	-0.0778317	-0.37587	0.477272
R41S	2.8488	2.94155	0.696766	3.26286	2.77718	-0.315547	0.739622	0.778866	1.33147	3.00009
R41T	2.89875	3.08256	-2.01171	3.12209	2.88169	-1.05781	-0.0413087	0.842769	2.01885	2.76657
R41W	0.322569	0.14888	-0.627638	0.219669	0.27904	-0.102444	-0.38453	-0.135786	-0.314406	0.0802897
R41*	-0.207209	NA	NA	NA	0.757642	NA	NA	NA	1.30827	1.01866
R41Y	2.39049	1.33335	NA	2.74098	2.5633	1.14341	1.25326	-1.26531	0.89323	2.51045
A42D	1.41811	1.63227	2.0361	1.20157	1.09004	0.90079	1.39481	1.1886	1.27442	0.992322
A42G	1.16037	1.67771	1.011	1.73051	1.47222	1.02647	0.830074	0.768618	0.861684	1.80503
A42P	1.3273	1.04902	1.42604	0.692104	1.13131	1.2945	0.800231	0.614904	1.56823	1.18487
A42Q	2.47734	2.89902	2.4086	2.94663	2.1665	2.65477	3.21107	2.79438	2.89688	2.61843
A42S	0.760584	1.18283	0.826622	0.779866	1.05313	0.738521	0.921746	0.884054	1.22938	0.774464
A42T	0.7876	-0.35153	0.276412	0.316574	-0.208755	0.193685	0.192367	0.721394	0.605277	0.412494
A42V	0.676442	0.642674	0.0955927	0.434706	0.459842	0.0118306	0.180025	0.488896	0.222879	0.716708
A42Y	2.60254	2.92656	1.3976	2.85709	2.17778	0.642587	0.91513	1.75422	2.26546	2.57598
A43D	-0.322794	-0.322634	-0.0892791	-0.0282475	-0.0874013	-0.147998	-0.40765	-0.18103	-0.359427	-0.69561
A43G	1.31537	1.12982	-0.572561	1.79701	2.52912	-1.28273	-1.09995	-0.751119	0.166807	1.82837
A43H	-5.94511	-5.42185	-8.4601	-8.7952	-5.25157	-8.91372	-7.53879	-7.13175	-8.31653	-5.93325
A43K	-2.08528	NA	NA	-2.95236	-1.34675	NA	NA	NA	NA	-1.01496
A43L	3.17283	3.25648	1.98984	2.46187	2.84772	1.38867	1.68077	1.54237	3.00527	2.85123
A43P	-0.133878	0.279601	0.937509	0.0091701	-0.324202	0.39078	0.634795	-0.362315	0.570484	-0.111638
A43Q	-2.19449	0.859203	NA	NA	1.29596	NA	NA	-1.31009	NA	-0.42345
A43R	-0.582894	-0.00390681	NA	0.202102	-0.171964	NA	NA	NA	NA	0.380791
A43S	0.762296	1.04645	0.404353	1.23089	1.17657	0.327159	0.752054	0.547276	1.07655	0.791044
A43T	1.12121	0.955355	0.0312854	1.05284	0.909875	0.11246	0.0718132	0.292256	0.549918	0.915311
A43V	1.08178	1.42067	0.744902	1.27238	1.01204	0.377118	1.27382	0.915882	1.06432	1.11128
A43Y	1.79077	0.996081	NA	1.9769	2.24913	NA	NA	-1.26354	0.382523	1.69798
L44A	2.18299	1.60499	0.816775	2.436	2.95416	-0.101123	1.2305	0.131749	0.0550777	2.12982
L44D	-0.557186	NA	NA	-0.253508	-0.450802	0.503787	NA	NA	0.102793	NA
L44F	-0.42288	-0.137725	0.0563028	-0.0319969	0.153285	-0.273871	-1.55345	-0.341584	-0.271847	0.223584
L44H	-0.564089	-1.23018	-1.0512	-0.724246	0.053749	-0.667102	-0.563911	-1.5182	-0.577595	-0.622946
L44I	-0.036972	-1.45808	0.524294	-0.120367	0.0637714	0.217592	-0.930467	-0.265026	-0.897207	-0.365659
L44K	NA	NA	NA	NA	NA	NA	-1.22865	-2.03472	NA	NA
L44P	-0.544679	-0.801546	-0.972319	-1.07733	-0.566685	-1.10351	-1.45623	-1.19733	-0.861367	-0.792345
L44Q	-1.97584	NA	NA	-1.38503	0.0697577	NA	NA	NA	NA	0.0938684
L44R	-0.453011	-0.516863	0.30892	-0.380697	-0.230533	-0.0374142	0.436906	0.257876	-0.0199805	0.0516598
L44T	2.62215	2.60353	0.241278	2.69921	2.92223	-0.771048	0.98707	1.18854	1.02785	2.5474
L44V	1.22955	2.1212	0.619225	1.24279	1.92106	1.86519	0.598979	0.661196	0.986149	1.24875
D45A	0.0591488	-0.0636361	-0.165737	-0.102061	-0.0346108	-0.177559	-0.533374	-0.0734926	-0.0731959	0.0204268
D45E	0.31221	0.126019	-0.0786939	-0.143453	-0.12584	0.174299	-0.147554	0.0822344	-0.129888	0.351513
D45G	0.922202	0.768888	0.36546	0.693927	0.495542	-0.103639	0.162675	0.282694	0.849753	1.33025
D45H	1.57027	1.87875	0.7197	1.51173	1.69252	0.619505	2.31337	1.5689	1.97029	2.2116
D45I	-1.98688	NA	NA	-0.567793	0.0136738	NA	0.298755	NA	NA	NA
D45L	1.97295	2.23091	NA	2.19091	2.7097	0.0895294	-1.09878	-1.34965	0.727581	2.36553
D45N	0.229238	0.980141	0.219042	0.939684	0.79419	0.533411	-0.896806	0.417971	0.904424	0.821327
D45P	-0.605701	-0.313833	NA	-0.614337	0.521117	0.689173	0.171161	-1.59223	-0.210879	-0.108027
D45R	2.46257	2.82646	NA	2.97736	2.87275	1.10269	0.567936	-1.48794	1.79797	2.33824
D45S	2.89257	3.55947	NA	3.35997	3.88677	0.553161	1.7408	0.845417	2.35964	3.25909
D45T	2.28575	2.98983	NA	3.012	2.87134	1.76723	0.632577	-0.00504451	1.34774	2.98373
D45V	1.22803	1.08855	0.512181	1.35103	1.87238	0.293466	0.597382	0.163383	0.338778	1.35374
D45W	0.312226	0.200003	NA	1.33388	1.92692	NA	-1.64831	-2.03746	-0.0711481	0.824185
D45Y	-0.0613109	-0.103043	0.117812	-0.458512	-0.233704	-0.0461588	-0.11536	-0.161113	-0.0386603	-0.364498
L46A	-1.69919	-0.576956	NA	-0.525915	-0.654601	NA	NA	NA	NA	-1.22123
L46C	1.14587	2.18011	NA	1.50879	2.18726	NA	NA	-1.00948	NA	0.939524
L46D	NA	-3.01647	NA	NA	-5.11418	NA	NA	-6.18222	NA	NA
L46F	0.381767	0.42774	-0.644197	0.0526303	1.06399	-0.0908184	-0.204708	0.277858	-0.283073	-0.309579
L46H	-1.45877	-1.23792	-0.917776	-1.52045	-0.590475	-1.00645	-2.1071	-1.3416	-1.35054	-1.12829
L46I	0.0674606	-0.258244	0.739975	0.325908	0.720043	-0.545484	-0.357135	-0.0286307	0.129141	0.793646
L46P	-0.535561	-0.417445	-0.879823	-0.395262	-0.259931	-0.408416	-0.465541	-0.610879	-0.386027	-0.377096
L46R	-0.343508	-0.100962	-0.587468	-0.127506	-0.0263524	-0.513768	-0.840924	-0.0526333	-0.376124	-0.150838
L46S	-2.26606	NA	NA	-1.04122	0.273921	NA	NA	NA	NA	-0.934871
L46T	-2.34292	-1.98142	-2.73769	-2.24363	-0.67968	NA	-4.23244	-4.97742	-2.16006	-1.68682
L46V	-0.0935034	0.241756	0.266613	0.538157	0.532845	-0.337965	-0.453457	-0.339375	0.371855	1.05856
L46W	NA	NA	NA	NA	NA	NA	-0.841929	NA	NA	NA
F47A	NA	NA	NA	-1.92112	-2.88251	NA	NA	NA	NA	NA
F47D	-0.145455	NA	NA	0.0148871	-0.882514	NA	NA	NA	NA	0.579365
F47I	-0.242565	0.77741	NA	-0.0184315	1.14418	NA	-0.03567	-0.654007	0.629626	0.0866148
F47L	0.530576	0.306792	0.141284	0.454417	0.452307	0.365648	0.466616	0.384995	0.427431	0.516736
F47N	-1.5229	NA	NA	NA	NA	NA	NA	NA	NA	-1.19185
F47P	-2.29506	-0.757775	NA	-0.909111	-1.4878	NA	NA	NA	NA	-0.317063
F47S	-1.34588	-1.06514	-0.566421	-1.00754	-0.866883	-0.349879	-1.54099	-1.17655	-0.838693	-1.08092
F47T	-0.526559	-1.02304	NA	-0.455666	-0.0247505	NA	-0.89314	NA	NA	-0.359928
F47V	-0.45409	0.0771177	0.0935746	-0.316767	0.0216325	-0.37465	-0.226081	-0.0680634	-0.420731	-0.425858
F47*	-4.65664	-2.44128	NA	-3.11037	-2.60971	NA	-1.95642	NA	NA	-3.58862
F47Y	0.685689	1.1207	0.784731	0.98567	0.709992	-0.141965	-0.776917	-0.120062	-0.117368	1.4796
G48A	2.10376	2.1529	0.49151	1.93913	1.62672	0.208986	2.02643	0.929492	1.88978	1.11227
G48C	-0.456185	-0.438942	-0.335092	-0.620022	-0.384449	-0.632056	-0.921607	-0.357663	-0.601647	-0.424077
G48D	0.06625	-0.312267	-0.154646	-0.433376	-0.500661	0.0110201	-0.812011	-0.260771	-0.267047	-0.143715
G48F	NA	NA	NA	NA	NA	NA	NA	NA	NA	-0.42426
G48K	NA	NA	NA	-1.06915	-0.890023	NA	NA	NA	NA	-1.40777
G48Q	NA	NA	NA	NA	-0.474985	NA	-0.429455	NA	NA	NA
G48R	-5.56411	-4.85393	NA	-7.65722	-5.43526	NA	-6.16981	-6.60456	-5.84242	-7.17915
G48S	0.0363298	0.288795	-0.527097	0.317099	1.15088	-0.341007	-0.66396	-0.416454	0.0877475	0.741352
G48V	-0.042483	-0.429827	-0.428717	-0.253472	-0.263924	-0.301449	-0.3223	-0.26081	0.143627	-0.209087
G48*	0.46863	-0.190823	NA	0.944369	1.5094	0.354701	NA	NA	NA	0.194503
R49A	2.35603	2.40883	-0.0804424	2.74978	2.45025	1.38917	2.56983	1.71498	2.44321	2.50184
R49C	0.58673	0.831769	0.458002	0.739078	0.811218	0.185858	-0.427472	0.142737	0.595518	0.616466
R49G	1.43125	1.24274	NA	1.89565	2.21465	1.28536	-0.0649019	-0.311105	NA	1.55093
R49H	0.804488	0.470091	0.0749772	0.798251	0.85748	0.284107	0.536021	0.348642	0.522351	0.82261
R49L	0.508736	0.213459	0.298094	0.606942	0.453388	-0.178188	0.135121	-0.252546	0.520733	0.491853
R49N	3.68865	2.96454	2.03075	3.80846	3.24817	3.00854	2.44406	2.65654	3.10097	3.45569
R49S	1.2807	0.947998	0.378916	1.45891	1.23893	0.134311	0.653801	0.916127	1.30919	1.04736
R49T	3.2558	3.47703	1.82324	3.53961	2.83154	2.55831	2.64775	2.81951	3.47506	3.07362
R49V	2.56369	3.00133	1.24223	2.72996	1.90829	2.19474	2.10194	2.80262	2.71612	2.45574
E50A	0.914155	0.818	0.114543	1.00348	0.449489	0.323417	0.359846	0.316169	0.69323	0.48145
E50C	0.129069	0.0283323	NA	1.28599	1.68905	NA	-1.00266	NA	-0.742827	0.843969
E50D	0.169254	-0.272001	-0.305446	-0.420645	-0.275444	0.0758515	-0.406872	-0.441553	-0.199944	-0.363591
E50F	NA	-0.850995	NA	NA	NA	NA	NA	NA	NA	NA
E50G	-0.175715	-0.422193	0.0534424	-0.281383	-0.0218949	-0.259493	0.108857	0.183261	-0.6322	-0.396759
E50K	-0.00495388	0.446887	0.437095	0.323762	0.496134	0.203679	-1.39732	-0.158308	0.28961	0.608641
E50L	-5.52938	-4.72076	NA	-7.83879	-4.69629	NA	-6.76778	-6.82575	-7.37791	-5.84215
E50M	-0.769031	NA	NA	0.425286	0.506588	NA	NA	NA	NA	0.692212
E50N	0.51403	0.932721	NA	0.831473	1.91876	0.73812	1.123	-0.401409	-0.242827	1.39832
E50P	NA	-1.41427	NA	NA	-2.21363	NA	-1.84965	NA	NA	NA
E50S	1.12915	0.995671	-0.216545	1.6971	2.04033	-0.216839	0.365887	-1.63742	-0.611973	1.82204
E50T	2.18681	2.28452	0.552559	2.9416	2.54188	1.18601	1.69771	-0.00117469	1.82647	2.54258
E50V	1.80597	0.833811	1.1925	1.86354	1.43176	1.41929	1.92273	1.38815	1.98726	1.43241
E50*	0.0552461	-0.0176605	0.34573	0.188234	0.181144	0.184661	-4.33304e-05	0.248233	0.216669	0.277392
E50Y	-1.05947	NA	NA	-0.249984	NA	NA	NA	NA	NA	NA
F51A	0.542214	0.789381	2.58985	1.3279	1.76458	2.33013	2.74202	NA	1.30979	1.43777
F51C	-0.975603	0.0775639	NA	NA	-0.26182	NA	0.136905	-1.41242	NA	NA
F51D	-3.38941	NA	NA	-2.88931	-1.32067	NA	-3.61767	NA	NA	-1.7607
F51E	NA	NA	NA	-2.11878	-1.72544	NA	NA	NA	NA	-1.84716
F51G	-1.31464	NA	NA	NA	-1.46923	NA	-1.69034	NA	NA	-1.12585
F51H	NA	NA	NA	-0.796855	-0.473897	NA	NA	NA	NA	NA
F51I	0.188193	0.459707	0.582433	-0.0619931	0.147894	-0.579592	-0.1609	0.035844	-0.284794	0.315364
F51K	-5.7929	-4.26918	NA	NA	-5.94749	NA	NA	NA	NA	NA
F51L	0.108654	-0.236206	0.432094	0.0283972	0.110173	0.524396	-0.152201	0.0586782	0.107386	-0.0660072
F51P	NA	NA	NA	-2.40671	-1.82072	NA	NA	NA	NA	NA
F51R	-2.42583	-0.757362	NA	-1.75138	-2.58043	-1.82289	-1.42774	-0.792265	-0.581402	-1.29982
F51S	0.00721546	-0.169757	1.07659	0.11144	0.0306617	0.970938	0.268422	-0.574698	0.513011	0.740047
F51T	-1.20936	-0.190078	NA	-0.92695	-0.752516	NA	-1.18181	-2.64617	NA	-1.73183
F51V	-0.588157	-0.491188	0.0352154	-0.369768	0.0233383	0.134588	-0.80033	-0.212201	-1.26135	-0.181839
F51*	-1.66612	NA	NA	-0.669742	-1.82072	-0.063179	NA	NA	NA	-0.3406
F51Y	-1.07932	-0.681599	-0.421772	-0.923448	-0.708737	-1.78822	-1.11107	-2.20645	-2.49832	-0.835249
G52A	3.85088	4.64538	3.62446	4.08556	3.63635	4.08517	4.30569	4.75003	4.4274	4.13728
G52C	1.65994	1.48183	NA	2.54713	1.72817	1.34595	2.06312	0.089083	1.24562	1.80527
G52E	0.091411	0.602141	-0.13397	0.65317	0.0173902	-0.0922792	0.088149	-0.0705364	0.356428	0.557874
G52L	1.95154	1.73385	-0.507923	2.35224	2.12129	0.180505	1.1372	0.509583	1.51875	1.91568
G52M	3.1467	3.5412	2.60775	3.65664	2.68379	3.58996	3.2773	3.03938	3.55005	3.03693
G52N	-4.81985	NA	NA	NA	-3.82468	NA	NA	NA	NA	NA
G52P	0.0987926	0.26391	NA	-0.347069	0.35039	NA	NA	NA	NA	-1.02768
G52Q	2.58411	2.77612	NA	3.24312	2.46353	1.35195	1.23577	0.457566	1.98258	2.80139
G52R	0.859379	0.928539	0.090054	1.09664	0.967246	0.697812	1.04214	0.300387	0.288954	1.12802
G52S	2.52266	2.19254	1.05672	2.17622	2.31913	1.698	2.58223	1.83511	2.22344	2.33426
G52T	3.04176	3.37421	0.214469	3.28742	2.7609	1.33422	1.78083	1.76749	2.95838	2.78658
G52V	-0.0266323	-0.187871	-0.0160482	-0.120054	-0.162121	-0.0747183	-0.392314	-0.205428	0.0945783	-0.186725
G52*	-0.0516089	0.0261392	-0.318495	0.131687	-0.0713789	-0.358496	0.390684	0.175906	-0.136657	-0.551156
G52Y	2.21572	2.94674	0.448493	2.32315	1.84037	1.25814	1.33336	0.812443	2.65571	2.00738
D53A	0.23175	0.122174	-0.477407	-0.0858444	0.0809395	0.0263495	0.0704492	-0.249151	-0.115618	-0.0527441
D53E	-0.365678	-0.437822	-0.337803	-0.562812	0.143939	-0.179372	-0.468778	-0.259219	-0.662813	-0.289708
D53F	-0.789565	-1.21866	NA	-0.453926	0.672144	-0.679157	NA	-2.44931	NA	0.299838
D53G	-0.315068	-0.685057	-0.161039	-0.611479	0.0753708	-0.312197	-0.333811	-0.0495486	-0.844069	-0.17643
D53H	0.253886	0.174923	NA	0.974151	0.823916	-0.332216	-0.963334	-2.34897	NA	0.946584
D53I	-1.82533	-1.58424	-1.85384	0.357408	1.71863	-2.87654	-2.52328	-3.06172	-1.44029	0.131905
D53K	1.76543	0.661686	NA	1.90578	2.03331	NA	1.03988	-0.324759	0.631854	1.50935
D53L	2.4268	0.674568	NA	2.27677	2.99273	NA	1.68065	0.360075	NA	2.72125
D53N	1.60539	1.59674	0.601664	1.41347	1.68808	0.979071	1.44189	2.09839	1.72082	1.41976
D53P	NA	NA	NA	NA	-1.18265	NA	NA	NA	NA	-1.51343
D53R	1.13802	1.85621	0.856895	1.51465	2.63399	1.24923	0.521792	-1.93596	0.514035	2.05465
D53S	2.25483	1.22481	NA	2.55374	2.59905	NA	1.27503	0.195891	1.74387	2.71845
D53T	0.700787	0.645476	NA	1.03911	1.51111	NA	-0.540383	-2.98572	-0.535733	0.868149
D53V	0.319306	0.334011	0.358028	0.170623	0.823916	0.358709	0.475237	0.406063	0.756748	-0.147809
D53Y	-0.275062	-0.220778	-0.320895	-0.437447	-0.262868	-0.599757	0.0555198	-0.424664	-0.12985	-0.378402
V54A	-0.211306	-0.020576	-0.00304735	-0.146286	-0.0308655	-0.659066	0.17925	-0.0500724	0.0235329	-0.103066
V54E	2.21058	1.02469	3.52137	2.15046	1.62863	3.84491	2.78727	2.75672	3.59969	2.27573
V54F	2.8238	2.63195	1.9586	2.96826	2.53938	1.92412	2.69537	2.69203	2.16106	2.58258
V54G	0.733321	0.802053	1.16553	1.53973	0.993669	1.03	1.79633	1.31549	1.51467	0.94533
V54I	0.934282	0.423934	0.665728	0.460463	0.476276	0.582156	0.722608	0.592455	0.445269	0.70754
V54L	0.675761	0.0256672	0.514918	0.558735	0.497392	0.280889	0.373277	0.382903	0.825989	0.298115
V54N	3.64978	3.9942	2.79971	3.86203	3.56425	3.10748	4.05251	3.83897	3.78477	3.66001
V54P	3.17811	3.14254	2.58245	3.05037	2.88779	2.91471	3.27215	2.8366	3.10296	2.75669
V54S	2.11893	2.33639	NA	2.09773	2.21994	1.28146	2.31667	0.361833	1.43178	2.9097
V54T	4.32618	4.58405	4.31293	4.33467	3.98518	4.47143	4.58072	4.17909	4.0706	4.18154
V54W	2.42943	2.21916	1.98197	2.58707	1.68061	2.04875	2.88512	2.03947	2.59274	2.86432
V54*	-2.8175	NA	NA	NA	-1.93075	NA	NA	NA	NA	-2.49956
V54Y	2.73516	3.04634	2.37364	2.80162	2.21915	2.59464	2.83446	3.05971	2.72406	2.68417
A55D	1.66725	1.86055	2.02218	2.1147	1.33535	2.35195	2.6292	1.30612	2.0006	1.61152
A55G	0.410546	0.641077	1.63675	-0.512752	0.709391	1.08638	1.24701	0.32187	NA	0.242444
A55H	2.51942	2.97004	0.964403	2.56134	2.51623	2.3841	3.29049	2.95837	3.05054	2.56858
A55L	1.79977	3.49224	2.60505	3.2991	2.44794	2.55232	2.75717	3.10704	3.28474	2.90821
A55P	3.41864	3.83179	4.01974	3.48942	2.76007	4.3209	4.25828	4.42768	4.26272	3.03474
A55Q	4.07252	4.54246	4.70582	4.32203	3.82707	4.67591	5.42911	4.61486	5.04	3.92542
A55S	0.43792	0.411408	0.523218	0.364339	0.0495572	0.62024	0.686116	0.659515	0.800772	0.26801
A55T	1.23255	0.75676	0.915547	1.67756	0.838597	1.98718	2.07656	0.507997	1.27328	1.35884
A55V	0.351279	-0.139338	-0.70049	-0.18566	0.123648	-1.07193	-0.231707	-0.167112	0.0641638	0.353489
T56A	0.295672	1.30853	0.268381	0.932025	0.411411	0.589037	1.09504	0.593376	1.15394	0.701661
T56F	0.681494	1.53015	NA	1.04491	2.76436	NA	1.64546	0.264085	0.755652	2.02321
T56H	0.500283	-0.595618	0.477224	1.59496	1.57847	-0.107055	-0.104506	-0.481841	-1.10975	1.87846
T56I	0.17951	0.0836088	0.207734	0.45189	0.0313428	-0.477596	-0.681228	0.140387	-0.00960497	0.183572
T56K	-0.786823	NA	NA	-0.389408	0.543683	NA	1.21666	NA	NA	0.00386417
T56N	1.58459	1.69575	1.16316	1.7849	1.45804	1.69229	2.1723	1.80687	2.12384	1.68915
T56P	-0.0392095	-0.0789129	-0.167694	-0.186055	-0.185787	-0.0148836	-0.252866	-0.158522	-0.0470346	-0.0388452
T56R	-1.13651	NA	NA	-1.00213	-2.14387	NA	NA	-2.15669	NA	NA
T56S	0.438781	0.848337	0.65198	0.720322	0.676236	0.321218	1.16298	0.719036	0.959307	0.739921
T56V	3.98674	4.354	1.59852	4.28447	4.08135	3.46392	4.10404	3.94562	4.3294	4.36395
T56Y	1.61403	1.27286	NA	1.93024	2.91829	NA	0.826742	NA	NA	2.4652
Y57A	-0.547499	-0.930292	NA	-1.18205	-1.40754	NA	NA	NA	NA	-1.2538
Y57C	-0.0378875	-0.0278668	0.494222	1.0048	0.619447	2.16409	1.20529	-0.0333082	0.690408	0.839143
Y57D	-2.4682	-1.413	NA	-1.48663	-1.04226	NA	-0.528348	-0.435527	NA	-0.783413
Y57F	-0.403264	0.471065	-0.299327	-0.206101	-0.0986669	NA	-1.19862	0.499411	-0.597047	-0.141186
Y57H	0.138263	0.401124	0.208644	-0.133014	0.119447	0.26003	0.677366	-0.0372127	0.525333	-0.164246
Y57K	-1.99764	-1.20548	NA	-0.279108	0.164484	NA	-0.647326	NA	NA	-0.629352
Y57L	-2.72245	NA	NA	NA	-0.891806	NA	NA	NA	NA	-0.739917
Y57N	0.185842	0.771517	0.70186	0.485736	0.0681618	0.163207	0.290367	0.175669	1.23285	0.624071
Y57P	NA	NA	NA	NA	-1.60099	NA	NA	NA	NA	-1.54036
Y57Q	-2.01796	NA	NA	-0.550968	0.0129498	NA	NA	NA	NA	-0.333181
Y57R	NA	NA	NA	-0.860119	NA	NA	NA	NA	NA	-0.609947
Y57S	-0.0880704	-0.0830718	-0.0897122	-0.175603	-0.275783	-0.10601	-0.232314	-0.189256	0.00720362	-0.260271
Y57T	-1.98548	NA	NA	NA	0.267787	NA	NA	NA	NA	NA
Y57*	0.0334842	0.361648	-0.837735	-0.0384455	0.0201996	-0.464921	0.0444409	-0.217069	0.236139	-0.0281843
S58A	1.65401	1.8171	0.463231	1.42675	2.0479	0.38005	0.890451	0.460469	1.1689	1.5477
S58C	2.09669	2.4739	2.47219	2.52325	2.4412	2.14496	3.08938	2.40388	2.43584	2.47661
S58D	-1.78777	NA	1.56242	NA	NA	NA	NA	NA	NA	NA
S58F	-0.0175281	-0.240758	0.343498	-0.0385948	0.143907	-0.515954	-0.570844	-0.864799	-0.00119225	-0.0720328
S58H	-1.78777	NA	NA	NA	NA	NA	NA	NA	NA	NA
S58I	2.58341	2.57774	0.720299	2.6157	2.49593	1.09056	2.13152	1.5	1.82905	2.56801
S58K	1.57299	2.35873	NA	2.14246	1.74406	1.12598	1.48232	0.435872	1.62369	1.70556
S58L	2.18153	2.826	1.9631	2.80875	3.2651	NA	0.843897	0.0919858	1.2757	2.86167
S58M	1.51407	2.15732	1.36978	2.03684	1.36125	1.08653	2.00563	1.81419	2.41402	1.45041
S58P	-0.436393	-0.372956	-1.27206	-0.400864	0.00920573	-0.270148	0.372926	-0.292954	-0.824138	-0.0920175
S58R	3.32933	3.7089	1.41067	3.97094	4.14985	1.64033	3.33892	2.52623	2.86425	3.74408
S58T	3.11603	3.19414	2.96898	3.23525	3.00822	2.52164	3.43206	3.21272	3.23015	2.96164
S58Y	-0.570671	-0.504947	-0.541762	-0.451384	-0.493373	-0.537757	-0.746058	-0.496945	-0.796165	-0.297032
Q59D	3.74813	4.09288	3.81934	3.7295	3.37759	3.7974	4.14928	3.75511	3.70084	3.35649
Q59E	2.43312	2.60806	2.06875	2.87659	2.5055	3.03854	3.67671	2.85542	3.01917	2.19045
Q59F	-1.22972	0.683835	NA	-0.473983	-1.53151	NA	-1.18468	0.0204638	0.39805	0.0515635
Q59H	0.425315	0.198146	0.248375	0.27627	0.248628	0.0505075	0.382333	0.190815	0.43962	0.0771581
Q59I	3.14752	2.92693	NA	2.87742	3.13741	1.5497	1.34662	1.47248	2.01955	2.73272
Q59K	1.16265	1.71171	1.64145	1.51884	1.30831	1.84649	1.92636	1.83658	1.55685	1.33491
Q59L	2.96986	3.30297	3.32066	3.36904	2.69884	2.78345	3.24889	3.14143	3.23832	3.1563
Q59N	3.28225	3.01534	3.66528	3.14457	2.90699	3.32186	3.7522	3.60403	3.6446	3.35124
Q59P	-0.105195	-0.116214	-0.0404884	-0.136356	-0.145337	-0.0464351	-0.508679	-0.20043	-0.22248	-0.0623612
Q59R	0.770152	1.43793	1.06087	0.626581	1.1675	0.340773	1.87869	1.49958	1.81959	0.762821
Q59S	2.4844	2.23686	2.14778	2.85133	2.71764	3.75626	3.23484	2.03022	2.92202	2.94912
Q59T	-1.01126	-1.11908	-1.73217	-0.932233	-0.658151	-1.77736	-1.21147	-0.928177	-1.24346	-0.892494
Q59*	-0.188697	-0.0827194	-0.387533	-0.813124	-0.165393	-0.951708	-0.619299	-0.0434131	-0.300568	-0.572525
Q59Y	2.11891	2.53423	1.48069	2.54603	2.52273	2.15004	2.43846	2.27732	2.21241	2.16196
H60D	1.64843	1.82211	NA	1.96369	1.20917	1.81286	1.1208	0.57311	1.4637	1.87516
H60F	2.78196	2.35412	1.55832	2.19721	1.89688	1.52722	1.83737	1.53268	1.7215	1.99998
H60L	1.60321	1.90764	1.1237	1.51168	1.13638	1.76396	1.54155	1.28646	2.17351	1.40915
H60M	1.39508	0.889664	0.980521	1.77423	1.31191	1.40169	1.20868	1.19043	1.9888	0.76276
H60N	0.639746	0.795156	0.978947	0.936241	0.748911	1.03701	1.33287	0.220536	0.353837	1.00021
H60P	-0.266135	-0.0160933	-0.778902	-0.466707	-0.164126	-0.280921	-0.181966	-0.281986	-0.27203	-0.039657
H60Q	0.386359	0.374921	0.372572	0.375356	0.346939	0.332472	0.687531	0.709244	0.282268	0.344449
H60R	1.71072	2.31901	1.07813	1.79693	1.75817	1.09404	2.60995	2.35107	2.16181	1.9835
H60T	2.91633	3.11319	0.506755	3.28184	2.40824	1.73888	2.23572	1.71075	2.86056	2.77231
H60V	1.98575	1.55685	NA	1.56193	2.48339	NA	-0.0691954	-0.0925965	0.966911	1.65939
H60*	-0.981549	NA	NA	NA	NA	NA	NA	NA	NA	NA
H60Y	1.51178	1.2127	-0.489554	1.71873	1.52015	0.160733	0.922512	1.02295	0.909171	1.04436
Q61C	-1.57484	NA	NA	0.911762	-0.186744	NA	NA	NA	NA	NA
Q61H	-0.00368859	-0.117124	-0.10181	-0.100464	-0.177429	-0.281048	-0.0483635	-0.166175	0.0181202	-0.206824
Q61I	NA	NA	2.47841	0.688717	NA	NA	NA	NA	NA	NA
Q61K	0.283345	0.700107	0.300577	0.872056	1.02813	0.272405	0.527799	0.629056	0.164922	0.205837
Q61L	-0.232866	-0.438522	NA	-0.253838	0.364761	NA	-0.453938	-1.4175	-1.47289	-0.544847
Q61M	-1.23061	-0.699437	NA	-2.00459	1.14112	NA	NA	-3.79889	NA	-0.326861
Q61N	0.10206	0.153552	NA	0.447162	1.62392	NA	0.161539	0.269699	0.240923	0.296412
Q61P	-0.081456	-0.0146801	-0.239834	-0.0225216	-0.0341893	-0.0803253	-0.295254	-0.0514203	-0.141841	0.104141
Q61R	0.73215	1.01343	0.340702	1.34899	1.725	0.36065	0.0702438	-0.0855662	0.534354	1.19723
Q61S	-0.555869	0.696671	NA	0.584844	1.65777	0.716712	-0.0189334	NA	0.19419	0.597676
Q61T	0.478259	1.86107	NA	1.14294	1.47596	NA	0.638996	-0.152127	0.660036	0.014081
Q61*	-0.0222582	0.138336	-0.130892	0.0804034	0.185867	-0.0910442	-0.898942	0.0263009	0.300029	0.260779
Q61Y	-0.790566	NA	NA	0.599718	0.112108	0.845995	1.31787	NA	0.137949	0.320069
P62A	0.106347	0.90174	NA	0.667447	0.815244	1.17723	-0.105325	-1.07715	NA	1.15895
P62F	-4.62737	-3.09826	NA	-3.34326	-2.89228	NA	-3.8826	NA	NA	-3.30773
P62K	-5.88121	-4.82604	NA	NA	-3.53662	NA	NA	NA	NA	-4.79854
P62L	-0.221894	-0.387939	-0.163527	-0.126345	-0.97521	-0.313732	-0.373351	-0.418953	-0.224683	-0.142962
P62N	-1.30876	-0.632984	NA	-1.65793	-0.627739	NA	-1.42	NA	NA	-1.008
P62Q	-0.655077	-0.417869	-0.485938	-0.86567	-0.600378	-0.193432	-0.814208	-1.05731	-0.761862	-0.832548
P62R	-1.15343	0.316777	NA	-0.343257	-0.894095	NA	-0.145633	-0.57565	NA	-0.0707667
P62S	-0.288464	-0.403607	-0.577999	-0.470093	-0.476372	-0.665438	-0.591159	-0.643919	-0.693622	-0.309249
P62T	-0.235818	-0.336392	-1.31296	-0.43843	-0.424257	-0.17032	-1.15878	-0.539164	-0.871694	-0.85048
D63A	0.671617	0.741313	0.302242	0.848744	0.0343915	0.766158	0.199248	-0.0231112	0.779818	0.500039
D63E	0.410774	-0.191569	-0.21239	-0.380269	-0.236818	-0.492342	-0.356117	-0.113139	0.35953	-0.251122
D63F	-0.434682	NA	NA	-0.497502	1.09837	NA	NA	NA	NA	0.589638
D63G	1.6889	2.00776	1.31513	1.56857	1.34295	1.44611	1.76549	0.966134	1.3405	1.54668
D63H	2.80569	2.74175	0.953898	3.14768	2.4822	1.74087	2.11387	1.57895	2.30688	2.55748
D63L	1.66708	1.9544	NA	1.96962	1.81734	NA	-3.01381	-1.83753	0.139072	1.70167
D63N	1.1083	0.842376	0.716932	1.18643	1.01668	0.548176	0.835276	0.74153	1.30666	0.939217
D63P	3.1615	3.24297	3.67188	3.84826	3.14403	3.90438	4.02899	1.66388	2.90326	2.9376
D63S	3.39599	3.26273	3.11165	3.56246	2.66351	3.2958	4.01951	2.9352	3.68963	2.97804
D63T	-0.570765	NA	NA	-0.606216	-0.668604	NA	0.339387	NA	NA	NA
D63V	1.76758	1.87629	-0.318262	2.32443	1.8221	-0.326054	-0.140061	0.0047183	1.0271	1.48023
D63Y	-0.0153898	-0.0827759	0.189837	-0.126117	-0.226349	-0.162427	-0.249012	-0.229346	-0.105617	-0.294791
S64A	2.42849	2.8797	2.03906	2.80661	2.08289	2.23621	2.44442	2.67329	2.59384	2.46657
S64C	-0.56151	NA	NA	NA	-0.466707	NA	NA	0.267848	NA	NA
S64D	3.48818	3.505	4.68057	3.65103	2.88107	4.31036	4.67195	4.15781	3.95266	3.28292
S64E	1.91746	2.63393	1.68786	2.16775	0.999993	1.77864	2.35861	1.87257	2.82347	1.24722
S64F	-0.158913	-0.104472	-0.542573	0.0789433	-0.414308	-0.659316	-1.36579	-0.0335968	-0.301684	-0.00224973
S64H	3.74756	3.53297	2.57368	3.94238	3.5348	3.78619	3.93003	3.51394	4.01736	3.31357
S64K	2.95714	3.12596	2.09154	3.10966	1.93723	2.62886	3.45758	2.45826	3.50475	2.31186
S64P	0.636859	0.543138	0.768419	0.594737	0.468574	0.589467	0.696224	0.311478	0.705914	0.455979
S64T	2.93867	3.33521	3.57719	3.27832	2.49907	3.78563	3.84854	3.24812	3.50853	2.49744
S64V	1.2972	1.04405	NA	2.26713	2.38723	NA	-0.104007	-1.94698	-0.106602	1.98706
S64*	-1.41031	0.126284	NA	-0.371289	-0.192648	NA	-0.604007	-0.832324	NA	-0.0604707
S64Y	0.86432	0.705229	-1.01051	1.32574	1.21043	-0.100212	0.950698	-0.562039	0.306383	0.922946
D65A	-0.000600979	-0.192178	0.15294	0.0506592	-0.116364	0.329949	-0.207833	0.00079095	-0.199292	-0.0541633
D65E	-0.28548	-0.444961	-0.0279772	-0.169038	-0.438185	-1.23949	-0.383307	-0.363755	-0.242875	-0.306748
D65G	1.15619	1.54623	1.15875	1.40207	0.752473	0.673487	1.74616	1.57506	1.67454	1.1844
D65H	2.07941	2.11603	1.78713	2.04485	1.79382	1.98743	2.18085	1.79714	1.83779	1.73139
D65I	3.46054	3.07446	2.80026	3.25607	3.38554	1.97874	2.58032	2.39848	2.59244	2.8426
D65K	1.88421	1.6452	1.26953	1.97921	2.2771	0.597485	1.58841	1.34032	0.477047	1.90469
D65L	3.36052	3.45511	3.10617	3.44416	3.21564	3.32309	3.49511	3.19532	3.00888	3.10241
D65M	2.30275	2.65621	1.94373	2.54546	2.45497	1.57716	1.61266	0.665553	1.64937	1.88437
D65N	0.754963	0.522601	0.74708	0.619619	0.510501	0.567455	0.304493	0.674665	0.800811	0.660022
D65P	2.42175	2.43953	0.923346	2.44841	2.25063	0.80617	1.08222	0.756863	1.56582	2.32075
D65S	3.45233	3.72744	3.58421	3.6791	3.33342	4.03416	3.98278	3.75014	3.60739	3.20546
D65V	0.131195	0.0712499	0.490286	-0.163468	0.1513	-0.376281	-0.702022	-0.226694	-0.0743579	-0.0450765
D65*	-2.50037	0.211147	NA	NA	-0.298932	NA	NA	NA	NA	-0.708021
D65Y	1.85139	1.83616	1.07144	1.58383	1.24452	1.06678	1.11197	1.22475	1.4036	1.1102
Y66C	0.0862802	0.567631	0.640131	0.232662	0.231023	1.08103	-0.0699131	-0.0462981	0.093187	-0.154275
Y66D	0.488082	0.955887	NA	-0.3523	0.218026	0.350793	-0.209401	-1.1307	0.405989	-0.231914
Y66F	0.182603	-1.003	NA	-0.741104	-1.04667	-0.489601	0.490868	0.00346978	0.336315	-0.715704
Y66H	0.390121	0.701814	0.45248	0.65906	0.546049	0.461989	-0.127652	0.725862	-0.441593	0.566011
Y66N	-1.99378	NA	NA	-0.0288128	-0.996017	NA	-0.268496	-1.41012	0.834084	-0.656091
Y66S	-0.0425703	-0.0263824	-0.188618	-0.184688	-0.285586	-0.418278	-0.00310229	-0.405884	-0.193308	-0.115274
Y66T	0.887932	0.1986	1.11874	0.834898	1.25854	0.475505	0.542867	0.111453	0.271259	0.457902
Y66*	0.00591169	0.243513	-0.168836	-0.0387884	0.11759	0.151417	-0.335915	0.147837	-0.0655472	-0.0557228
L67F	-0.22396	0.520188	NA	0.115162	0.305077	0.129345	-0.0240207	-0.0178674	NA	-0.0576109
L67H	0.568521	0.812669	0.802687	0.718387	0.0215566	0.664247	0.781228	-0.0178674	0.510003	1.0789
L67I	-5.92354	-0.409076	NA	NA	-5.75162	NA	-0.353749	-4.77703	NA	NA
L67P	0.0180374	-0.0720244	0.264056	-0.111688	-0.282285	-0.326792	0.0812628	0.184039	0.403301	-0.30213
L67R	-0.68245	-0.367253	-0.411395	-0.427037	-0.405969	-0.879799	-0.843574	-0.535679	-0.543004	-0.267087
L67S	NA	NA	NA	-1.46472	0.172412	NA	NA	NA	NA	-0.789583
L67T	NA	1.80923	NA	NA	NA	NA	-0.135217	NA	NA	NA
L67V	1.93327	2.00981	NA	2.40529	2.34759	-0.911762	-0.175109	-1.40882	0.398806	2.08476
L67Y	-0.580784	-0.00144054	NA	0.85175	-0.172756	2.09008	0.574148	NA	0.523327	0.558757
G68E	1.68898	1.35425	1.77787	1.37445	1.59533	0.890464	1.82608	1.27982	1.08213	1.53599
G68F	2.6162	2.64385	1.51264	2.68749	NA	3.72511	2.39628	NA	3.50538	NA
G68K	2.67353	3.14205	3.20935	2.58033	2.3923	2.10397	3.37378	2.86007	2.33499	2.46662
G68L	3.35691	3.55125	2.25988	3.31801	3.072	3.62018	3.23769	1.74972	3.44203	2.63329
G68M	2.2667	2.77537	1.93408	2.37288	2.13625	2.07961	2.4216	1.84415	2.53894	2.30339
G68P	-1.00782	-0.7775	NA	-0.547312	0.528849	NA	NA	-2.41318	NA	0.00617881
G68R	0.486561	0.00471656	0.428337	0.242628	0.50914	-0.559521	-0.0555089	0.0776397	-0.0564596	-0.0428467
G68S	1.91132	2.36848	2.73265	2.61295	2.34733	1.99441	2.85517	1.12311	1.66126	2.26534
G68T	1.41817	2.80802	2.50294	1.95269	1.76581	NA	2.59806	2.35465	1.06075	2.02983
G68V	0.191389	0.23032	0.0268898	0.326303	0.242295	-0.19822	0.176296	0.0158186	-0.00414765	0.15134
G68W	-0.103657	-0.209231	0.3562	-0.232634	NA	1.74132	-0.392938	NA	1.31575	NA
G68*	-0.587696	-0.509377	NA	0.796813	NA	1.54418	NA	NA	1.79599	NA
N69C	2.02355	2.38217	1.64624	1.85067	2.17802	1.29825	2.08624	1.8409	2.60605	1.86405
N69D	0.473387	0.776154	NA	-0.192382	0.312872	-0.19401	0.954436	0.843255	0.0487954	0.194605
N69H	-0.0439331	-0.057501	-0.0743289	-0.0750065	-0.093892	-0.186687	-0.323334	-0.125408	0.137565	-0.241812
N69I	0.438192	0.295102	0.63962	0.152965	0.2841	-0.214266	-0.276493	0.38945	NA	-0.112926
N69K	-0.463848	0.0220807	-0.4789	-0.00432143	-0.160538	-0.809317	0.0401699	-0.509017	-0.519956	-0.835739
N69R	2.41489	2.53781	1.52369	2.37463	2.1383	2.49224	2.94072	2.82954	2.55849	2.28774
N69S	1.41353	0.907671	1.5374	1.79806	2.05109	0.458359	1.939	2.20031	1.52847	1.91711
N69T	0.25959	0.190181	0.00025731	0.265032	0.00195324	0.101251	0.199388	-0.0638347	0.131588	0.103041
N69Y	0.850831	1.02208	0.572744	0.90926	0.416751	0.712881	0.919666	0.45353	0.517114	1.05253
L70F	0.0192326	-0.0403137	-0.140071	-0.2263	-0.397885	-0.211566	-0.145998	-0.224001	-0.0234707	-0.320933
L70H	1.01649	-0.0937774	NA	0.886465	0.820478	NA	0.594297	-0.0999622	NA	0.259213
L70K	-1.23606	NA	NA	-0.765132	0.0921534	0.815709	0.0553721	NA	0.108071	-0.574967
L70M	-0.930306	NA	NA	-0.555877	-0.907847	NA	0.0553721	-0.901921	NA	-1.1771
L70P	-2.99553	-0.715824	NA	NA	-1.40428	NA	NA	NA	NA	NA
L70Q	0.888409	0.827166	NA	0.981388	1.85152	NA	NA	NA	NA	0.6502
L70S	1.08752	0.784176	NA	0.26788	0.744477	0.761042	-0.171467	-0.138804	1.21363	0.599053
L70T	-2.33457	NA	NA	NA	-0.00635204	NA	NA	NA	NA	-1.27561
L70V	0.4011	-0.16202	NA	0.0729342	0.403008	-0.346117	-0.497505	-0.877481	-0.305112	0.11446
L70W	0.294453	0.419766	NA	-0.877805	1.09215	NA	NA	NA	NA	0.275969
L70*	-0.541018	NA	NA	-0.656119	-0.820165	0.073347	NA	-2.05932	-0.312362	-0.427985
L71F	0.376763	0.187713	-0.152544	0.152438	0.622611	-0.467648	-0.237042	-0.0716926	0.425769	0.363342
L71H	-1.47937	NA	NA	-1.33602	-1.03364	NA	-0.707468	-1.61158	NA	-1.53647
L71I	0.624017	0.427413	1.50033	0.41504	0.552018	0.918458	NA	-1.21988	-0.213778	0.616278
L71P	-0.544414	-0.6241	0.245029	-0.604721	-0.593583	-0.874658	-1.08151	-1.00702	-0.534009	-0.726666
L71R	-1.71634	NA	NA	NA	-1.1186	NA	NA	NA	NA	NA
L71T	-1.90353	-0.414523	NA	-0.95996	-1.89076	NA	NA	-1.88374	NA	-1.22367
R72A	0.660765	0.232898	NA	-0.778323	0.600179	NA	0.879984	-1.4146	0.0057239	0.743125
R72C	0.663558	0.269249	-0.503076	0.902781	0.312591	-0.339723	0.513871	0.132736	0.364033	0.432528
R72F	-2.98949	NA	NA	NA	-1.76581	NA	NA	-3.0582	NA	-2.40901
R72H	2.11998	2.15341	0.155778	2.08442	2.07395	0.022986	1.0247	0.963422	1.30049	1.95438
R72K	2.72186	2.88366	2.11133	2.24092	2.84309	2.89974	3.38216	2.13773	2.14352	2.20718
R72L	0.0498708	-0.606616	-0.563915	0.00150989	-0.0487422	-0.553759	-0.151019	-0.449767	-0.554276	-0.41399
R72P	0.192285	-0.539423	1.12549	0.0605519	0.292663	0.500666	0.326542	-0.749885	-0.194602	0.512036
R72S	2.13195	2.31641	2.14078	2.22768	2.07527	1.93996	3.17868	2.92673	2.40244	2.25897
S73C	1.06647	1.59429	0.445949	1.66426	2.23494	0.636074	1.61561	0.340948	0.744972	1.71482
S73G	0.998123	1.12725	1.28996	-0.0452066	0.978595	0.7119	-0.0912054	0.879083	1.42092	0.266392
S73I	-0.11443	-0.0746491	0.334753	0.0678793	0.0656774	0.0711422	-0.878354	-1.40051	-0.153532	-0.418574
S73K	1.41729	1.59792	NA	1.91721	1.76419	NA	1.56288	-1.21779	1.49522	2.00645
S73N	1.10475	1.55711	0.403505	1.34759	0.628681	-0.298978	1.08833	0.55892	1.13976	0.834794
S73R	0.606927	0.247761	-0.0751027	0.373654	0.540515	-0.23725	0.589234	-0.950129	0.60171	0.411154
S73T	1.23395	1.25539	NA	1.03287	0.679232	-0.0874636	0.860682	1.1279	0.914042	0.776729
K74C	2.74198	2.32301	NA	2.416	2.78476	0.939545	1.8236	1.10152	1.32283	2.45862
K74D	-0.156489	0.976662	1.7096	0.740989	-1.41867	0.309674	0.401244	-0.00375895	0.752473	0.457102
K74E	-0.640947	NA	NA	0.0430182	-0.514407	1.43678	0.162632	-0.00967213	-0.173337	-0.149994
K74F	1.27316	1.92343	NA	1.64677	1.50604	NA	NA	-2.21795	NA	1.39094
K74H	3.08389	3.19258	2.86993	3.32595	3.0356	2.12861	3.01565	2.85501	2.61121	3.03248
K74I	1.30764	NA	NA	1.18455	2.50219	NA	NA	-1.21795	NA	1.89094
K74L	-0.607719	0.0218563	NA	0.767874	2.3137	NA	NA	NA	NA	1.08195
K74M	0.992446	0.793565	0.734024	1.10445	0.828143	-0.665904	0.447863	0.462757	-0.156846	0.767968
K74N	1.03682	0.672382	1.20364	0.909312	0.0171216	0.756607	1.24759	1.16529	1.15142	0.450008
K74P	4.07776	3.63231	4.0641	4.07587	3.76305	5.24291	4.24874	3.71298	4.26941	3.89777
K74Q	0.00389607	0.400267	-0.333637	0.0858953	-0.146633	-0.0442249	0.363451	0.0118583	-0.0759093	0.125946
K74R	0.346615	0.861596	0.620138	0.0612811	-0.218689	0.560102	0.397374	0.786499	0.153898	-0.349629
K74S	1.36983	1.26914	NA	1.35951	1.37811	1.30967	1.19373	0.951333	0.818732	1.71258
K74T	0.510852	0.750224	0.57287	0.436657	0.378098	0.423437	0.528204	0.422272	0.726076	0.400078
K74V	1.27568	0.692382	NA	1.08612	1.68219	NA	NA	-1.80291	NA	0.985624
K74*	-2.03096	NA	0.879527	-0.216493	-0.802181	NA	-1.17414	NA	NA	-0.952971
K74Y	2.85725	2.84666	0.987466	2.65871	3.13878	-0.326868	0.614922	0.94056	0.68219	2.72969
T75A	0.428641	0.457597	-0.638713	0.0699928	0.116405	0.310664	0.289249	-0.171018	-0.34465	0.246862
T75D	1.28374	0.973665	NA	0.912099	1.27411	1.89441	1.79396	1.81941	1.56291	0.845773
T75F	2.43077	2.52004	2.29321	2.33327	1.98556	2.50784	3.05054	2.63221	1.78155	1.98807
T75I	-1.31737	-0.133402	0.0162144	-0.366945	-0.401192	0.146814	0.0889298	-0.322856	-0.0590327	-0.290151
T75K	0.394941	0.820324	NA	0.378542	1.3853	1.04641	0.662439	-0.00420457	1.29778	0.459588
T75L	1.71436	2.02123	NA	1.65673	1.02156	1.73275	1.83711	0.748149	1.95728	1.84969
T75P	0.00924427	0.568673	0.47031	0.46885	-0.401409	0.217196	-0.276699	-0.322552	-0.0990828	0.216482
T75S	-1.64929	-1.63388	-1.39174	-1.53683	0.292364	-1.64264	-1.02947	-1.42878	-1.12743	-0.909318
T75V	1.66777	1.50133	0.601177	1.53772	2.03087	0.00622357	1.09789	0.558698	0.941795	1.63673
F76C	1.21081	1.43535	-0.253563	1.08869	1.66509	-1.06682	-1.41855	-1.21953	-0.0579265	1.5091
F76E	-1.41845	NA	NA	NA	-0.214728	NA	NA	NA	NA	0.353325
F76I	-0.374058	0.912326	NA	0.632942	0.1072	NA	NA	-0.895758	1.40592	1.11389
F76L	-0.451294	0.177346	-0.245187	-0.216233	-0.0866983	-0.522974	-0.619856	-0.373348	-0.428467	0.0951457
F76S	0.130899	0.159083	0.0802725	-0.681252	1.24967	-0.168894	-0.138119	0.122723	0.125533	0.168178
F76V	0.0123793	0.666333	-0.211119	0.951071	0.918499	-0.287413	-1.08431	-1.20331	0.192037	1.11588
F76Y	1.45059	1.30071	NA	1.42994	1.30005	-0.161394	-0.41924	-0.351043	0.129271	1.17321
I77C	NA	NA	NA	NA	NA	NA	NA	-5.14026	NA	NA
I77E	NA	NA	NA	NA	0.104313	NA	NA	NA	NA	-0.437081
I77F	-0.644554	0.156149	-0.21895	-0.802139	0.211719	0.468205	-0.183796	-0.814055	-0.532815	-0.456734
I77L	0.214497	0.42197	0.634791	0.44889	-0.191893	0.549462	-0.0906216	-0.399674	0.317646	-0.0410815
I77M	0.159938	NA	NA	-0.0757231	0.367347	NA	-0.00219672	NA	NA	-0.407492
I77N	-1.62304	NA	NA	-0.355864	0.688711	NA	0.167426	NA	NA	0.262972
I77S	-1.35708	NA	NA	-0.844657	-1.08076	NA	-1.24168	-1.38842	NA	-1.06202
I77T	-0.894591	0.0664163	0.196036	-1.2467	-0.933034	-0.0296413	-0.248934	-0.789516	-0.458859	-0.736217
I77V	2.42806	3.17312	2.36601	2.9115	2.49556	1.56954	2.21988	2.329	2.98792	2.7122
A78D	-1.0406	NA	NA	-0.678833	-0.674269	NA	-0.801965	NA	NA	-0.0196935
A78E	-0.723485	-1.03568	0.259744	-0.911086	-0.333744	-0.958406	-0.680398	-0.313888	-0.448906	-1.25235
A78F	2.75815	2.38914	1.73191	2.76905	2.8105	2.31277	2.87169	1.64014	1.93276	2.50484
A78K	0.190582	NA	NA	NA	-0.0626832	NA	-0.557304	NA	NA	-1.01073
A78M	-3.3647	-2.41505	NA	-4.11238	0.922903	NA	NA	NA	NA	-0.785838
A78P	1.39433	2.00465	1.42071	1.04236	2.31422	NA	0.0433316	-0.297868	NA	1.75087
A78S	-0.116855	0.113971	-0.586988	-0.247504	0.147272	0.00399581	-0.478865	-0.836085	-0.163748	-0.113579
A78T	0.388759	0.930701	-0.362812	0.305394	0.280665	-0.42896	0.22328	-0.728925	-0.128374	0.544416
A78V	0.247821	-0.969533	-0.290825	-0.255839	0.306589	-0.336444	-0.919668	-0.48155	-0.508228	0.293191
L79F	0.314459	0.226873	NA	1.12328	0.616533	0.14461	0.220504	-0.443808	-0.549715	0.879816
L79I	1.52676	0.25789	NA	1.84356	1.95638	0.722182	0.847844	1.21298	1.08675	1.72955
L79P	-0.867577	-0.210471	0.24428	-0.171421	-0.514673	NA	-0.205717	-0.861898	0.548103	-0.412759
L79R	-1.42832	NA	NA	NA	0.204693	NA	NA	-0.472679	NA	-0.760506
L79S	NA	NA	NA	-0.805663	-0.987952	NA	NA	NA	NA	-0.760506
A80F	NA	NA	NA	NA	-1.67876	NA	NA	NA	NA	NA
A80I	0.985643	0.873403	NA	0.94481	1.54021	NA	-0.482113	-0.393317	0.234023	0.0075515
A80L	1.40758	1.56883	NA	1.81347	2.56614	NA	0.5248	0.127913	1.3976	1.15768
A80M	-5.98356	-5.22732	NA	-6.76903	-5.0567	NA	-7.28491	-6.70344	NA	-5.80519
A80P	-1.84639	NA	1.49819	-0.107604	0.206107	NA	NA	NA	0.554414	NA
A80S	-0.354383	-0.278435	-0.281678	-0.083869	-0.101899	-0.90799	-0.661504	-0.420962	-0.795259	-0.735549
A80T	0.593492	0.388277	-0.0651979	0.366053	0.737459	0.538553	-0.167252	0.0764574	-0.191312	0.306841
A80V	0.150206	0.0480551	-0.853545	0.24062	0.464345	0.0902315	-0.0112802	-0.183717	-0.185841	0.284741
A80Y	-3.01631	NA	NA	NA	-2.79389	NA	NA	NA	NA	-1.93487
A81D	-1.39616	-0.336753	NA	-1.118	-1.35972	NA	-1.4369	-1.95071	NA	-1.83807
A81H	NA	NA	NA	NA	-1.19938	NA	NA	NA	NA	-0.759434
A81N	NA	-0.167281	NA	NA	NA	NA	-1.227	NA	NA	NA
A81P	-0.215103	-0.184904	NA	0.935728	-0.0178174	0.729487	0.907382	1.32977	0.989755	-0.179737
A81R	-2.26769	NA	NA	-1.17329	-0.901174	0.334294	-0.0524816	NA	-0.859286	-0.987092
A81S	0.907743	0.717223	0.500342	1.03572	0.609506	-0.236298	0.234913	0.295625	0.454056	0.677058
A81T	0.0862589	-0.873493	-0.509341	-1.05196	-0.252905	-1.01493	-0.473899	0.091076	-0.685085	-0.567784
A81V	0.817237	0.00600334	0.0283605	0.40071	0.819511	0.227779	0.312718	0.58491	0.895835	0.530414
F82C	1.69389	1.40521	NA	1.35691	1.47371	NA	0.14171	-1.31735	NA	1.68272
F82L	0.317332	0.154784	0.590912	0.882057	-0.182537	0.231763	0.23102	0.158527	0.117132	0.266246
F82V	-0.167519	-0.686242	NA	-1.5824	-0.494604	NA	0.0179616	-0.769224	NA	-0.472382
F82*	NA	NA	NA	NA	NA	NA	NA	-3.26476	NA	NA
D83A	0.107274	0.227692	-0.0432852	0.153718	-0.140565	-0.219026	0.538335	0.0882849	1.07797	-0.120948
D83E	-0.325223	NA	NA	-1.32148	0.730992	0.0543318	0.18714	0.551137	NA	-0.442791
D83G	0.603495	1.08415	1.18515	0.996622	0.903167	0.89472	NA	-0.0641424	0.638207	0.843857
D83I	0.609631	NA	NA	1.11372	1.45437	NA	0.540002	-1.21737	NA	1.79817
D83L	1.8123	0.0750263	NA	1.35762	3.04418	NA	0.69894	-0.801108	NA	2.46812
D83N	0.0289717	-0.910401	-0.59939	-0.34429	-0.243224	-0.489581	-0.625522	-0.806856	-0.499223	-0.517303
D83V	1.77821	0.619046	1.1579	1.7813	1.74936	0.378902	1.27125	0.943181	0.549433	1.19022
D83Y	1.33987	1.18944	1.41179	1.30942	1.39847	0.867542	1.67839	1.75984	0.988306	1.20509
Q84H	0.139614	0.0397866	-0.0032003	-0.308762	-0.290746	-0.258144	-0.0238428	-0.333953	-0.0678081	-0.478321
Q84K	0.558002	0.765438	1.293	0.409467	0.588883	0.998356	0.586662	0.622545	0.594637	0.686653
Q84P	0.00301081	0.0129874	-0.0946998	0.329844	0.0972134	0.394368	-0.174585	-0.613908	0.251482	-0.261841
Q84R	2.4325	2.37366	2.26242	2.59146	1.58514	1.33348	2.23307	2.22198	1.89906	2.59213
Q84S	2.05408	2.47812	2.41344	2.45594	1.90482	1.88535	2.59717	2.40746	2.47249	1.96315
Q84*	0.280231	NA	NA	-0.0212692	-0.438106	-0.134151	-0.80888	0.253237	0.671334	0.376074
E85A	-0.039297	0.238065	0.120116	0.088998	-0.0415231	-0.115045	0.117688	-0.695255	0.0858024	-0.136703
E85D	-0.0350599	-0.370352	-0.191696	-0.171663	-0.488688	-0.30314	-0.106669	-0.240441	-0.325445	-0.416657
E85F	0.429156	-0.221101	NA	-0.705696	-0.460771	NA	NA	-0.323676	NA	-0.557029
E85G	1.77418	1.10897	1.29087	1.7636	1.30074	0.255276	0.933631	0.701233	1.32931	1.35801
E85L	1.60691	2.09186	NA	1.84094	2.38791	NA	-0.861484	-1.82775	0.120068	2.0046
E85N	2.91736	2.99553	2.60079	2.7831	2.92925	1.95692	3.20265	2.84115	3.1292	2.63928
E85P	-1.98368	NA	NA	NA	-0.532708	NA	-1.83369	NA	NA	-1.63102
E85S	1.64003	1.40481	1.50174	1.69366	1.47461	NA	1.04631	0.980861	1.88165	1.73782
E85T	-0.722516	-0.906092	NA	-0.339281	1.25211	-1.25254	-0.690647	-1.4748	NA	-0.168071
E85*	-0.07424	NA	NA	0.36596	-0.825886	0.153195	0.137029	-0.305549	0.90773	0.12441
A86E	0.519802	0.916922	0.911925	0.572193	0.440869	0.456036	0.759417	1.25709	1.09504	-0.157084
A86S	1.46043	1.79776	1.46699	2.05655	1.00038	2.131	1.96629	1.95342	1.4729	1.03479
A86V	1.67116	1.73534	1.83958	1.89618	1.34263	1.82552	2.00258	1.86049	1.6704	1.39795
V87A	-0.347276	-0.878264	NA	-0.679105	1.05157	NA	-0.67959	-1.43318	-0.945344	0.371219
V87F	1.14448	0.628886	2.17613	1.24811	0.15603	1.4891	0.523818	1.20418	1.35296	1.01895
V87G	-0.0936874	0.0997572	0.0485111	-0.0114658	-0.122119	0.118589	-0.109823	-0.385916	0.214103	0.134966
V87I	2.04934	2.669	2.02245	1.59121	1.36232	2.32059	2.39743	2.26679	2.33675	1.73477
V87N	0.109214	NA	NA	0.375584	-0.0829943	1.24091	0.831713	NA	NA	-0.464773
V88F	-0.0133807	-0.374682	0.179082	-0.949201	-0.140701	0.232026	-1.26895	-0.768203	-0.462774	-0.451383
V88G	-0.768518	-0.517286	-0.659681	-0.765275	-0.581051	-0.504666	-0.402001	-0.904296	-0.858554	-0.875455
V88I	1.81673	2.15158	2.00997	2.17057	1.62066	1.45094	1.41138	1.28371	1.15982	1.68947
V88L	-0.183272	NA	NA	0.6013	0.51554	NA	NA	-1.43622	NA	0.432183
V88R	0.461258	-0.274891	NA	-1.13567	1.2959	NA	NA	NA	NA	0.175498
V88S	-1.60394	NA	NA	-1.22018	0.172101	NA	-1.67645	-1.30878	NA	-0.259085
V88Y	NA	NA	NA	-1.45759	0.0152074	NA	NA	NA	NA	-1.04689
G89C	-1.309	-1.68914	-1.28342	-1.64505	-1.81614	-1.43566	-1.10905	-1.44774	-1.50557	-2.59641
G89H	-1.68867	NA	NA	-0.159229	-1.28404	-0.779388	-0.391048	NA	NA	-1.65175
G89K	NA	NA	NA	NA	-1.28404	NA	NA	NA	NA	-1.25943
G89S	-0.988736	0.138696	NA	0.960065	-0.221535	0.920546	-0.241401	-1.33416	0.412734	-0.432942
G89V	0.423721	-0.463123	-0.689919	-0.548009	-0.495848	0.471382	-0.241401	-0.0222937	0.251104	-1.07359
A90I	-0.64353	-0.282906	NA	-1.06227	0.0624488	0.41661	NA	NA	NA	-0.167487
A90P	-2.44441	NA	NA	-1.69214	NA	NA	-0.887898	-0.442878	NA	-1.60569
A90S	2.20296	1.66535	NA	1.69101	0.839254	0.312228	0.230283	1.09091	1.41263	1.59199
A90T	0.834478	0.863316	0.272633	0.995007	1.14542	0.371771	0.230283	0.59313	0.544147	1.09302
A90V	0.375156	0.0879431	NA	0.814561	0.691978	NA	-0.0916453	-0.128786	0.50574	0.544273
L91F	-0.956667	0.898364	NA	-0.0362534	0.330948	NA	0.788759	-0.247592	NA	-0.139729
L91P	-0.108419	NA	NA	-0.718793	-0.632857	NA	0.381987	-1.14661	NA	-0.263663
A92C	0.965654	0.963489	1.28351	1.36712	0.939845	1.02795	2.08703	0.441792	1.19747	1.91763
A92G	-1.68343	NA	NA	NA	NA	NA	NA	-0.515872	NA	NA
A92K	-5.28642	NA	NA	NA	NA	NA	NA	NA	NA	-4.47462
A92P	-0.349768	NA	NA	-1.66824	-2.03445	NA	NA	-1.55512	NA	NA
A92S	2.52842	2.01145	NA	2.42264	2.35416	0.313066	0.385604	-0.00590535	1.50706	2.33704
A92T	1.17831	0.945226	1.28351	0.755926	0.64323	0.945049	0.614598	0.462113	0.79954	0.642198
A92V	2.42454	2.35581	1.74493	2.1664	2.18256	1.67434	2.56413	2.09696	1.36418	2.01232
A93S	0.0504923	0.361629	NA	0.280499	1.34041	0.418373	-0.472777	-1.25542	NA	0.202037
A93T	0.342974	0.316403	NA	-0.219501	1.20035	0.83341	0.527223	1.07434	1.22943	0.909556
Y94C	-0.680102	NA	NA	-0.945134	NA	NA	NA	0.15445	1.1914	-0.456076
Y94D	0.546454	NA	NA	-0.0290046	0.541815	NA	0.546157	0.330888	1.05892	0.220438
Y94F	NA	NA	NA	-0.945134	-1.73584	NA	NA	NA	NA	NA
Y94N	NA	NA	NA	NA	NA	NA	NA	NA	NA	-1.08842
Y94S	-0.190503	-0.300359	0.175299	0.300914	-0.0852075	0.471001	0.385051	0.196001	0.509962	-0.28868
V95F	-1.31415	-1.18893	-1.68989	-1.16881	-0.741153	-1.93368	-1.10368	-1.7363	-1.88154	-0.817558
V95G	0.565132	1.0525	0.982667	0.357665	-0.213244	0.837186	-0.505874	0.322058	0.430832	0.126891
V95I	-1.2961	-0.26218	NA	-1.06821	-0.15944	-0.192451	-1.01597	-0.463173	-0.365076	0.0248203
V95W	-6.27244	NA	NA	NA	-5.49501	NA	NA	NA	NA	NA
L96M	-0.227173	0.906851	0.399984	-0.12003	0.346333	0.162287	0.222788	-0.174795	0.192387	0.209505
L96P	-0.902264	0.0106551	NA	-0.572388	-1.21661	-0.20784	NA	-1.48249	NA	-0.742371
P97G	NA	NA	NA	NA	-0.582601	NA	NA	NA	NA	NA
P97H	-0.0504248	-0.619737	-0.463404	-0.00926907	-0.873857	-0.297352	-0.496128	0.0110677	-0.746943	-0.210874
P97S	0.535763	0.393031	0.597655	0.513521	0.118589	0.326612	0.496319	0.164478	0.037985	0.673355
P97T	-0.536777	-0.588706	0.356894	-0.569238	0.248049	0.0523935	-0.620149	0.387679	0.688839	0.28729
K98A	NA	-2.0283	NA	-1.58059	-1.41278	NA	-2.35438	NA	NA	-2.14091
K98C	-2.91793	-0.574853	NA	-1.87879	-0.316072	NA	NA	NA	NA	-2.08413
K98D	NA	NA	NA	-2.19171	-2.15862	NA	NA	NA	NA	-1.38236
K98E	-0.83611	-1.29216	-0.925731	-2.3733	-1.24426	-1.37129	-0.835639	-1.30116	-1.38821	-0.417528
K98G	NA	NA	NA	NA	-1.66998	NA	NA	NA	NA	NA
K98L	-2.71041	NA	NA	NA	-1.91591	NA	NA	NA	NA	-1.87661
K98N	-0.871126	0.0182568	0.573856	-0.887755	-2.20839	-0.880001	NA	-0.698674	-0.243275	-0.216912
K98P	-1.61384	NA	NA	-2.46376	-0.46255	NA	-2.59134	-3.4488	NA	-1.38924
K98Q	0.0554176	0.152581	-0.208834	0.263907	-0.39497	0.251356	0.713697	0.0970199	0.825244	0.0825798
K98R	-4.58928	-3.99761	-6.03687	-4.64909	-3.29217	-6.15397	-4.99417	-5.69728	-5.90303	-3.71817
K98S	-2.97533	NA	NA	-2.1437	-1.59586	NA	NA	NA	NA	-2.55656
K98T	0.0422835	-0.476528	-0.291388	-0.324217	-0.197465	0.0490688	0.140528	-0.153141	-0.41483	-0.243246
K98V	-3.39745	-2.11326	NA	-1.88775	-1.12926	NA	-1.53798	-3.71184	NA	-1.94475
K98W	NA	NA	NA	-2.60649	-1.98844	NA	NA	NA	NA	-1.79714
F99C	0.547068	0.510196	0.71901	0.313743	0.0318198	0.733214	0.419634	0.810114	0.321448	0.232063
F99D	-6.64352	-6.16189	NA	NA	-5.62998	NA	-8.17642	-7.39689	-7.73406	-6.41564
F99G	NA	NA	NA	NA	-0.930725	NA	NA	NA	NA	-0.475021
F99L	0.283759	-0.131211	0.812936	0.11067	-0.739831	0.0913275	0.332515	0.249174	-0.42344	0.227307
F99M	-6.5965	-5.72843	NA	-6.02692	-4.95553	NA	NA	-6.91068	NA	-5.55327
F99R	-2.44357	NA	NA	NA	-1.65059	NA	NA	NA	NA	-1.60993
F99S	-1.94104	-1.24587	NA	-1.91256	-1.21518	-1.19565	-0.210544	-2.20773	-0.890657	-1.98187
F99V	0.722069	0.401282	0.834902	0.600581	0.386515	0.862342	0.648682	0.820779	0.394917	0.434826
F99Y	-0.890066	NA	NA	-1.23093	-1.29347	NA	NA	-1.57055	NA	-1.3357
E100A	-0.445584	-0.629538	-0.451436	-0.410796	-1.2085	-0.242333	-0.649133	-0.470062	-0.0765741	-0.163172
E100C	-6.97804	-4.8281	NA	NA	-5.75279	NA	NA	-5.87653	NA	-6.46177
E100D	-1.60151	-1.40779	-0.311319	-2.07447	-1.51376	NA	NA	-3.05254	NA	-1.24465
E100G	0.549075	-0.238858	1.85762	0.0184676	0.427393	1.30931	0.748796	0.385423	-0.120986	-0.236677
E100H	NA	NA	NA	-0.978659	-1.58584	NA	NA	NA	NA	-1.4394
E100I	NA	NA	NA	-0.930738	-1.32061	NA	NA	NA	NA	NA
E100K	0.142845	-0.281073	0.772836	0.326143	0.204103	0.617316	-1.14569	0.153187	0.24402	0.221109
E100L	-3.00321	NA	NA	-2.1193	-1.8186	NA	NA	-2.9948	NA	-1.58004
E100N	NA	NA	NA	NA	NA	NA	NA	NA	NA	-1.82164
E100P	NA	NA	NA	NA	-1.72227	NA	NA	NA	NA	-1.67637
E100Q	NA	NA	NA	NA	NA	NA	-1.02968	NA	NA	-0.756102
E100S	-2.18329	NA	NA	NA	NA	NA	NA	NA	NA	-2.08206
E100T	-2.1129	NA	NA	NA	-1.73565	NA	NA	NA	NA	-1.2747
E100*	-0.920225	-1.20402	NA	-0.794335	-0.767128	-0.266777	-0.480919	-0.407058	0.11598	-1.23668
E100Y	NA	NA	NA	NA	NA	NA	NA	NA	NA	-0.646919
Q101A	NA	NA	NA	NA	-0.41306	NA	NA	NA	NA	-1.81928
Q101C	-1.75907	0.176313	0.391854	-1.00047	-1.34297	NA	NA	NA	NA	-1.06502
[truncated: 1,176 more rows]
