# Supplementary material for: Differential strengths of molecular determinants guide environment specific mutational fates
Source: PLoS Genet. 2018 May 29;14(5):e1007419. doi: 10.1371/journal.pgen.1007419 (PMC5993328; doi:10.1371/journal.pgen.1007419)
Supplement: S2 Data — (XLSX) [file pgen.1007419.s017.xlsx]

## Sheet: Molecular features of GmR mutat
Mutation	Conservation score ConSurf	Distance from active site residue minimum	Residue depth	Temperature factor flexibility	Distance from dimer interface	DeltalogP per substitution	DeltaSolvent Accessible Surface Area per substitution	DeltaDelta G per mutation
A42A	1.67	20.6487	3.21241	9.61	22.659	0	0	0
A43A	-0.498	17.3317	6.00242	8.85	19.7761	0	0	0
A55A	0.302	19.8521	2.39099	18.34	23.1348	0	0	0
A78A	-0.53	18.0619	6.55998	11.86	13.4229	0	0	0
A80A	-1.053	17.7332	6.53493	16.94	19.8657	0	0	0
A81A	-1.521	18.0915	4.97831	15.79	23.122	0	0	0
A86A	1.419	22.7609	2.32558	19.32	28.3469	0	0	0
A90A	0.026	13.7795	7.64224	13.25	17.9838	0	0	0
A92A	-0.368	13.6669	10.2046	11.5	11.381	0	0	0
A93A	-0.152	14.1754	8.93244	11.3	8.46187	0	0	0
A112A	-0.796	8.80571	6.27537	14.4	17.5333	0	0	0
A123A	-1.494	11.2707	2.57381	14.38	19.7136	0	0	0
A125A	0.319	16.1606	2.18888	13.18	22.3611	0	0	0
A134A	-1.285	20.3871	3.22594	20.55	14.3821	0	0	0
A136A	0.655	25.6923	1.99277	25.06	17.3162	0	0	0
A139A	-0.019	21.2385	2.56316	23.05	12.9905	0	0	0
A146A	-1.721	2.38268	1.93086	56.08	6.88112	0	0	0
A153A	-1.719	12.6913	2.19289	57.59	10.152	0	0	0
A155A	1.058	7.78375	2.97201	43.56	4.27726	0	0	0
A176A						0	0
A42C	1.67	20.6487	3.21241	9.61	22.659	0.05	17.83	1.2
A43C	-0.498	17.3317	6.00242	8.85	19.7761	0.05	17.83	0.13
A55C	0.302	19.8521	2.39099	18.34	23.1348	0.05	17.83	0.49
A78C	-0.53	18.0619	6.55998	11.86	13.4229	0.05	17.83	-0.24
A80C	-1.053	17.7332	6.53493	16.94	19.8657	0.05	17.83	-1.13
A81C	-1.521	18.0915	4.97831	15.79	23.122	0.05	17.83	0.07
A86C	1.419	22.7609	2.32558	19.32	28.3469	0.05	17.83	-0.1
A90C	0.026	13.7795	7.64224	13.25	17.9838	0.05	17.83	-0.7
A92C	-0.368	13.6669	10.2046	11.5	11.381	0.05	17.83	-0.87
A93C	-0.152	14.1754	8.93244	11.3	8.46187	0.05	17.83	-0.19
A112C	-0.796	8.80571	6.27537	14.4	17.5333	0.05	17.83	0.05
A123C	-1.494	11.2707	2.57381	14.38	19.7136	0.05	17.83	0.32
A125C	0.319	16.1606	2.18888	13.18	22.3611	0.05	17.83	0.73
A134C	-1.285	20.3871	3.22594	20.55	14.3821	0.05	17.83	0.46
A136C	0.655	25.6923	1.99277	25.06	17.3162	0.05	17.83	0.49
A139C	-0.019	21.2385	2.56316	23.05	12.9905	0.05	17.83	0.5
A146C	-1.721	2.38268	1.93086	56.08	6.88112	0.05	17.83	0.2
A153C	-1.719	12.6913	2.19289	57.59	10.152	0.05	17.83	0.61
A155C	1.058	7.78375	2.97201	43.56	4.27726	0.05	17.83	0.04
A176C						0.05	17.83
A42D	1.67	20.6487	3.21241	9.61	22.659	-0.66	35.63	0.48
A43D	-0.498	17.3317	6.00242	8.85	19.7761	-0.66	35.63	2.12
A55D	0.302	19.8521	2.39099	18.34	23.1348	-0.66	35.63	0.33
A78D	-0.53	18.0619	6.55998	11.86	13.4229	-0.66	35.63	2.05
A80D	-1.053	17.7332	6.53493	16.94	19.8657	-0.66	35.63	2.8
A81D	-1.521	18.0915	4.97831	15.79	23.122	-0.66	35.63	3.07
A86D	1.419	22.7609	2.32558	19.32	28.3469	-0.66	35.63	0.54
A90D	0.026	13.7795	7.64224	13.25	17.9838	-0.66	35.63	2.88
A92D	-0.368	13.6669	10.2046	11.5	11.381	-0.66	35.63	2.12
A93D	-0.152	14.1754	8.93244	11.3	8.46187	-0.66	35.63	3.19
A112D	-0.796	8.80571	6.27537	14.4	17.5333	-0.66	35.63	1.37
A123D	-1.494	11.2707	2.57381	14.38	19.7136	-0.66	35.63	0.89
A125D	0.319	16.1606	2.18888	13.18	22.3611	-0.66	35.63	0.91
A134D	-1.285	20.3871	3.22594	20.55	14.3821	-0.66	35.63	1.41
A136D	0.655	25.6923	1.99277	25.06	17.3162	-0.66	35.63	0.63
A139D	-0.019	21.2385	2.56316	23.05	12.9905	-0.66	35.63	1.64
A146D	-1.721	2.38268	1.93086	56.08	6.88112	-0.66	35.63	1.03
A153D	-1.719	12.6913	2.19289	57.59	10.152	-0.66	35.63	-0.03
A155D	1.058	7.78375	2.97201	43.56	4.27726	-0.66	35.63	0.85
A176D						-0.66	35.63
A42E	1.67	20.6487	3.21241	9.61	22.659	-0.4	67.27	0.22
A43E	-0.498	17.3317	6.00242	8.85	19.7761	-0.4	67.27	1.92
A55E	0.302	19.8521	2.39099	18.34	23.1348	-0.4	67.27	0.32
A78E	-0.53	18.0619	6.55998	11.86	13.4229	-0.4	67.27	2.21
A80E	-1.053	17.7332	6.53493	16.94	19.8657	-0.4	67.27	3.47
A81E	-1.521	18.0915	4.97831	15.79	23.122	-0.4	67.27	3.46
A86E	1.419	22.7609	2.32558	19.32	28.3469	-0.4	67.27	0.27
A90E	0.026	13.7795	7.64224	13.25	17.9838	-0.4	67.27	3.31
A92E	-0.368	13.6669	10.2046	11.5	11.381	-0.4	67.27	2.62
A93E	-0.152	14.1754	8.93244	11.3	8.46187	-0.4	67.27	3.78
A112E	-0.796	8.80571	6.27537	14.4	17.5333	-0.4	67.27	1.22
A123E	-1.494	11.2707	2.57381	14.38	19.7136	-0.4	67.27	0.76
A125E	0.319	16.1606	2.18888	13.18	22.3611	-0.4	67.27	0.54
A134E	-1.285	20.3871	3.22594	20.55	14.3821	-0.4	67.27	1.1
A136E	0.655	25.6923	1.99277	25.06	17.3162	-0.4	67.27	0.51
A139E	-0.019	21.2385	2.56316	23.05	12.9905	-0.4	67.27	1.97
A146E	-1.721	2.38268	1.93086	56.08	6.88112	-0.4	67.27	1.2
A153E	-1.719	12.6913	2.19289	57.59	10.152	-0.4	67.27	0.31
A155E	1.058	7.78375	2.97201	43.56	4.27726	-0.4	67.27	1.37
A176E						-0.4	67.27
A42F	1.67	20.6487	3.21241	9.61	22.659	1.66	104.51	1.09
A43F	-0.498	17.3317	6.00242	8.85	19.7761	1.66	104.51	-0.24
A55F	0.302	19.8521	2.39099	18.34	23.1348	1.66	104.51	0.7
A78F	-0.53	18.0619	6.55998	11.86	13.4229	1.66	104.51	-0.75
A80F	-1.053	17.7332	6.53493	16.94	19.8657	1.66	104.51	-0.8
A81F	-1.521	18.0915	4.97831	15.79	23.122	1.66	104.51	0.18
A86F	1.419	22.7609	2.32558	19.32	28.3469	1.66	104.51	0.58
A90F	0.026	13.7795	7.64224	13.25	17.9838	1.66	104.51	-1.17
A92F	-0.368	13.6669	10.2046	11.5	11.381	1.66	104.51	-1.01
A93F	-0.152	14.1754	8.93244	11.3	8.46187	1.66	104.51	-0.39
A112F	-0.796	8.80571	6.27537	14.4	17.5333	1.66	104.51	-0.46
A123F	-1.494	11.2707	2.57381	14.38	19.7136	1.66	104.51	0.37
A125F	0.319	16.1606	2.18888	13.18	22.3611	1.66	104.51	0.6
A134F	-1.285	20.3871	3.22594	20.55	14.3821	1.66	104.51	0.21
A136F	0.655	25.6923	1.99277	25.06	17.3162	1.66	104.51	1.09
A139F	-0.019	21.2385	2.56316	23.05	12.9905	1.66	104.51	0.76
A146F	-1.721	2.38268	1.93086	56.08	6.88112	1.66	104.51	0.28
A153F	-1.719	12.6913	2.19289	57.59	10.152	1.66	104.51	0.3
A155F	1.058	7.78375	2.97201	43.56	4.27726	1.66	104.51	0
A176F						1.66	104.51
A42G	1.67	20.6487	3.21241	9.61	22.659	-0.57	-28.39	1.06
A43G	-0.498	17.3317	6.00242	8.85	19.7761	-0.57	-28.39	1.89
A55G	0.302	19.8521	2.39099	18.34	23.1348	-0.57	-28.39	0.86
A78G	-0.53	18.0619	6.55998	11.86	13.4229	-0.57	-28.39	1.2
A80G	-1.053	17.7332	6.53493	16.94	19.8657	-0.57	-28.39	1.87
A81G	-1.521	18.0915	4.97831	15.79	23.122	-0.57	-28.39	2.12
A86G	1.419	22.7609	2.32558	19.32	28.3469	-0.57	-28.39	0.42
A90G	0.026	13.7795	7.64224	13.25	17.9838	-0.57	-28.39	1.43
A92G	-0.368	13.6669	10.2046	11.5	11.381	-0.57	-28.39	1.11
A93G	-0.152	14.1754	8.93244	11.3	8.46187	-0.57	-28.39	2.15
A112G	-0.796	8.80571	6.27537	14.4	17.5333	-0.57	-28.39	1.31
A123G	-1.494	11.2707	2.57381	14.38	19.7136	-0.57	-28.39	0.65
A125G	0.319	16.1606	2.18888	13.18	22.3611	-0.57	-28.39	1.46
A134G	-1.285	20.3871	3.22594	20.55	14.3821	-0.57	-28.39	1.83
A136G	0.655	25.6923	1.99277	25.06	17.3162	-0.57	-28.39	0.77
A139G	-0.019	21.2385	2.56316	23.05	12.9905	-0.57	-28.39	1.53
A146G	-1.721	2.38268	1.93086	56.08	6.88112	-0.57	-28.39	0.98
A153G	-1.719	12.6913	2.19289	57.59	10.152	-0.57	-28.39	0.82
A155G	1.058	7.78375	2.97201	43.56	4.27726	-0.57	-28.39	1.05
A176G						-0.57	-28.39
A42H	1.67	20.6487	3.21241	9.61	22.659	-0.78	72.97	0.47
A43H	-0.498	17.3317	6.00242	8.85	19.7761	-0.78	72.97	1.18
A55H	0.302	19.8521	2.39099	18.34	23.1348	-0.78	72.97	0.48
A78H	-0.53	18.0619	6.55998	11.86	13.4229	-0.78	72.97	0.53
A80H	-1.053	17.7332	6.53493	16.94	19.8657	-0.78	72.97	0.72
A81H	-1.521	18.0915	4.97831	15.79	23.122	-0.78	72.97	1.52
A86H	1.419	22.7609	2.32558	19.32	28.3469	-0.78	72.97	0.09
A90H	0.026	13.7795	7.64224	13.25	17.9838	-0.78	72.97	0.56
A92H	-0.368	13.6669	10.2046	11.5	11.381	-0.78	72.97	0.14
A93H	-0.152	14.1754	8.93244	11.3	8.46187	-0.78	72.97	1.48
A112H	-0.796	8.80571	6.27537	14.4	17.5333	-0.78	72.97	0.07
A123H	-1.494	11.2707	2.57381	14.38	19.7136	-0.78	72.97	0.78
A125H	0.319	16.1606	2.18888	13.18	22.3611	-0.78	72.97	0.59
A134H	-1.285	20.3871	3.22594	20.55	14.3821	-0.78	72.97	0.99
A136H	0.655	25.6923	1.99277	25.06	17.3162	-0.78	72.97	0.77
A139H	-0.019	21.2385	2.56316	23.05	12.9905	-0.78	72.97	1.09
A146H	-1.721	2.38268	1.93086	56.08	6.88112	-0.78	72.97	0.58
A153H	-1.719	12.6913	2.19289	57.59	10.152	-0.78	72.97	0.09
A155H	1.058	7.78375	2.97201	43.56	4.27726	-0.78	72.97	0.3
A176H						-0.78	72.97
A42I	1.67	20.6487	3.21241	9.61	22.659	1.33	90.46	1.28
A43I	-0.498	17.3317	6.00242	8.85	19.7761	1.33	90.46	0.22
A55I	0.302	19.8521	2.39099	18.34	23.1348	1.33	90.46	0.73
A78I	-0.53	18.0619	6.55998	11.86	13.4229	1.33	90.46	-0.48
A80I	-1.053	17.7332	6.53493	16.94	19.8657	1.33	90.46	-0.92
A81I	-1.521	18.0915	4.97831	15.79	23.122	1.33	90.46	-0.05
A86I	1.419	22.7609	2.32558	19.32	28.3469	1.33	90.46	-0.24
A90I	0.026	13.7795	7.64224	13.25	17.9838	1.33	90.46	-0.91
A92I	-0.368	13.6669	10.2046	11.5	11.381	1.33	90.46	-0.83
A93I	-0.152	14.1754	8.93244	11.3	8.46187	1.33	90.46	-0.47
A112I	-0.796	8.80571	6.27537	14.4	17.5333	1.33	90.46	-0.03
A123I	-1.494	11.2707	2.57381	14.38	19.7136	1.33	90.46	0.02
A125I	0.319	16.1606	2.18888	13.18	22.3611	1.33	90.46	0.66
A134I	-1.285	20.3871	3.22594	20.55	14.3821	1.33	90.46	0.28
A136I	0.655	25.6923	1.99277	25.06	17.3162	1.33	90.46	0.66
A139I	-0.019	21.2385	2.56316	23.05	12.9905	1.33	90.46	0.5
A146I	-1.721	2.38268	1.93086	56.08	6.88112	1.33	90.46	0.27
A153I	-1.719	12.6913	2.19289	57.59	10.152	1.33	90.46	0.94
A155I	1.058	7.78375	2.97201	43.56	4.27726	1.33	90.46	0
A176I						1.33	90.46
A42K	1.67	20.6487	3.21241	9.61	22.659	-0.37	105.66	0.35
A43K	-0.498	17.3317	6.00242	8.85	19.7761	-0.37	105.66	2.03
A55K	0.302	19.8521	2.39099	18.34	23.1348	-0.37	105.66	0.43
A78K	-0.53	18.0619	6.55998	11.86	13.4229	-0.37	105.66	1.89
A80K	-1.053	17.7332	6.53493	16.94	19.8657	-0.37	105.66	3.34
A81K	-1.521	18.0915	4.97831	15.79	23.122	-0.37	105.66	3.25
A86K	1.419	22.7609	2.32558	19.32	28.3469	-0.37	105.66	-0.23
A90K	0.026	13.7795	7.64224	13.25	17.9838	-0.37	105.66	2.6
A92K	-0.368	13.6669	10.2046	11.5	11.381	-0.37	105.66	2.14
A93K	-0.152	14.1754	8.93244	11.3	8.46187	-0.37	105.66	3.72
A112K	-0.796	8.80571	6.27537	14.4	17.5333	-0.37	105.66	1.13
A123K	-1.494	11.2707	2.57381	14.38	19.7136	-0.37	105.66	0.94
A125K	0.319	16.1606	2.18888	13.18	22.3611	-0.37	105.66	0.69
A134K	-1.285	20.3871	3.22594	20.55	14.3821	-0.37	105.66	1.01
A136K	0.655	25.6923	1.99277	25.06	17.3162	-0.37	105.66	0.56
A139K	-0.019	21.2385	2.56316	23.05	12.9905	-0.37	105.66	2.01
A146K	-1.721	2.38268	1.93086	56.08	6.88112	-0.37	105.66	1.23
A153K	-1.719	12.6913	2.19289	57.59	10.152	-0.37	105.66	0.52
A155K	1.058	7.78375	2.97201	43.56	4.27726	-0.37	105.66	0.91
A176K						-0.37	105.66
A42L	1.67	20.6487	3.21241	9.61	22.659	1.25	90.92	1.07
A43L	-0.498	17.3317	6.00242	8.85	19.7761	1.25	90.92	0.26
A55L	0.302	19.8521	2.39099	18.34	23.1348	1.25	90.92	0.62
A78L	-0.53	18.0619	6.55998	11.86	13.4229	1.25	90.92	-0.36
A80L	-1.053	17.7332	6.53493	16.94	19.8657	1.25	90.92	-0.26
A81L	-1.521	18.0915	4.97831	15.79	23.122	1.25	90.92	0.41
A86L	1.419	22.7609	2.32558	19.32	28.3469	1.25	90.92	0.06
A90L	0.026	13.7795	7.64224	13.25	17.9838	1.25	90.92	-0.38
A92L	-0.368	13.6669	10.2046	11.5	11.381	1.25	90.92	-0.27
A93L	-0.152	14.1754	8.93244	11.3	8.46187	1.25	90.92	0.09
A112L	-0.796	8.80571	6.27537	14.4	17.5333	1.25	90.92	0.08
A123L	-1.494	11.2707	2.57381	14.38	19.7136	1.25	90.92	-0.23
A125L	0.319	16.1606	2.18888	13.18	22.3611	1.25	90.92	0.46
A134L	-1.285	20.3871	3.22594	20.55	14.3821	1.25	90.92	0.24
A136L	0.655	25.6923	1.99277	25.06	17.3162	1.25	90.92	0.66
A139L	-0.019	21.2385	2.56316	23.05	12.9905	1.25	90.92	0.68
A146L	-1.721	2.38268	1.93086	56.08	6.88112	1.25	90.92	0.25
A153L	-1.719	12.6913	2.19289	57.59	10.152	1.25	90.92	0.72
A155L	1.058	7.78375	2.97201	43.56	4.27726	1.25	90.92	0.02
A176L						1.25	90.92
A42M	1.67	20.6487	3.21241	9.61	22.659	0.65	84.6	0.64
A43M	-0.498	17.3317	6.00242	8.85	19.7761	0.65	84.6	0.3
A55M	0.302	19.8521	2.39099	18.34	23.1348	0.65	84.6	0.68
A78M	-0.53	18.0619	6.55998	11.86	13.4229	0.65	84.6	0.11
A80M	-1.053	17.7332	6.53493	16.94	19.8657	0.65	84.6	-0.13
A81M	-1.521	18.0915	4.97831	15.79	23.122	0.65	84.6	0.74
A86M	1.419	22.7609	2.32558	19.32	28.3469	0.65	84.6	0.05
A90M	0.026	13.7795	7.64224	13.25	17.9838	0.65	84.6	-0.09
A92M	-0.368	13.6669	10.2046	11.5	11.381	0.65	84.6	-0.02
A93M	-0.152	14.1754	8.93244	11.3	8.46187	0.65	84.6	0.3
A112M	-0.796	8.80571	6.27537	14.4	17.5333	0.65	84.6	0.15
A123M	-1.494	11.2707	2.57381	14.38	19.7136	0.65	84.6	-0.02
A125M	0.319	16.1606	2.18888	13.18	22.3611	0.65	84.6	0.35
A134M	-1.285	20.3871	3.22594	20.55	14.3821	0.65	84.6	0.34
A136M	0.655	25.6923	1.99277	25.06	17.3162	0.65	84.6	0.74
A139M	-0.019	21.2385	2.56316	23.05	12.9905	0.65	84.6	0.94
A146M	-1.721	2.38268	1.93086	56.08	6.88112	0.65	84.6	0.3
A153M	-1.719	12.6913	2.19289	57.59	10.152	0.65	84.6	0.72
A155M	1.058	7.78375	2.97201	43.56	4.27726	0.65	84.6	0.23
A176M						0.65	84.6
A42N	1.67	20.6487	3.21241	9.61	22.659	-1.45	42.84	0.53
A43N	-0.498	17.3317	6.00242	8.85	19.7761	-1.45	42.84	1.85
A55N	0.302	19.8521	2.39099	18.34	23.1348	-1.45	42.84	0.57
A78N	-0.53	18.0619	6.55998	11.86	13.4229	-1.45	42.84	1.58
A80N	-1.053	17.7332	6.53493	16.94	19.8657	-1.45	42.84	1.89
A81N	-1.521	18.0915	4.97831	15.79	23.122	-1.45	42.84	2.6
A86N	1.419	22.7609	2.32558	19.32	28.3469	-1.45	42.84	0.36
A90N	0.026	13.7795	7.64224	13.25	17.9838	-1.45	42.84	2.01
A92N	-0.368	13.6669	10.2046	11.5	11.381	-1.45	42.84	1.41
A93N	-0.152	14.1754	8.93244	11.3	8.46187	-1.45	42.84	2.5
A112N	-0.796	8.80571	6.27537	14.4	17.5333	-1.45	42.84	0.82
A123N	-1.494	11.2707	2.57381	14.38	19.7136	-1.45	42.84	0.6
A125N	0.319	16.1606	2.18888	13.18	22.3611	-1.45	42.84	0.83
A134N	-1.285	20.3871	3.22594	20.55	14.3821	-1.45	42.84	1.5
A136N	0.655	25.6923	1.99277	25.06	17.3162	-1.45	42.84	0.61
A139N	-0.019	21.2385	2.56316	23.05	12.9905	-1.45	42.84	1.66
A146N	-1.721	2.38268	1.93086	56.08	6.88112	-1.45	42.84	0.71
A153N	-1.719	12.6913	2.19289	57.59	10.152	-1.45	42.84	-0.05
A155N	1.058	7.78375	2.97201	43.56	4.27726	-1.45	42.84	0.53
A176N						-1.45	42.84
A42P	1.67	20.6487	3.21241	9.61	22.659	0.27	38.19	1.47
A43P	-0.498	17.3317	6.00242	8.85	19.7761	0.27	38.19	2.27
A55P	0.302	19.8521	2.39099	18.34	23.1348	0.27	38.19	0.65
A78P	-0.53	18.0619	6.55998	11.86	13.4229	0.27	38.19	2.3
A80P	-1.053	17.7332	6.53493	16.94	19.8657	0.27	38.19	2.67
A81P	-1.521	18.0915	4.97831	15.79	23.122	0.27	38.19	3.17
A86P	1.419	22.7609	2.32558	19.32	28.3469	0.27	38.19	1.88
A90P	0.026	13.7795	7.64224	13.25	17.9838	0.27	38.19	2.58
A92P	-0.368	13.6669	10.2046	11.5	11.381	0.27	38.19	2.23
A93P	-0.152	14.1754	8.93244	11.3	8.46187	0.27	38.19	3.49
A112P	-0.796	8.80571	6.27537	14.4	17.5333	0.27	38.19	1.74
A123P	-1.494	11.2707	2.57381	14.38	19.7136	0.27	38.19	0.88
A125P	0.319	16.1606	2.18888	13.18	22.3611	0.27	38.19	1.86
A134P	-1.285	20.3871	3.22594	20.55	14.3821	0.27	38.19	1.82
A136P	0.655	25.6923	1.99277	25.06	17.3162	0.27	38.19	1.37
A139P	-0.019	21.2385	2.56316	23.05	12.9905	0.27	38.19	1.68
A146P	-1.721	2.38268	1.93086	56.08	6.88112	0.27	38.19	0.58
A153P	-1.719	12.6913	2.19289	57.59	10.152	0.27	38.19	1.41
A155P	1.058	7.78375	2.97201	43.56	4.27726	0.27	38.19	0.52
A176P						0.27	38.19
A42Q	1.67	20.6487	3.21241	9.61	22.659	-1.16	72.8	0.2
A43Q	-0.498	17.3317	6.00242	8.85	19.7761	-1.16	72.8	1.09
A55Q	0.302	19.8521	2.39099	18.34	23.1348	-1.16	72.8	0.37
A78Q	-0.53	18.0619	6.55998	11.86	13.4229	-1.16	72.8	1.3
A80Q	-1.053	17.7332	6.53493	16.94	19.8657	-1.16	72.8	2.3
A81Q	-1.521	18.0915	4.97831	15.79	23.122	-1.16	72.8	2.7
A86Q	1.419	22.7609	2.32558	19.32	28.3469	-1.16	72.8	-0.19
A90Q	0.026	13.7795	7.64224	13.25	17.9838	-1.16	72.8	1.86
A92Q	-0.368	13.6669	10.2046	11.5	11.381	-1.16	72.8	1.75
A93Q	-0.152	14.1754	8.93244	11.3	8.46187	-1.16	72.8	2.77
A112Q	-0.796	8.80571	6.27537	14.4	17.5333	-1.16	72.8	0.71
A123Q	-1.494	11.2707	2.57381	14.38	19.7136	-1.16	72.8	0.48
A125Q	0.319	16.1606	2.18888	13.18	22.3611	-1.16	72.8	0.29
A134Q	-1.285	20.3871	3.22594	20.55	14.3821	-1.16	72.8	0.68
A136Q	0.655	25.6923	1.99277	25.06	17.3162	-1.16	72.8	0.43
A139Q	-0.019	21.2385	2.56316	23.05	12.9905	-1.16	72.8	1.4
A146Q	-1.721	2.38268	1.93086	56.08	6.88112	-1.16	72.8	1.14
A153Q	-1.719	12.6913	2.19289	57.59	10.152	-1.16	72.8	0.47
A155Q	1.058	7.78375	2.97201	43.56	4.27726	-1.16	72.8	0.87
A176Q						-1.16	72.8
A42R	1.67	20.6487	3.21241	9.61	22.659	-0.32	121.39	0.38
A43R	-0.498	17.3317	6.00242	8.85	19.7761	-0.32	121.39	1.16
A55R	0.302	19.8521	2.39099	18.34	23.1348	-0.32	121.39	0.45
A78R	-0.53	18.0619	6.55998	11.86	13.4229	-0.32	121.39	1.18
A80R	-1.053	17.7332	6.53493	16.94	19.8657	-0.32	121.39	1.99
A81R	-1.521	18.0915	4.97831	15.79	23.122	-0.32	121.39	2.19
A86R	1.419	22.7609	2.32558	19.32	28.3469	-0.32	121.39	0.01
A90R	0.026	13.7795	7.64224	13.25	17.9838	-0.32	121.39	1.29
A92R	-0.368	13.6669	10.2046	11.5	11.381	-0.32	121.39	1.09
A93R	-0.152	14.1754	8.93244	11.3	8.46187	-0.32	121.39	2.34
A112R	-0.796	8.80571	6.27537	14.4	17.5333	-0.32	121.39	0.4
A123R	-1.494	11.2707	2.57381	14.38	19.7136	-0.32	121.39	0.53
A125R	0.319	16.1606	2.18888	13.18	22.3611	-0.32	121.39	0.6
A134R	-1.285	20.3871	3.22594	20.55	14.3821	-0.32	121.39	0.63
A136R	0.655	25.6923	1.99277	25.06	17.3162	-0.32	121.39	0.56
A139R	-0.019	21.2385	2.56316	23.05	12.9905	-0.32	121.39	1.72
A146R	-1.721	2.38268	1.93086	56.08	6.88112	-0.32	121.39	1.12
A153R	-1.719	12.6913	2.19289	57.59	10.152	-0.32	121.39	0.44
A155R	1.058	7.78375	2.97201	43.56	4.27726	-0.32	121.39	0.67
A176R						-0.32	121.39
A42S	1.67	20.6487	3.21241	9.61	22.659	-1.05	9.55	0.62
A43S	-0.498	17.3317	6.00242	8.85	19.7761	-1.05	9.55	1.28
A55S	0.302	19.8521	2.39099	18.34	23.1348	-1.05	9.55	0.33
A78S	-0.53	18.0619	6.55998	11.86	13.4229	-1.05	9.55	0.75
A80S	-1.053	17.7332	6.53493	16.94	19.8657	-1.05	9.55	1.04
A81S	-1.521	18.0915	4.97831	15.79	23.122	-1.05	9.55	1.2
A86S	1.419	22.7609	2.32558	19.32	28.3469	-1.05	9.55	0.11
A90S	0.026	13.7795	7.64224	13.25	17.9838	-1.05	9.55	1.24
A92S	-0.368	13.6669	10.2046	11.5	11.381	-1.05	9.55	0.59
A93S	-0.152	14.1754	8.93244	11.3	8.46187	-1.05	9.55	1.61
A112S	-0.796	8.80571	6.27537	14.4	17.5333	-1.05	9.55	0.67
A123S	-1.494	11.2707	2.57381	14.38	19.7136	-1.05	9.55	0.62
A125S	0.319	16.1606	2.18888	13.18	22.3611	-1.05	9.55	0.68
A134S	-1.285	20.3871	3.22594	20.55	14.3821	-1.05	9.55	0.99
A136S	0.655	25.6923	1.99277	25.06	17.3162	-1.05	9.55	0.3
A139S	-0.019	21.2385	2.56316	23.05	12.9905	-1.05	9.55	1.02
A146S	-1.721	2.38268	1.93086	56.08	6.88112	-1.05	9.55	0.71
A153S	-1.719	12.6913	2.19289	57.59	10.152	-1.05	9.55	0.07
A155S	1.058	7.78375	2.97201	43.56	4.27726	-1.05	9.55	0.6
A176S						-1.05	9.55
A42T	1.67	20.6487	3.21241	9.61	22.659	-0.63	37.64	0.45
A43T	-0.498	17.3317	6.00242	8.85	19.7761	-0.63	37.64	1.24
A55T	0.302	19.8521	2.39099	18.34	23.1348	-0.63	37.64	0.51
A78T	-0.53	18.0619	6.55998	11.86	13.4229	-0.63	37.64	0.37
A80T	-1.053	17.7332	6.53493	16.94	19.8657	-0.63	37.64	0.64
A81T	-1.521	18.0915	4.97831	15.79	23.122	-0.63	37.64	0.92
A86T	1.419	22.7609	2.32558	19.32	28.3469	-0.63	37.64	0.04
A90T	0.026	13.7795	7.64224	13.25	17.9838	-0.63	37.64	0.89
A92T	-0.368	13.6669	10.2046	11.5	11.381	-0.63	37.64	0.11
A93T	-0.152	14.1754	8.93244	11.3	8.46187	-0.63	37.64	0.96
A112T	-0.796	8.80571	6.27537	14.4	17.5333	-0.63	37.64	0.53
A123T	-1.494	11.2707	2.57381	14.38	19.7136	-0.63	37.64	0.5
A125T	0.319	16.1606	2.18888	13.18	22.3611	-0.63	37.64	0.51
A134T	-1.285	20.3871	3.22594	20.55	14.3821	-0.63	37.64	1.05
A136T	0.655	25.6923	1.99277	25.06	17.3162	-0.63	37.64	0.56
A139T	-0.019	21.2385	2.56316	23.05	12.9905	-0.63	37.64	1.07
A146T	-1.721	2.38268	1.93086	56.08	6.88112	-0.63	37.64	0.57
A153T	-1.719	12.6913	2.19289	57.59	10.152	-0.63	37.64	0.32
A155T	1.058	7.78375	2.97201	43.56	4.27726	-0.63	37.64	0.21
A176T						-0.63	37.64
A42V	1.67	20.6487	3.21241	9.61	22.659	0.89	60.22	1.36
A43V	-0.498	17.3317	6.00242	8.85	19.7761	0.89	60.22	0.34
A55V	0.302	19.8521	2.39099	18.34	23.1348	0.89	60.22	0.6
A78V	-0.53	18.0619	6.55998	11.86	13.4229	0.89	60.22	-0.45
A80V	-1.053	17.7332	6.53493	16.94	19.8657	0.89	60.22	-1.22
A81V	-1.521	18.0915	4.97831	15.79	23.122	0.89	60.22	-0.23
A86V	1.419	22.7609	2.32558	19.32	28.3469	0.89	60.22	-0.34
A90V	0.026	13.7795	7.64224	13.25	17.9838	0.89	60.22	-0.46
A92V	-0.368	13.6669	10.2046	11.5	11.381	0.89	60.22	-0.95
A93V	-0.152	14.1754	8.93244	11.3	8.46187	0.89	60.22	-0.52
A112V	-0.796	8.80571	6.27537	14.4	17.5333	0.89	60.22	-0.17
A123V	-1.494	11.2707	2.57381	14.38	19.7136	0.89	60.22	-0.04
A125V	0.319	16.1606	2.18888	13.18	22.3611	0.89	60.22	0.82
A134V	-1.285	20.3871	3.22594	20.55	14.3821	0.89	60.22	0.47
A136V	0.655	25.6923	1.99277	25.06	17.3162	0.89	60.22	0.53
A139V	-0.019	21.2385	2.56316	23.05	12.9905	0.89	60.22	0.51
A146V	-1.721	2.38268	1.93086	56.08	6.88112	0.89	60.22	0.42
A153V	-1.719	12.6913	2.19289	57.59	10.152	0.89	60.22	0.76
A155V	1.058	7.78375	2.97201	43.56	4.27726	0.89	60.22	-0.2
A176V						0.89	60.22
A42W	1.67	20.6487	3.21241	9.61	22.659	1.75	144.26	0.66
A43W	-0.498	17.3317	6.00242	8.85	19.7761	1.75	144.26	0.01
A55W	0.302	19.8521	2.39099	18.34	23.1348	1.75	144.26	0.76
A78W	-0.53	18.0619	6.55998	11.86	13.4229	1.75	144.26	-0.49
A80W	-1.053	17.7332	6.53493	16.94	19.8657	1.75	144.26	-0.32
A81W	-1.521	18.0915	4.97831	15.79	23.122	1.75	144.26	0.42
A86W	1.419	22.7609	2.32558	19.32	28.3469	1.75	144.26	0.58
A90W	0.026	13.7795	7.64224	13.25	17.9838	1.75	144.26	-1.04
A92W	-0.368	13.6669	10.2046	11.5	11.381	1.75	144.26	-0.94
A93W	-0.152	14.1754	8.93244	11.3	8.46187	1.75	144.26	0.06
A112W	-0.796	8.80571	6.27537	14.4	17.5333	1.75	144.26	-0.7
A123W	-1.494	11.2707	2.57381	14.38	19.7136	1.75	144.26	0.45
A125W	0.319	16.1606	2.18888	13.18	22.3611	1.75	144.26	0.46
A134W	-1.285	20.3871	3.22594	20.55	14.3821	1.75	144.26	0.33
A136W	0.655	25.6923	1.99277	25.06	17.3162	1.75	144.26	1.19
A139W	-0.019	21.2385	2.56316	23.05	12.9905	1.75	144.26	0.93
A146W	-1.721	2.38268	1.93086	56.08	6.88112	1.75	144.26	0.36
A153W	-1.719	12.6913	2.19289	57.59	10.152	1.75	144.26	0.07
A155W	1.058	7.78375	2.97201	43.56	4.27726	1.75	144.26	0.13
A176W						1.75	144.26
A42*	1.67	20.6487	3.21241	9.61	22.659
A43*	-0.498	17.3317	6.00242	8.85	19.7761
A55*	0.302	19.8521	2.39099	18.34	23.1348
A78*	-0.53	18.0619	6.55998	11.86	13.4229
A80*	-1.053	17.7332	6.53493	16.94	19.8657
A81*	-1.521	18.0915	4.97831	15.79	23.122
A86*	1.419	22.7609	2.32558	19.32	28.3469
A90*	0.026	13.7795	7.64224	13.25	17.9838
A92*	-0.368	13.6669	10.2046	11.5	11.381
A93*	-0.152	14.1754	8.93244	11.3	8.46187
A112*	-0.796	8.80571	6.27537	14.4	17.5333
A123*	-1.494	11.2707	2.57381	14.38	19.7136
A125*	0.319	16.1606	2.18888	13.18	22.3611
A134*	-1.285	20.3871	3.22594	20.55	14.3821
A136*	0.655	25.6923	1.99277	25.06	17.3162
A139*	-0.019	21.2385	2.56316	23.05	12.9905
A146*	-1.721	2.38268	1.93086	56.08	6.88112
A153*	-1.719	12.6913	2.19289	57.59	10.152
A155*	1.058	7.78375	2.97201	43.56	4.27726
A176*
A42Y	1.67	20.6487	3.21241	9.61	22.659	1.35	115.7	0.66
A43Y	-0.498	17.3317	6.00242	8.85	19.7761	1.35	115.7	0.08
A55Y	0.302	19.8521	2.39099	18.34	23.1348	1.35	115.7	0.69
A78Y	-0.53	18.0619	6.55998	11.86	13.4229	1.35	115.7	-0.42
A80Y	-1.053	17.7332	6.53493	16.94	19.8657	1.35	115.7	-0.53
A81Y	-1.521	18.0915	4.97831	15.79	23.122	1.35	115.7	0.17
A86Y	1.419	22.7609	2.32558	19.32	28.3469	1.35	115.7	0.48
A90Y	0.026	13.7795	7.64224	13.25	17.9838	1.35	115.7	-1.04
A92Y	-0.368	13.6669	10.2046	11.5	11.381	1.35	115.7	-1.03
A93Y	-0.152	14.1754	8.93244	11.3	8.46187	1.35	115.7	-0.15
A112Y	-0.796	8.80571	6.27537	14.4	17.5333	1.35	115.7	-0.31
A123Y	-1.494	11.2707	2.57381	14.38	19.7136	1.35	115.7	0.48
A125Y	0.319	16.1606	2.18888	13.18	22.3611	1.35	115.7	0.48
A134Y	-1.285	20.3871	3.22594	20.55	14.3821	1.35	115.7	0.54
A136Y	0.655	25.6923	1.99277	25.06	17.3162	1.35	115.7	0.87
A139Y	-0.019	21.2385	2.56316	23.05	12.9905	1.35	115.7	0.8
A146Y	-1.721	2.38268	1.93086	56.08	6.88112	1.35	115.7	0.46
A153Y	-1.719	12.6913	2.19289	57.59	10.152	1.35	115.7	0.26
A155Y	1.058	7.78375	2.97201	43.56	4.27726	1.35	115.7	0.22
A176Y						1.35	115.7
C30A	-1.269	22.0909	2.97896	24.76	21.0526	-0.05	-17.83	1.07
C30C	-1.269	22.0909	2.97896	24.76	21.0526	0	0	0
C30D	-1.269	22.0909	2.97896	24.76	21.0526	-0.71	17.8	1.55
C30E	-1.269	22.0909	2.97896	24.76	21.0526	-0.45	49.44	1.37
C30F	-1.269	22.0909	2.97896	24.76	21.0526	1.61	86.68	0.3
C30G	-1.269	22.0909	2.97896	24.76	21.0526	-0.62	-46.22	1.37
C30H	-1.269	22.0909	2.97896	24.76	21.0526	-0.83	55.14	0.64
C30I	-1.269	22.0909	2.97896	24.76	21.0526	1.28	72.63	0.02
C30K	-1.269	22.0909	2.97896	24.76	21.0526	-0.42	87.83	1.43
C30L	-1.269	22.0909	2.97896	24.76	21.0526	1.2	73.09	0.41
C30M	-1.269	22.0909	2.97896	24.76	21.0526	0.6	66.77	0.56
C30N	-1.269	22.0909	2.97896	24.76	21.0526	-1.5	25.01	1.3
C30P	-1.269	22.0909	2.97896	24.76	21.0526	0.22	20.36	1.89
C30Q	-1.269	22.0909	2.97896	24.76	21.0526	-1.21	54.97	1.39
C30R	-1.269	22.0909	2.97896	24.76	21.0526	-0.37	103.56	0.72
C30S	-1.269	22.0909	2.97896	24.76	21.0526	-1.1	-8.28	1.04
C30T	-1.269	22.0909	2.97896	24.76	21.0526	-0.68	19.81	0.61
C30V	-1.269	22.0909	2.97896	24.76	21.0526	0.84	42.39	0.23
C30W	-1.269	22.0909	2.97896	24.76	21.0526	1.7	126.43	0.61
C30*	-1.269	22.0909	2.97896	24.76	21.0526
C30Y	-1.269	22.0909	2.97896	24.76	21.0526	1.3	97.87	0.42
D7A	0.066					0.66	-35.63
D35A	1.864	29.7158	1.75309	16.33	18.2022	0.66	-35.63	-0.13
D45A	0.57	17.9038	2.33725	14.21	22.0871	0.66	-35.63	0.33
D53A	-0.404	14.9838	2.48586	22.49	20.6183	0.66	-35.63	1.02
D63A	2.079	27.9859	2.1055	14.79	18.2549	0.66	-35.63	0.48
D65A	0.947	30.2928	1.73148	14.21	14.6589	0.66	-35.63	-0.01
D83A	2.305	22.1925	2.07988	17.38	29.7368	0.66	-35.63	1.01
D110A	-1.431	9.08762	6.55487	15.85	11.3314	0.66	-35.63	0.57
D147A	-0.983	0	1.81726	64.83	9.33783	0.66	-35.63	0.16
D150A	-1.767	7.46267	1.68733	70	12.4006	0.66	-35.63	0.1
D151A	2.225	7.5851	1.77566	69.12	9.33985	0.66	-35.63	0.92
D170A						0.66	-35.63
D172A						0.66	-35.63
D7C	0.066					0.71	-17.8
D35C	1.864	29.7158	1.75309	16.33	18.2022	0.71	-17.8	-0.03
D45C	0.57	17.9038	2.33725	14.21	22.0871	0.71	-17.8	0.93
D53C	-0.404	14.9838	2.48586	22.49	20.6183	0.71	-17.8	0.21
D63C	2.079	27.9859	2.1055	14.79	18.2549	0.71	-17.8	0.38
D65C	0.947	30.2928	1.73148	14.21	14.6589	0.71	-17.8	0.27
D83C	2.305	22.1925	2.07988	17.38	29.7368	0.71	-17.8	0.29
D110C	-1.431	9.08762	6.55487	15.85	11.3314	0.71	-17.8	-0.03
D147C	-0.983	0	1.81726	64.83	9.33783	0.71	-17.8	-0.09
D150C	-1.767	7.46267	1.68733	70	12.4006	0.71	-17.8	-0.44
D151C	2.225	7.5851	1.77566	69.12	9.33985	0.71	-17.8	0.75
D170C						0.71	-17.8
D172C						0.71	-17.8
D7D	0.066					0	0
D35D	1.864	29.7158	1.75309	16.33	18.2022	0	0	0
D45D	0.57	17.9038	2.33725	14.21	22.0871	0	0	0
D53D	-0.404	14.9838	2.48586	22.49	20.6183	0	0	0
D63D	2.079	27.9859	2.1055	14.79	18.2549	0	0	0
D65D	0.947	30.2928	1.73148	14.21	14.6589	0	0	0
D83D	2.305	22.1925	2.07988	17.38	29.7368	0	0	0
D110D	-1.431	9.08762	6.55487	15.85	11.3314	0	0	0
D147D	-0.983	0	1.81726	64.83	9.33783	0	0	0
D150D	-1.767	7.46267	1.68733	70	12.4006	0	0	0
D151D	2.225	7.5851	1.77566	69.12	9.33985	0	0	0
D170D						0	0
D172D						0	0
D7E	0.066					0.26	31.64
D35E	1.864	29.7158	1.75309	16.33	18.2022	0.26	31.64	0.13
D45E	0.57	17.9038	2.33725	14.21	22.0871	0.26	31.64	0.08
D53E	-0.404	14.9838	2.48586	22.49	20.6183	0.26	31.64	0.91
D63E	2.079	27.9859	2.1055	14.79	18.2549	0.26	31.64	0.69
D65E	0.947	30.2928	1.73148	14.21	14.6589	0.26	31.64	-0.14
D83E	2.305	22.1925	2.07988	17.38	29.7368	0.26	31.64	1.13
D110E	-1.431	9.08762	6.55487	15.85	11.3314	0.26	31.64	1.23
D147E	-0.983	0	1.81726	64.83	9.33783	0.26	31.64	0.35
D150E	-1.767	7.46267	1.68733	70	12.4006	0.26	31.64	-0.15
D151E	2.225	7.5851	1.77566	69.12	9.33985	0.26	31.64	1.27
D170E						0.26	31.64
D172E						0.26	31.64
D7F	0.066					2.32	68.88
D35F	1.864	29.7158	1.75309	16.33	18.2022	2.32	68.88	0.48
D45F	0.57	17.9038	2.33725	14.21	22.0871	2.32	68.88	0.53
D53F	-0.404	14.9838	2.48586	22.49	20.6183	2.32	68.88	0.57
D63F	2.079	27.9859	2.1055	14.79	18.2549	2.32	68.88	0.77
D65F	0.947	30.2928	1.73148	14.21	14.6589	2.32	68.88	0.61
D83F	2.305	22.1925	2.07988	17.38	29.7368	2.32	68.88	-0.46
D110F	-1.431	9.08762	6.55487	15.85	11.3314	2.32	68.88	-0.8
D147F	-0.983	0	1.81726	64.83	9.33783	2.32	68.88	0.26
D150F	-1.767	7.46267	1.68733	70	12.4006	2.32	68.88	-0.43
D151F	2.225	7.5851	1.77566	69.12	9.33985	2.32	68.88	0.28
D170F						2.32	68.88
D172F						2.32	68.88
D7G	0.066					0.09	-64.02
D35G	1.864	29.7158	1.75309	16.33	18.2022	0.09	-64.02	0.32
D45G	0.57	17.9038	2.33725	14.21	22.0871	0.09	-64.02	1.4
D53G	-0.404	14.9838	2.48586	22.49	20.6183	0.09	-64.02	1.14
D63G	2.079	27.9859	2.1055	14.79	18.2549	0.09	-64.02	0.71
D65G	0.947	30.2928	1.73148	14.21	14.6589	0.09	-64.02	0.77
D83G	2.305	22.1925	2.07988	17.38	29.7368	0.09	-64.02	1.45
D110G	-1.431	9.08762	6.55487	15.85	11.3314	0.09	-64.02	0.85
D147G	-0.983	0	1.81726	64.83	9.33783	0.09	-64.02	0.75
D150G	-1.767	7.46267	1.68733	70	12.4006	0.09	-64.02	0.31
D151G	2.225	7.5851	1.77566	69.12	9.33985	0.09	-64.02	1.14
D170G						0.09	-64.02
D172G						0.09	-64.02
D7H	0.066					-0.12	37.34
D35H	1.864	29.7158	1.75309	16.33	18.2022	-0.12	37.34	0.13
D45H	0.57	17.9038	2.33725	14.21	22.0871	-0.12	37.34	0.3
D53H	-0.404	14.9838	2.48586	22.49	20.6183	-0.12	37.34	0.23
D63H	2.079	27.9859	2.1055	14.79	18.2549	-0.12	37.34	0.5
D65H	0.947	30.2928	1.73148	14.21	14.6589	-0.12	37.34	0.27
D83H	2.305	22.1925	2.07988	17.38	29.7368	-0.12	37.34	-0.09
D110H	-1.431	9.08762	6.55487	15.85	11.3314	-0.12	37.34	-0.27
D147H	-0.983	0	1.81726	64.83	9.33783	-0.12	37.34	0.18
D150H	-1.767	7.46267	1.68733	70	12.4006	-0.12	37.34	-0.16
D151H	2.225	7.5851	1.77566	69.12	9.33985	-0.12	37.34	0.25
D170H						-0.12	37.34
D172H						-0.12	37.34
D7I	0.066					1.99	54.83
D35I	1.864	29.7158	1.75309	16.33	18.2022	1.99	54.83	0.4
D45I	0.57	17.9038	2.33725	14.21	22.0871	1.99	54.83	0.43
D53I	-0.404	14.9838	2.48586	22.49	20.6183	1.99	54.83	0.32
D63I	2.079	27.9859	2.1055	14.79	18.2549	1.99	54.83	0.58
D65I	0.947	30.2928	1.73148	14.21	14.6589	1.99	54.83	0.27
D83I	2.305	22.1925	2.07988	17.38	29.7368	1.99	54.83	-0.5
D110I	-1.431	9.08762	6.55487	15.85	11.3314	1.99	54.83	-0.49
D147I	-0.983	0	1.81726	64.83	9.33783	1.99	54.83	0.11
D150I	-1.767	7.46267	1.68733	70	12.4006	1.99	54.83	-0.66
D151I	2.225	7.5851	1.77566	69.12	9.33985	1.99	54.83	0.51
D170I						1.99	54.83
D172I						1.99	54.83
D7K	0.066					0.29	70.03
D35K	1.864	29.7158	1.75309	16.33	18.2022	0.29	70.03	0.26
D45K	0.57	17.9038	2.33725	14.21	22.0871	0.29	70.03	0.18
D53K	-0.404	14.9838	2.48586	22.49	20.6183	0.29	70.03	0.55
D63K	2.079	27.9859	2.1055	14.79	18.2549	0.29	70.03	0.74
D65K	0.947	30.2928	1.73148	14.21	14.6589	0.29	70.03	0.28
D83K	2.305	22.1925	2.07988	17.38	29.7368	0.29	70.03	1
D110K	-1.431	9.08762	6.55487	15.85	11.3314	0.29	70.03	0.91
D147K	-0.983	0	1.81726	64.83	9.33783	0.29	70.03	0.54
D150K	-1.767	7.46267	1.68733	70	12.4006	0.29	70.03	-0.11
D151K	2.225	7.5851	1.77566	69.12	9.33985	0.29	70.03	1.23
D170K						0.29	70.03
D172K						0.29	70.03
D7L	0.066					1.91	55.29
D35L	1.864	29.7158	1.75309	16.33	18.2022	1.91	55.29	0.37
D45L	0.57	17.9038	2.33725	14.21	22.0871	1.91	55.29	0.21
D53L	-0.404	14.9838	2.48586	22.49	20.6183	1.91	55.29	0.72
D63L	2.079	27.9859	2.1055	14.79	18.2549	1.91	55.29	0.53
D65L	0.947	30.2928	1.73148	14.21	14.6589	1.91	55.29	0.5
D83L	2.305	22.1925	2.07988	17.38	29.7368	1.91	55.29	0
D110L	-1.431	9.08762	6.55487	15.85	11.3314	1.91	55.29	-0.08
D147L	-0.983	0	1.81726	64.83	9.33783	1.91	55.29	0.18
D150L	-1.767	7.46267	1.68733	70	12.4006	1.91	55.29	-0.47
D151L	2.225	7.5851	1.77566	69.12	9.33985	1.91	55.29	0.38
D170L						1.91	55.29
D172L						1.91	55.29
D7M	0.066					1.31	48.97
D35M	1.864	29.7158	1.75309	16.33	18.2022	1.31	48.97	0.33
D45M	0.57	17.9038	2.33725	14.21	22.0871	1.31	48.97	0.23
D53M	-0.404	14.9838	2.48586	22.49	20.6183	1.31	48.97	0.81
D63M	2.079	27.9859	2.1055	14.79	18.2549	1.31	48.97	0.59
D65M	0.947	30.2928	1.73148	14.21	14.6589	1.31	48.97	0.55
D83M	2.305	22.1925	2.07988	17.38	29.7368	1.31	48.97	-0.01
D110M	-1.431	9.08762	6.55487	15.85	11.3314	1.31	48.97	0.03
D147M	-0.983	0	1.81726	64.83	9.33783	1.31	48.97	0.39
D150M	-1.767	7.46267	1.68733	70	12.4006	1.31	48.97	-0.26
D151M	2.225	7.5851	1.77566	69.12	9.33985	1.31	48.97	0.44
D170M						1.31	48.97
D172M						1.31	48.97
D7N	0.066					-0.79	7.21
D35N	1.864	29.7158	1.75309	16.33	18.2022	-0.79	7.21	-0.06
D45N	0.57	17.9038	2.33725	14.21	22.0871	-0.79	7.21	0.44
D53N	-0.404	14.9838	2.48586	22.49	20.6183	-0.79	7.21	0.06
D63N	2.079	27.9859	2.1055	14.79	18.2549	-0.79	7.21	0.17
D65N	0.947	30.2928	1.73148	14.21	14.6589	-0.79	7.21	0.24
D83N	2.305	22.1925	2.07988	17.38	29.7368	-0.79	7.21	0.44
D110N	-1.431	9.08762	6.55487	15.85	11.3314	-0.79	7.21	0.38
D147N	-0.983	0	1.81726	64.83	9.33783	-0.79	7.21	0.03
D150N	-1.767	7.46267	1.68733	70	12.4006	-0.79	7.21	-0.07
D151N	2.225	7.5851	1.77566	69.12	9.33985	-0.79	7.21	0.35
D170N						-0.79	7.21
D172N						-0.79	7.21
D7P	0.066					0.93	2.56
D35P	1.864	29.7158	1.75309	16.33	18.2022	0.93	2.56	0.6
D45P	0.57	17.9038	2.33725	14.21	22.0871	0.93	2.56	1.21
D53P	-0.404	14.9838	2.48586	22.49	20.6183	0.93	2.56	2.19
D63P	2.079	27.9859	2.1055	14.79	18.2549	0.93	2.56	-0.18
D65P	0.947	30.2928	1.73148	14.21	14.6589	0.93	2.56	0.46
D83P	2.305	22.1925	2.07988	17.38	29.7368	0.93	2.56	1.64
D110P	-1.431	9.08762	6.55487	15.85	11.3314	0.93	2.56	1.7
D147P	-0.983	0	1.81726	64.83	9.33783	0.93	2.56	0.8
D150P	-1.767	7.46267	1.68733	70	12.4006	0.93	2.56	0.07
D151P	2.225	7.5851	1.77566	69.12	9.33985	0.93	2.56	1.27
D170P						0.93	2.56
D172P						0.93	2.56
D7Q	0.066					-0.5	37.17
D35Q	1.864	29.7158	1.75309	16.33	18.2022	-0.5	37.17	0.12
D45Q	0.57	17.9038	2.33725	14.21	22.0871	-0.5	37.17	-0.04
D53Q	-0.404	14.9838	2.48586	22.49	20.6183	-0.5	37.17	0.54
D63Q	2.079	27.9859	2.1055	14.79	18.2549	-0.5	37.17	0.7
D65Q	0.947	30.2928	1.73148	14.21	14.6589	-0.5	37.17	0.11
D83Q	2.305	22.1925	2.07988	17.38	29.7368	-0.5	37.17	0.64
D110Q	-1.431	9.08762	6.55487	15.85	11.3314	-0.5	37.17	0.62
D147Q	-0.983	0	1.81726	64.83	9.33783	-0.5	37.17	0.26
D150Q	-1.767	7.46267	1.68733	70	12.4006	-0.5	37.17	-0.14
D151Q	2.225	7.5851	1.77566	69.12	9.33985	-0.5	37.17	0.86
D170Q						-0.5	37.17
D172Q						-0.5	37.17
D7R	0.066					0.34	85.76
D35R	1.864	29.7158	1.75309	16.33	18.2022	0.34	85.76	0.33
D45R	0.57	17.9038	2.33725	14.21	22.0871	0.34	85.76	0.03
D53R	-0.404	14.9838	2.48586	22.49	20.6183	0.34	85.76	0.49
D63R	2.079	27.9859	2.1055	14.79	18.2549	0.34	85.76	0.61
D65R	0.947	30.2928	1.73148	14.21	14.6589	0.34	85.76	0.34
D83R	2.305	22.1925	2.07988	17.38	29.7368	0.34	85.76	0.36
D110R	-1.431	9.08762	6.55487	15.85	11.3314	0.34	85.76	0.22
D147R	-0.983	0	1.81726	64.83	9.33783	0.34	85.76	0.25
D150R	-1.767	7.46267	1.68733	70	12.4006	0.34	85.76	-0.29
D151R	2.225	7.5851	1.77566	69.12	9.33985	0.34	85.76	0.85
D170R						0.34	85.76
D172R						0.34	85.76
D7S	0.066					-0.39	-26.08
D35S	1.864	29.7158	1.75309	16.33	18.2022	-0.39	-26.08	-0.23
D45S	0.57	17.9038	2.33725	14.21	22.0871	-0.39	-26.08	0.88
D53S	-0.404	14.9838	2.48586	22.49	20.6183	-0.39	-26.08	0.45
D63S	2.079	27.9859	2.1055	14.79	18.2549	-0.39	-26.08	0.11
D65S	0.947	30.2928	1.73148	14.21	14.6589	-0.39	-26.08	-0.01
D83S	2.305	22.1925	2.07988	17.38	29.7368	-0.39	-26.08	0.66
D110S	-1.431	9.08762	6.55487	15.85	11.3314	-0.39	-26.08	0.37
D147S	-0.983	0	1.81726	64.83	9.33783	-0.39	-26.08	-0.01
D150S	-1.767	7.46267	1.68733	70	12.4006	-0.39	-26.08	-0.15
D151S	2.225	7.5851	1.77566	69.12	9.33985	-0.39	-26.08	0.61
D170S						-0.39	-26.08
D172S						-0.39	-26.08
D7T	0.066					0.03	2.01
D35T	1.864	29.7158	1.75309	16.33	18.2022	0.03	2.01	-0.09
D45T	0.57	17.9038	2.33725	14.21	22.0871	0.03	2.01	0.52
D53T	-0.404	14.9838	2.48586	22.49	20.6183	0.03	2.01	-0.03
D63T	2.079	27.9859	2.1055	14.79	18.2549	0.03	2.01	0.07
D65T	0.947	30.2928	1.73148	14.21	14.6589	0.03	2.01	0
D83T	2.305	22.1925	2.07988	17.38	29.7368	0.03	2.01	0.11
D110T	-1.431	9.08762	6.55487	15.85	11.3314	0.03	2.01	-0.09
D147T	-0.983	0	1.81726	64.83	9.33783	0.03	2.01	-0.04
D150T	-1.767	7.46267	1.68733	70	12.4006	0.03	2.01	-0.42
D151T	2.225	7.5851	1.77566	69.12	9.33985	0.03	2.01	0.46
D170T						0.03	2.01
D172T						0.03	2.01
D7V	0.066					1.55	24.59
D35V	1.864	29.7158	1.75309	16.33	18.2022	1.55	24.59	0.17
D45V	0.57	17.9038	2.33725	14.21	22.0871	1.55	24.59	0.43
D53V	-0.404	14.9838	2.48586	22.49	20.6183	1.55	24.59	0.31
D63V	2.079	27.9859	2.1055	14.79	18.2549	1.55	24.59	0.58
D65V	0.947	30.2928	1.73148	14.21	14.6589	1.55	24.59	0.15
D83V	2.305	22.1925	2.07988	17.38	29.7368	1.55	24.59	-0.55
D110V	-1.431	9.08762	6.55487	15.85	11.3314	1.55	24.59	-0.33
D147V	-0.983	0	1.81726	64.83	9.33783	1.55	24.59	0.14
D150V	-1.767	7.46267	1.68733	70	12.4006	1.55	24.59	-0.76
D151V	2.225	7.5851	1.77566	69.12	9.33985	1.55	24.59	0.51
D170V						1.55	24.59
D172V						1.55	24.59
D7W	0.066					2.41	108.63
D35W	1.864	29.7158	1.75309	16.33	18.2022	2.41	108.63	0.5
D45W	0.57	17.9038	2.33725	14.21	22.0871	2.41	108.63	0.35
D53W	-0.404	14.9838	2.48586	22.49	20.6183	2.41	108.63	0.82
D63W	2.079	27.9859	2.1055	14.79	18.2549	2.41	108.63	0.77
D65W	0.947	30.2928	1.73148	14.21	14.6589	2.41	108.63	0.62
D83W	2.305	22.1925	2.07988	17.38	29.7368	2.41	108.63	-0.08
D110W	-1.431	9.08762	6.55487	15.85	11.3314	2.41	108.63	-0.97
D147W	-0.983	0	1.81726	64.83	9.33783	2.41	108.63	0.32
D150W	-1.767	7.46267	1.68733	70	12.4006	2.41	108.63	-0.12
D151W	2.225	7.5851	1.77566	69.12	9.33985	2.41	108.63	0.45
D170W						2.41	108.63
D172W						2.41	108.63
D7*	0.066
D35*	1.864	29.7158	1.75309	16.33	18.2022
D45*	0.57	17.9038	2.33725	14.21	22.0871
D53*	-0.404	14.9838	2.48586	22.49	20.6183
D63*	2.079	27.9859	2.1055	14.79	18.2549
D65*	0.947	30.2928	1.73148	14.21	14.6589
D83*	2.305	22.1925	2.07988	17.38	29.7368
D110*	-1.431	9.08762	6.55487	15.85	11.3314
D147*	-0.983	0	1.81726	64.83	9.33783
D150*	-1.767	7.46267	1.68733	70	12.4006
D151*	2.225	7.5851	1.77566	69.12	9.33985
D170*
D172*
D7Y	0.066					2.01	80.07
D35Y	1.864	29.7158	1.75309	16.33	18.2022	2.01	80.07	0.47
D45Y	0.57	17.9038	2.33725	14.21	22.0871	2.01	80.07	0.45
D53Y	-0.404	14.9838	2.48586	22.49	20.6183	2.01	80.07	0.51
D63Y	2.079	27.9859	2.1055	14.79	18.2549	2.01	80.07	0.8
D65Y	0.947	30.2928	1.73148	14.21	14.6589	2.01	80.07	0.59
D83Y	2.305	22.1925	2.07988	17.38	29.7368	2.01	80.07	-0.62
D110Y	-1.431	9.08762	6.55487	15.85	11.3314	2.01	80.07	-0.83
D147Y	-0.983	0	1.81726	64.83	9.33783	2.01	80.07	0.26
D150Y	-1.767	7.46267	1.68733	70	12.4006	2.01	80.07	-0.4
D151Y	2.225	7.5851	1.77566	69.12	9.33985	2.01	80.07	0.36
D170Y						2.01	80.07
D172Y						2.01	80.07
E50A	-0.151	10.9569	1.98442	16.55	20.6863	0.4	-67.27	0.72
E85A	-0.015	25.4784	1.73539	20.61	29.85	0.4	-67.27	-0.13
E100A	-0.031	26.7193	5.41883	11.7	14.8497	0.4	-67.27	1.08
E105A	-0.324	17.8481	3.82143	13.45	8.65404	0.4	-67.27	0.08
E116A	1.382	16.6931	1.85104	24.74	28.605	0.4	-67.27	-0.11
E133A	1.088	21.3214	2.47041	20.16	15.8638	0.4	-67.27	0.61
E164A	-0.292					0.4	-67.27
E165A	-0.118					0.4	-67.27
E50C	-0.151	10.9569	1.98442	16.55	20.6863	0.45	-49.44	1.09
E85C	-0.015	25.4784	1.73539	20.61	29.85	0.45	-49.44	-0.47
E100C	-0.031	26.7193	5.41883	11.7	14.8497	0.45	-49.44	0.45
E105C	-0.324	17.8481	3.82143	13.45	8.65404	0.45	-49.44	-0.82
E116C	1.382	16.6931	1.85104	24.74	28.605	0.45	-49.44	0.01
E133C	1.088	21.3214	2.47041	20.16	15.8638	0.45	-49.44	0.57
E164C	-0.292					0.45	-49.44
E165C	-0.118					0.45	-49.44
E50D	-0.151	10.9569	1.98442	16.55	20.6863	-0.26	-31.64	0.95
E85D	-0.015	25.4784	1.73539	20.61	29.85	-0.26	-31.64	-0.44
E100D	-0.031	26.7193	5.41883	11.7	14.8497	-0.26	-31.64	1.05
E105D	-0.324	17.8481	3.82143	13.45	8.65404	-0.26	-31.64	1.27
E116D	1.382	16.6931	1.85104	24.74	28.605	-0.26	-31.64	-0.18
E133D	1.088	21.3214	2.47041	20.16	15.8638	-0.26	-31.64	1.29
E164D	-0.292					-0.26	-31.64
E165D	-0.118					-0.26	-31.64
E50E	-0.151	10.9569	1.98442	16.55	20.6863	0	0	0
E85E	-0.015	25.4784	1.73539	20.61	29.85	0	0	0
E100E	-0.031	26.7193	5.41883	11.7	14.8497	0	0	0
E105E	-0.324	17.8481	3.82143	13.45	8.65404	0	0	0
E116E	1.382	16.6931	1.85104	24.74	28.605	0	0	0
E133E	1.088	21.3214	2.47041	20.16	15.8638	0	0	0
E164E	-0.292					0	0
E165E	-0.118					0	0
E50F	-0.151	10.9569	1.98442	16.55	20.6863	2.06	37.24	0.09
E85F	-0.015	25.4784	1.73539	20.61	29.85	2.06	37.24	-0.3
E100F	-0.031	26.7193	5.41883	11.7	14.8497	2.06	37.24	-0.94
E105F	-0.324	17.8481	3.82143	13.45	8.65404	2.06	37.24	-1.45
E116F	1.382	16.6931	1.85104	24.74	28.605	2.06	37.24	0.4
E133F	1.088	21.3214	2.47041	20.16	15.8638	2.06	37.24	-0.77
E164F	-0.292					2.06	37.24
E165F	-0.118					2.06	37.24
E50G	-0.151	10.9569	1.98442	16.55	20.6863	-0.17	-95.66	1.69
E85G	-0.015	25.4784	1.73539	20.61	29.85	-0.17	-95.66	-1.24
E100G	-0.031	26.7193	5.41883	11.7	14.8497	-0.17	-95.66	1.71
E105G	-0.324	17.8481	3.82143	13.45	8.65404	-0.17	-95.66	1.26
E116G	1.382	16.6931	1.85104	24.74	28.605	-0.17	-95.66	0.26
E133G	1.088	21.3214	2.47041	20.16	15.8638	-0.17	-95.66	2.11
E164G	-0.292					-0.17	-95.66
E165G	-0.118					-0.17	-95.66
E50H	-0.151	10.9569	1.98442	16.55	20.6863	-0.38	5.7	0.03
E85H	-0.015	25.4784	1.73539	20.61	29.85	-0.38	5.7	-0.26
E100H	-0.031	26.7193	5.41883	11.7	14.8497	-0.38	5.7	-0.26
E105H	-0.324	17.8481	3.82143	13.45	8.65404	-0.38	5.7	-0.53
E116H	1.382	16.6931	1.85104	24.74	28.605	-0.38	5.7	-0.08
E133H	1.088	21.3214	2.47041	20.16	15.8638	-0.38	5.7	0.3
E164H	-0.292					-0.38	5.7
E165H	-0.118					-0.38	5.7
E50I	-0.151	10.9569	1.98442	16.55	20.6863	1.73	23.19	0.66
E85I	-0.015	25.4784	1.73539	20.61	29.85	1.73	23.19	0.18
E100I	-0.031	26.7193	5.41883	11.7	14.8497	1.73	23.19	-0.59
E105I	-0.324	17.8481	3.82143	13.45	8.65404	1.73	23.19	-1.76
E116I	1.382	16.6931	1.85104	24.74	28.605	1.73	23.19	0.2
E133I	1.088	21.3214	2.47041	20.16	15.8638	1.73	23.19	-0.78
E164I	-0.292					1.73	23.19
E165I	-0.118					1.73	23.19
E50K	-0.151	10.9569	1.98442	16.55	20.6863	0.03	38.39	0.66
E85K	-0.015	25.4784	1.73539	20.61	29.85	0.03	38.39	-0.11
E100K	-0.031	26.7193	5.41883	11.7	14.8497	0.03	38.39	0.6
E105K	-0.324	17.8481	3.82143	13.45	8.65404	0.03	38.39	0.31
E116K	1.382	16.6931	1.85104	24.74	28.605	0.03	38.39	0.09
E133K	1.088	21.3214	2.47041	20.16	15.8638	0.03	38.39	0.78
E164K	-0.292					0.03	38.39
E165K	-0.118					0.03	38.39
E50L	-0.151	10.9569	1.98442	16.55	20.6863	1.65	23.65	-0.05
E85L	-0.015	25.4784	1.73539	20.61	29.85	1.65	23.65	-0.17
E100L	-0.031	26.7193	5.41883	11.7	14.8497	1.65	23.65	-0.16
E105L	-0.324	17.8481	3.82143	13.45	8.65404	1.65	23.65	-1.16
E116L	1.382	16.6931	1.85104	24.74	28.605	1.65	23.65	0.19
E133L	1.088	21.3214	2.47041	20.16	15.8638	1.65	23.65	-0.78
E164L	-0.292					1.65	23.65
E165L	-0.118					1.65	23.65
E50M	-0.151	10.9569	1.98442	16.55	20.6863	1.05	17.33	0.01
E85M	-0.015	25.4784	1.73539	20.61	29.85	1.05	17.33	-0.22
E100M	-0.031	26.7193	5.41883	11.7	14.8497	1.05	17.33	-0.22
E105M	-0.324	17.8481	3.82143	13.45	8.65404	1.05	17.33	-0.82
E116M	1.382	16.6931	1.85104	24.74	28.605	1.05	17.33	0.14
E133M	1.088	21.3214	2.47041	20.16	15.8638	1.05	17.33	-0.51
E164M	-0.292					1.05	17.33
E165M	-0.118					1.05	17.33
E50N	-0.151	10.9569	1.98442	16.55	20.6863	-1.05	-24.43	0.62
E85N	-0.015	25.4784	1.73539	20.61	29.85	-1.05	-24.43	-0.78
E100N	-0.031	26.7193	5.41883	11.7	14.8497	-1.05	-24.43	0.52
E105N	-0.324	17.8481	3.82143	13.45	8.65404	-1.05	-24.43	0.49
E116N	1.382	16.6931	1.85104	24.74	28.605	-1.05	-24.43	-0.03
E133N	1.088	21.3214	2.47041	20.16	15.8638	-1.05	-24.43	1.25
E164N	-0.292					-1.05	-24.43
E165N	-0.118					-1.05	-24.43
E50P	-0.151	10.9569	1.98442	16.55	20.6863	0.67	-29.08	1.73
E85P	-0.015	25.4784	1.73539	20.61	29.85	0.67	-29.08	0.35
E100P	-0.031	26.7193	5.41883	11.7	14.8497	0.67	-29.08	1
E105P	-0.324	17.8481	3.82143	13.45	8.65404	0.67	-29.08	1.33
E116P	1.382	16.6931	1.85104	24.74	28.605	0.67	-29.08	0.24
E133P	1.088	21.3214	2.47041	20.16	15.8638	0.67	-29.08	1.92
E164P	-0.292					0.67	-29.08
E165P	-0.118					0.67	-29.08
E50Q	-0.151	10.9569	1.98442	16.55	20.6863	-0.76	5.53	-0.03
E85Q	-0.015	25.4784	1.73539	20.61	29.85	-0.76	5.53	-0.28
E100Q	-0.031	26.7193	5.41883	11.7	14.8497	-0.76	5.53	0.3
E105Q	-0.324	17.8481	3.82143	13.45	8.65404	-0.76	5.53	0.19
E116Q	1.382	16.6931	1.85104	24.74	28.605	-0.76	5.53	-0.01
E133Q	1.088	21.3214	2.47041	20.16	15.8638	-0.76	5.53	0.3
E164Q	-0.292					-0.76	5.53
E165Q	-0.118					-0.76	5.53
E50R	-0.151	10.9569	1.98442	16.55	20.6863	0.08	54.12	0.35
E85R	-0.015	25.4784	1.73539	20.61	29.85	0.08	54.12	-0.17
E100R	-0.031	26.7193	5.41883	11.7	14.8497	0.08	54.12	-0.06
E105R	-0.324	17.8481	3.82143	13.45	8.65404	0.08	54.12	-0.19
E116R	1.382	16.6931	1.85104	24.74	28.605	0.08	54.12	0.12
E133R	1.088	21.3214	2.47041	20.16	15.8638	0.08	54.12	0.18
E164R	-0.292					0.08	54.12
E165R	-0.118					0.08	54.12
E50S	-0.151	10.9569	1.98442	16.55	20.6863	-0.65	-57.72	0.88
E85S	-0.015	25.4784	1.73539	20.61	29.85	-0.65	-57.72	-0.09
E100S	-0.031	26.7193	5.41883	11.7	14.8497	-0.65	-57.72	0.78
E105S	-0.324	17.8481	3.82143	13.45	8.65404	-0.65	-57.72	0.32
E116S	1.382	16.6931	1.85104	24.74	28.605	-0.65	-57.72	-0.37
E133S	1.088	21.3214	2.47041	20.16	15.8638	-0.65	-57.72	1.38
E164S	-0.292					-0.65	-57.72
E165S	-0.118					-0.65	-57.72
E50T	-0.151	10.9569	1.98442	16.55	20.6863	-0.23	-29.63	0.74
E85T	-0.015	25.4784	1.73539	20.61	29.85	-0.23	-29.63	0.19
E100T	-0.031	26.7193	5.41883	11.7	14.8497	-0.23	-29.63	0.46
E105T	-0.324	17.8481	3.82143	13.45	8.65404	-0.23	-29.63	-0.6
E116T	1.382	16.6931	1.85104	24.74	28.605	-0.23	-29.63	-0.11
E133T	1.088	21.3214	2.47041	20.16	15.8638	-0.23	-29.63	0.78
E164T	-0.292					-0.23	-29.63
E165T	-0.118					-0.23	-29.63
E50V	-0.151	10.9569	1.98442	16.55	20.6863	1.29	-7.05	0.96
E85V	-0.015	25.4784	1.73539	20.61	29.85	1.29	-7.05	-0.04
E100V	-0.031	26.7193	5.41883	11.7	14.8497	1.29	-7.05	-0.29
E105V	-0.324	17.8481	3.82143	13.45	8.65404	1.29	-7.05	-1.69
E116V	1.382	16.6931	1.85104	24.74	28.605	1.29	-7.05	0.1
E133V	1.088	21.3214	2.47041	20.16	15.8638	1.29	-7.05	-0.63
E164V	-0.292					1.29	-7.05
E165V	-0.118					1.29	-7.05
E50W	-0.151	10.9569	1.98442	16.55	20.6863	2.15	76.99	0.18
E85W	-0.015	25.4784	1.73539	20.61	29.85	2.15	76.99	-0.08
E100W	-0.031	26.7193	5.41883	11.7	14.8497	2.15	76.99	-1.07
E105W	-0.324	17.8481	3.82143	13.45	8.65404	2.15	76.99	-1.06
E116W	1.382	16.6931	1.85104	24.74	28.605	2.15	76.99	0.32
E133W	1.088	21.3214	2.47041	20.16	15.8638	2.15	76.99	-0.58
E164W	-0.292					2.15	76.99
E165W	-0.118					2.15	76.99
E50*	-0.151	10.9569	1.98442	16.55	20.6863
E85*	-0.015	25.4784	1.73539	20.61	29.85
E100*	-0.031	26.7193	5.41883	11.7	14.8497
E105*	-0.324	17.8481	3.82143	13.45	8.65404
E116*	1.382	16.6931	1.85104	24.74	28.605
E133*	1.088	21.3214	2.47041	20.16	15.8638
E164*	-0.292
E165*	-0.118
E50Y	-0.151	10.9569	1.98442	16.55	20.6863	1.75	48.43	-0.35
E85Y	-0.015	25.4784	1.73539	20.61	29.85	1.75	48.43	-0.12
E100Y	-0.031	26.7193	5.41883	11.7	14.8497	1.75	48.43	-1.06
E105Y	-0.324	17.8481	3.82143	13.45	8.65404	1.75	48.43	-1.41
E116Y	1.382	16.6931	1.85104	24.74	28.605	1.75	48.43	0.25
E133Y	1.088	21.3214	2.47041	20.16	15.8638	1.75	48.43	-0.56
E164Y	-0.292					1.75	48.43
E165Y	-0.118					1.75	48.43
F47A	-0.81	12.6304	7.35321	13.95	18.3525	-1.66	-104.51	3.36
F51A	-0.974	10.0263	2.56264	17.62	18.1137	-1.66	-104.51	1.48
F76A	-0.141	19.8657	7.34361	15.07	7.0059	-1.66	-104.51	3.71
F82A	0.049	20.965	2.68867	15.76	26.3816	-1.66	-104.51	2.4
F99A	-0.996	26.2316	7.12734	13.9	11.8618	-1.66	-104.51	3.71
F169A						-1.66	-104.51
F47C	-0.81	12.6304	7.35321	13.95	18.3525	-1.61	-86.68	2.19
F51C	-0.974	10.0263	2.56264	17.62	18.1137	-1.61	-86.68	1.33
F76C	-0.141	19.8657	7.34361	15.07	7.0059	-1.61	-86.68	2.4
F82C	0.049	20.965	2.68867	15.76	26.3816	-1.61	-86.68	1.79
F99C	-0.996	26.2316	7.12734	13.9	11.8618	-1.61	-86.68	2.51
F169C						-1.61	-86.68
F47D	-0.81	12.6304	7.35321	13.95	18.3525	-2.32	-68.88	4.48
F51D	-0.974	10.0263	2.56264	17.62	18.1137	-2.32	-68.88	1.23
F76D	-0.141	19.8657	7.34361	15.07	7.0059	-2.32	-68.88	3.92
F82D	0.049	20.965	2.68867	15.76	26.3816	-2.32	-68.88	2.35
F99D	-0.996	26.2316	7.12734	13.9	11.8618	-2.32	-68.88	4.59
F169D						-2.32	-68.88
F47E	-0.81	12.6304	7.35321	13.95	18.3525	-2.06	-37.24	3.65
F51E	-0.974	10.0263	2.56264	17.62	18.1137	-2.06	-37.24	1.68
F76E	-0.141	19.8657	7.34361	15.07	7.0059	-2.06	-37.24	3.62
F82E	0.049	20.965	2.68867	15.76	26.3816	-2.06	-37.24	2.22
F99E	-0.996	26.2316	7.12734	13.9	11.8618	-2.06	-37.24	4.31
F169E						-2.06	-37.24
F47F	-0.81	12.6304	7.35321	13.95	18.3525	0	0	0
F51F	-0.974	10.0263	2.56264	17.62	18.1137	0	0	0
F76F	-0.141	19.8657	7.34361	15.07	7.0059	0	0	0
F82F	0.049	20.965	2.68867	15.76	26.3816	0	0	0
F99F	-0.996	26.2316	7.12734	13.9	11.8618	0	0	0
F169F						0	0
F47G	-0.81	12.6304	7.35321	13.95	18.3525	-2.23	-132.9	3.78
F51G	-0.974	10.0263	2.56264	17.62	18.1137	-2.23	-132.9	1.95
F76G	-0.141	19.8657	7.34361	15.07	7.0059	-2.23	-132.9	3.84
F82G	0.049	20.965	2.68867	15.76	26.3816	-2.23	-132.9	2.83
F99G	-0.996	26.2316	7.12734	13.9	11.8618	-2.23	-132.9	4.43
F169G						-2.23	-132.9
F47H	-0.81	12.6304	7.35321	13.95	18.3525	-2.44	-31.54	2.34
F51H	-0.974	10.0263	2.56264	17.62	18.1137	-2.44	-31.54	0.54
F76H	-0.141	19.8657	7.34361	15.07	7.0059	-2.44	-31.54	2.03
F82H	0.049	20.965	2.68867	15.76	26.3816	-2.44	-31.54	1.37
F99H	-0.996	26.2316	7.12734	13.9	11.8618	-2.44	-31.54	2.94
F169H						-2.44	-31.54
F47I	-0.81	12.6304	7.35321	13.95	18.3525	-0.33	-14.05	1.13
F51I	-0.974	10.0263	2.56264	17.62	18.1137	-0.33	-14.05	1.22
F76I	-0.141	19.8657	7.34361	15.07	7.0059	-0.33	-14.05	1.53
F82I	0.049	20.965	2.68867	15.76	26.3816	-0.33	-14.05	0.55
F99I	-0.996	26.2316	7.12734	13.9	11.8618	-0.33	-14.05	1.33
F169I						-0.33	-14.05
F47K	-0.81	12.6304	7.35321	13.95	18.3525	-2.03	1.15	3.04
F51K	-0.974	10.0263	2.56264	17.62	18.1137	-2.03	1.15	1.29
F76K	-0.141	19.8657	7.34361	15.07	7.0059	-2.03	1.15	3.1
F82K	0.049	20.965	2.68867	15.76	26.3816	-2.03	1.15	2.4
F99K	-0.996	26.2316	7.12734	13.9	11.8618	-2.03	1.15	3.85
F169K						-2.03	1.15
F47L	-0.81	12.6304	7.35321	13.95	18.3525	-0.41	-13.59	1.25
F51L	-0.974	10.0263	2.56264	17.62	18.1137	-0.41	-13.59	0.57
F76L	-0.141	19.8657	7.34361	15.07	7.0059	-0.41	-13.59	1.67
F82L	0.049	20.965	2.68867	15.76	26.3816	-0.41	-13.59	1.05
F99L	-0.996	26.2316	7.12734	13.9	11.8618	-0.41	-13.59	1.42
F169L						-0.41	-13.59
F47M	-0.81	12.6304	7.35321	13.95	18.3525	-1.01	-19.91	1.46
F51M	-0.974	10.0263	2.56264	17.62	18.1137	-1.01	-19.91	0.86
F76M	-0.141	19.8657	7.34361	15.07	7.0059	-1.01	-19.91	2.01
F82M	0.049	20.965	2.68867	15.76	26.3816	-1.01	-19.91	1.07
F99M	-0.996	26.2316	7.12734	13.9	11.8618	-1.01	-19.91	1.88
F169M						-1.01	-19.91
F47N	-0.81	12.6304	7.35321	13.95	18.3525	-3.11	-61.67	3.82
F51N	-0.974	10.0263	2.56264	17.62	18.1137	-3.11	-61.67	0.87
F76N	-0.141	19.8657	7.34361	15.07	7.0059	-3.11	-61.67	3.24
F82N	0.049	20.965	2.68867	15.76	26.3816	-3.11	-61.67	2.07
F99N	-0.996	26.2316	7.12734	13.9	11.8618	-3.11	-61.67	4.08
F169N						-3.11	-61.67
F47P	-0.81	12.6304	7.35321	13.95	18.3525	-1.39	-66.32	4.67
F51P	-0.974	10.0263	2.56264	17.62	18.1137	-1.39	-66.32	2.8
F76P	-0.141	19.8657	7.34361	15.07	7.0059	-1.39	-66.32	4.86
F82P	0.049	20.965	2.68867	15.76	26.3816	-1.39	-66.32	2.69
F99P	-0.996	26.2316	7.12734	13.9	11.8618	-1.39	-66.32	2.65
F169P						-1.39	-66.32
F47Q	-0.81	12.6304	7.35321	13.95	18.3525	-2.82	-31.71	2.94
F51Q	-0.974	10.0263	2.56264	17.62	18.1137	-2.82	-31.71	1.12
F76Q	-0.141	19.8657	7.34361	15.07	7.0059	-2.82	-31.71	3.07
F82Q	0.049	20.965	2.68867	15.76	26.3816	-2.82	-31.71	2.12
F99Q	-0.996	26.2316	7.12734	13.9	11.8618	-2.82	-31.71	3.52
F169Q						-2.82	-31.71
F47R	-0.81	12.6304	7.35321	13.95	18.3525	-1.98	16.88	2.4
F51R	-0.974	10.0263	2.56264	17.62	18.1137	-1.98	16.88	1.08
F76R	-0.141	19.8657	7.34361	15.07	7.0059	-1.98	16.88	2.45
F82R	0.049	20.965	2.68867	15.76	26.3816	-1.98	16.88	1.9
F99R	-0.996	26.2316	7.12734	13.9	11.8618	-1.98	16.88	2.95
F169R						-1.98	16.88
F47S	-0.81	12.6304	7.35321	13.95	18.3525	-2.71	-94.96	3.9
F51S	-0.974	10.0263	2.56264	17.62	18.1137	-2.71	-94.96	1.23
F76S	-0.141	19.8657	7.34361	15.07	7.0059	-2.71	-94.96	3.25
F82S	0.049	20.965	2.68867	15.76	26.3816	-2.71	-94.96	2.14
F99S	-0.996	26.2316	7.12734	13.9	11.8618	-2.71	-94.96	3.76
F169S						-2.71	-94.96
F47T	-0.81	12.6304	7.35321	13.95	18.3525	-2.29	-66.87	3.15
F51T	-0.974	10.0263	2.56264	17.62	18.1137	-2.29	-66.87	0.99
F76T	-0.141	19.8657	7.34361	15.07	7.0059	-2.29	-66.87	2.51
F82T	0.049	20.965	2.68867	15.76	26.3816	-2.29	-66.87	1.35
F99T	-0.996	26.2316	7.12734	13.9	11.8618	-2.29	-66.87	2.86
F169T						-2.29	-66.87
F47V	-0.81	12.6304	7.35321	13.95	18.3525	-0.77	-44.29	1.55
F51V	-0.974	10.0263	2.56264	17.62	18.1137	-0.77	-44.29	1.46
F76V	-0.141	19.8657	7.34361	15.07	7.0059	-0.77	-44.29	1.9
F82V	0.049	20.965	2.68867	15.76	26.3816	-0.77	-44.29	0.74
F99V	-0.996	26.2316	7.12734	13.9	11.8618	-0.77	-44.29	1.69
F169V						-0.77	-44.29
F47W	-0.81	12.6304	7.35321	13.95	18.3525	0.09	39.75	0.94
F51W	-0.974	10.0263	2.56264	17.62	18.1137	0.09	39.75	0.77
F76W	-0.141	19.8657	7.34361	15.07	7.0059	0.09	39.75	1.28
F82W	0.049	20.965	2.68867	15.76	26.3816	0.09	39.75	0.53
F99W	-0.996	26.2316	7.12734	13.9	11.8618	0.09	39.75	1.01
F169W						0.09	39.75
F47*	-0.81	12.6304	7.35321	13.95	18.3525
F51*	-0.974	10.0263	2.56264	17.62	18.1137
F76*	-0.141	19.8657	7.34361	15.07	7.0059
F82*	0.049	20.965	2.68867	15.76	26.3816
F99*	-0.996	26.2316	7.12734	13.9	11.8618
F169*
F47Y	-0.81	12.6304	7.35321	13.95	18.3525	-0.31	11.19	0.84
F51Y	-0.974	10.0263	2.56264	17.62	18.1137	-0.31	11.19	0.51
F76Y	-0.141	19.8657	7.34361	15.07	7.0059	-0.31	11.19	0.89
F82Y	0.049	20.965	2.68867	15.76	26.3816	-0.31	11.19	0.59
F99Y	-0.996	26.2316	7.12734	13.9	11.8618	-0.31	11.19	1.02
F169Y						-0.31	11.19
G12A	0.534					0.57	28.39
G20A	1.006					0.57	28.39
G21A	0.035					0.57	28.39
G25A	-0.123	24.9741	1.84476	37.16	34.8546	0.57	28.39	0.15
G33A	1.751	26.0264	2.52105	16.53	15.4985	0.57	28.39	0.58
G48A	-0.922	14.6273	4.47753	13.73	20.3489	0.57	28.39	0.07
G52A	0.339	13.1596	1.77193	21.61	21.053	0.57	28.39	0.81
G68A	2.304	27.5513	2.08702	12.96	13.0521	0.57	28.39	0.08
G89A	-1.732	14.1246	5.59904	13.08	21.3611	0.57	28.39	0.49
G115A	-0.422	13.3834	1.70964	19.61	25.2223	0.57	28.39	-0.19
G121A	-1.695	14.9648	1.79925	20.69	24.8489	0.57	28.39	1.56
G138A	-0.547	24.7744	1.95803	26.89	15.3084	0.57	28.39	1.37
G149A	-0.189	4.67175	1.70973	70	11.7021	0.57	28.39	0.22
G161A	-1.764	15.4384	1.97454	46.93		0.57	28.39	-0.22
G12C	0.534					0.62	46.22
G20C	1.006					0.62	46.22
G21C	0.035					0.62	46.22
G25C	-0.123	24.9741	1.84476	37.16	34.8546	0.62	46.22	0.09
G33C	1.751	26.0264	2.52105	16.53	15.4985	0.62	46.22	0.2
G48C	-0.922	14.6273	4.47753	13.73	20.3489	0.62	46.22	0.17
G52C	0.339	13.1596	1.77193	21.61	21.053	0.62	46.22	0.45
G68C	2.304	27.5513	2.08702	12.96	13.0521	0.62	46.22	0.28
G89C	-1.732	14.1246	5.59904	13.08	21.3611	0.62	46.22	-0.87
G115C	-0.422	13.3834	1.70964	19.61	25.2223	0.62	46.22	0.21
G121C	-1.695	14.9648	1.79925	20.69	24.8489	0.62	46.22	1.46
G138C	-0.547	24.7744	1.95803	26.89	15.3084	0.62	46.22	1.14
G149C	-0.189	4.67175	1.70973	70	11.7021	0.62	46.22	0.15
G161C	-1.764	15.4384	1.97454	46.93		0.62	46.22	-0.07
G12D	0.534					-0.09	64.02
G20D	1.006					-0.09	64.02
G21D	0.035					-0.09	64.02
G25D	-0.123	24.9741	1.84476	37.16	34.8546	-0.09	64.02	0.34
G33D	1.751	26.0264	2.52105	16.53	15.4985	-0.09	64.02	-0.31
G48D	-0.922	14.6273	4.47753	13.73	20.3489	-0.09	64.02	1.57
G52D	0.339	13.1596	1.77193	21.61	21.053	-0.09	64.02	0.77
G68D	2.304	27.5513	2.08702	12.96	13.0521	-0.09	64.02	0.84
G89D	-1.732	14.1246	5.59904	13.08	21.3611	-0.09	64.02	2.75
G115D	-0.422	13.3834	1.70964	19.61	25.2223	-0.09	64.02	0.25
G121D	-1.695	14.9648	1.79925	20.69	24.8489	-0.09	64.02	1.32
G138D	-0.547	24.7744	1.95803	26.89	15.3084	-0.09	64.02	1.34
G149D	-0.189	4.67175	1.70973	70	11.7021	-0.09	64.02	0.38
G161D	-1.764	15.4384	1.97454	46.93		-0.09	64.02	-0.03
G12E	0.534					0.17	95.66
G20E	1.006					0.17	95.66
G21E	0.035					0.17	95.66
G25E	-0.123	24.9741	1.84476	37.16	34.8546	0.17	95.66	0.53
G33E	1.751	26.0264	2.52105	16.53	15.4985	0.17	95.66	0.75
G48E	-0.922	14.6273	4.47753	13.73	20.3489	0.17	95.66	1.55
G52E	0.339	13.1596	1.77193	21.61	21.053	0.17	95.66	1.1
G68E	2.304	27.5513	2.08702	12.96	13.0521	0.17	95.66	0.5
G89E	-1.732	14.1246	5.59904	13.08	21.3611	0.17	95.66	3.76
G115E	-0.422	13.3834	1.70964	19.61	25.2223	0.17	95.66	0.55
G121E	-1.695	14.9648	1.79925	20.69	24.8489	0.17	95.66	1.83
G138E	-0.547	24.7744	1.95803	26.89	15.3084	0.17	95.66	1.72
G149E	-0.189	4.67175	1.70973	70	11.7021	0.17	95.66	0.76
G161E	-1.764	15.4384	1.97454	46.93		0.17	95.66	0.16
G12F	0.534					2.23	132.9
G20F	1.006					2.23	132.9
G21F	0.035					2.23	132.9
G25F	-0.123	24.9741	1.84476	37.16	34.8546	2.23	132.9	0.58
G33F	1.751	26.0264	2.52105	16.53	15.4985	2.23	132.9	0.21
G48F	-0.922	14.6273	4.47753	13.73	20.3489	2.23	132.9	0.09
G52F	0.339	13.1596	1.77193	21.61	21.053	2.23	132.9	1.06
G68F	2.304	27.5513	2.08702	12.96	13.0521	2.23	132.9	0.82
G89F	-1.732	14.1246	5.59904	13.08	21.3611	2.23	132.9	-0.88
G115F	-0.422	13.3834	1.70964	19.61	25.2223	2.23	132.9	0.98
G121F	-1.695	14.9648	1.79925	20.69	24.8489	2.23	132.9	1.98
G138F	-0.547	24.7744	1.95803	26.89	15.3084	2.23	132.9	1.65
G149F	-0.189	4.67175	1.70973	70	11.7021	2.23	132.9	0.58
G161F	-1.764	15.4384	1.97454	46.93		2.23	132.9	0.37
G12G	0.534					0	0
G20G	1.006					0	0
G21G	0.035					0	0
G25G	-0.123	24.9741	1.84476	37.16	34.8546	0	0	0
G33G	1.751	26.0264	2.52105	16.53	15.4985	0	0	0
G48G	-0.922	14.6273	4.47753	13.73	20.3489	0	0	0
G52G	0.339	13.1596	1.77193	21.61	21.053	0	0	0
G68G	2.304	27.5513	2.08702	12.96	13.0521	0	0	0
G89G	-1.732	14.1246	5.59904	13.08	21.3611	0	0	0
G115G	-0.422	13.3834	1.70964	19.61	25.2223	0	0	0
G121G	-1.695	14.9648	1.79925	20.69	24.8489	0	0	0
G138G	-0.547	24.7744	1.95803	26.89	15.3084	0	0	0
G149G	-0.189	4.67175	1.70973	70	11.7021	0	0	0
G161G	-1.764	15.4384	1.97454	46.93		0	0	0
G12H	0.534					-0.21	101.36
G20H	1.006					-0.21	101.36
G21H	0.035					-0.21	101.36
G25H	-0.123	24.9741	1.84476	37.16	34.8546	-0.21	101.36	0.38
G33H	1.751	26.0264	2.52105	16.53	15.4985	-0.21	101.36	-0.07
G48H	-0.922	14.6273	4.47753	13.73	20.3489	-0.21	101.36	0.92
G52H	0.339	13.1596	1.77193	21.61	21.053	-0.21	101.36	0.71
G68H	2.304	27.5513	2.08702	12.96	13.0521	-0.21	101.36	0.52
G89H	-1.732	14.1246	5.59904	13.08	21.3611	-0.21	101.36	0.65
G115H	-0.422	13.3834	1.70964	19.61	25.2223	-0.21	101.36	0.55
G121H	-1.695	14.9648	1.79925	20.69	24.8489	-0.21	101.36	1.5
G138H	-0.547	24.7744	1.95803	26.89	15.3084	-0.21	101.36	1.27
G149H	-0.189	4.67175	1.70973	70	11.7021	-0.21	101.36	0.45
G161H	-1.764	15.4384	1.97454	46.93		-0.21	101.36	0.21
G12I	0.534					1.9	118.85
G20I	1.006					1.9	118.85
G21I	0.035					1.9	118.85
G25I	-0.123	24.9741	1.84476	37.16	34.8546	1.9	118.85	0.43
G33I	1.751	26.0264	2.52105	16.53	15.4985	1.9	118.85	0.73
G48I	-0.922	14.6273	4.47753	13.73	20.3489	1.9	118.85	0.52
G52I	0.339	13.1596	1.77193	21.61	21.053	1.9	118.85	1.31
G68I	2.304	27.5513	2.08702	12.96	13.0521	1.9	118.85	0.58
G89I	-1.732	14.1246	5.59904	13.08	21.3611	1.9	118.85	-0.41
G115I	-0.422	13.3834	1.70964	19.61	25.2223	1.9	118.85	0.53
G121I	-1.695	14.9648	1.79925	20.69	24.8489	1.9	118.85	2.52
G138I	-0.547	24.7744	1.95803	26.89	15.3084	1.9	118.85	2.12
G149I	-0.189	4.67175	1.70973	70	11.7021	1.9	118.85	0.58
G161I	-1.764	15.4384	1.97454	46.93		1.9	118.85	0.21
G12K	0.534					0.2	134.05
G20K	1.006					0.2	134.05
G21K	0.035					0.2	134.05
G25K	-0.123	24.9741	1.84476	37.16	34.8546	0.2	134.05	0.54
G33K	1.751	26.0264	2.52105	16.53	15.4985	0.2	134.05	0.82
G48K	-0.922	14.6273	4.47753	13.73	20.3489	0.2	134.05	1.35
G52K	0.339	13.1596	1.77193	21.61	21.053	0.2	134.05	0.88
G68K	2.304	27.5513	2.08702	12.96	13.0521	0.2	134.05	0.53
G89K	-1.732	14.1246	5.59904	13.08	21.3611	0.2	134.05	2.95
G115K	-0.422	13.3834	1.70964	19.61	25.2223	0.2	134.05	0.65
G121K	-1.695	14.9648	1.79925	20.69	24.8489	0.2	134.05	1.76
G138K	-0.547	24.7744	1.95803	26.89	15.3084	0.2	134.05	1.32
G149K	-0.189	4.67175	1.70973	70	11.7021	0.2	134.05	0.86
G161K	-1.764	15.4384	1.97454	46.93		0.2	134.05	0.38
G12L	0.534					1.82	119.31
G20L	1.006					1.82	119.31
G21L	0.035					1.82	119.31
G25L	-0.123	24.9741	1.84476	37.16	34.8546	1.82	119.31	0.53
G33L	1.751	26.0264	2.52105	16.53	15.4985	1.82	119.31	0.92
G48L	-0.922	14.6273	4.47753	13.73	20.3489	1.82	119.31	0.14
G52L	0.339	13.1596	1.77193	21.61	21.053	1.82	119.31	1.05
G68L	2.304	27.5513	2.08702	12.96	13.0521	1.82	119.31	0.47
G89L	-1.732	14.1246	5.59904	13.08	21.3611	1.82	119.31	0.34
G115L	-0.422	13.3834	1.70964	19.61	25.2223	1.82	119.31	0.46
G121L	-1.695	14.9648	1.79925	20.69	24.8489	1.82	119.31	1.96
G138L	-0.547	24.7744	1.95803	26.89	15.3084	1.82	119.31	1.83
G149L	-0.189	4.67175	1.70973	70	11.7021	1.82	119.31	0.79
G161L	-1.764	15.4384	1.97454	46.93		1.82	119.31	0.32
G12M	0.534					1.22	112.99
G20M	1.006					1.22	112.99
G21M	0.035					1.22	112.99
G25M	-0.123	24.9741	1.84476	37.16	34.8546	1.22	112.99	0.43
G33M	1.751	26.0264	2.52105	16.53	15.4985	1.22	112.99	0.69
G48M	-0.922	14.6273	4.47753	13.73	20.3489	1.22	112.99	0.06
G52M	0.339	13.1596	1.77193	21.61	21.053	1.22	112.99	0.96
G68M	2.304	27.5513	2.08702	12.96	13.0521	1.22	112.99	0.51
G89M	-1.732	14.1246	5.59904	13.08	21.3611	1.22	112.99	0.1
G115M	-0.422	13.3834	1.70964	19.61	25.2223	1.22	112.99	0.6
G121M	-1.695	14.9648	1.79925	20.69	24.8489	1.22	112.99	1.85
G138M	-0.547	24.7744	1.95803	26.89	15.3084	1.22	112.99	1.61
G149M	-0.189	4.67175	1.70973	70	11.7021	1.22	112.99	0.72
G161M	-1.764	15.4384	1.97454	46.93		1.22	112.99	0.26
G12N	0.534					-0.88	71.23
G20N	1.006					-0.88	71.23
G21N	0.035					-0.88	71.23
G25N	-0.123	24.9741	1.84476	37.16	34.8546	-0.88	71.23	0.25
G33N	1.751	26.0264	2.52105	16.53	15.4985	-0.88	71.23	-0.22
G48N	-0.922	14.6273	4.47753	13.73	20.3489	-0.88	71.23	1.3
G52N	0.339	13.1596	1.77193	21.61	21.053	-0.88	71.23	0.42
G68N	2.304	27.5513	2.08702	12.96	13.0521	-0.88	71.23	0.64
G89N	-1.732	14.1246	5.59904	13.08	21.3611	-0.88	71.23	1.93
G115N	-0.422	13.3834	1.70964	19.61	25.2223	-0.88	71.23	0.48
G121N	-1.695	14.9648	1.79925	20.69	24.8489	-0.88	71.23	1.12
G138N	-0.547	24.7744	1.95803	26.89	15.3084	-0.88	71.23	0.96
G149N	-0.189	4.67175	1.70973	70	11.7021	-0.88	71.23	0.47
G161N	-1.764	15.4384	1.97454	46.93		-0.88	71.23	0.12
G12P	0.534					0.84	66.58
G20P	1.006					0.84	66.58
G21P	0.035					0.84	66.58
G25P	-0.123	24.9741	1.84476	37.16	34.8546	0.84	66.58	0.33
G33P	1.751	26.0264	2.52105	16.53	15.4985	0.84	66.58	1.59
G48P	-0.922	14.6273	4.47753	13.73	20.3489	0.84	66.58	1.38
G52P	0.339	13.1596	1.77193	21.61	21.053	0.84	66.58	1.89
G68P	2.304	27.5513	2.08702	12.96	13.0521	0.84	66.58	1.51
G89P	-1.732	14.1246	5.59904	13.08	21.3611	0.84	66.58	3.72
G115P	-0.422	13.3834	1.70964	19.61	25.2223	0.84	66.58	-0.22
G121P	-1.695	14.9648	1.79925	20.69	24.8489	0.84	66.58	3.37
G138P	-0.547	24.7744	1.95803	26.89	15.3084	0.84	66.58	3.1
G149P	-0.189	4.67175	1.70973	70	11.7021	0.84	66.58	1.27
G161P	-1.764	15.4384	1.97454	46.93		0.84	66.58	0.39
G12Q	0.534					-0.59	101.19
G20Q	1.006					-0.59	101.19
G21Q	0.035					-0.59	101.19
G25Q	-0.123	24.9741	1.84476	37.16	34.8546	-0.59	101.19	0.46
G33Q	1.751	26.0264	2.52105	16.53	15.4985	-0.59	101.19	0.37
G48Q	-0.922	14.6273	4.47753	13.73	20.3489	-0.59	101.19	1.11
G52Q	0.339	13.1596	1.77193	21.61	21.053	-0.59	101.19	0.81
G68Q	2.304	27.5513	2.08702	12.96	13.0521	-0.59	101.19	0.26
G89Q	-1.732	14.1246	5.59904	13.08	21.3611	-0.59	101.19	2.18
G115Q	-0.422	13.3834	1.70964	19.61	25.2223	-0.59	101.19	0.56
G121Q	-1.695	14.9648	1.79925	20.69	24.8489	-0.59	101.19	1.75
G138Q	-0.547	24.7744	1.95803	26.89	15.3084	-0.59	101.19	1.31
G149Q	-0.189	4.67175	1.70973	70	11.7021	-0.59	101.19	0.7
G161Q	-1.764	15.4384	1.97454	46.93		-0.59	101.19	0.22
G12R	0.534					0.25	149.78
G20R	1.006					0.25	149.78
G21R	0.035					0.25	149.78
G25R	-0.123	24.9741	1.84476	37.16	34.8546	0.25	149.78	0.5
G33R	1.751	26.0264	2.52105	16.53	15.4985	0.25	149.78	0.15
G48R	-0.922	14.6273	4.47753	13.73	20.3489	0.25	149.78	0.78
G52R	0.339	13.1596	1.77193	21.61	21.053	0.25	149.78	0.88
G68R	2.304	27.5513	2.08702	12.96	13.0521	0.25	149.78	0.36
G89R	-1.732	14.1246	5.59904	13.08	21.3611	0.25	149.78	1.7
G115R	-0.422	13.3834	1.70964	19.61	25.2223	0.25	149.78	0.45
G121R	-1.695	14.9648	1.79925	20.69	24.8489	0.25	149.78	1.77
G138R	-0.547	24.7744	1.95803	26.89	15.3084	0.25	149.78	1.34
G149R	-0.189	4.67175	1.70973	70	11.7021	0.25	149.78	0.69
G161R	-1.764	15.4384	1.97454	46.93		0.25	149.78	0.33
G12S	0.534					-0.48	37.94
G20S	1.006					-0.48	37.94
G21S	0.035					-0.48	37.94
G25S	-0.123	24.9741	1.84476	37.16	34.8546	-0.48	37.94	0.11
G33S	1.751	26.0264	2.52105	16.53	15.4985	-0.48	37.94	-0.22
G48S	-0.922	14.6273	4.47753	13.73	20.3489	-0.48	37.94	1.03
G52S	0.339	13.1596	1.77193	21.61	21.053	-0.48	37.94	0.8
G68S	2.304	27.5513	2.08702	12.96	13.0521	-0.48	37.94	0.69
G89S	-1.732	14.1246	5.59904	13.08	21.3611	-0.48	37.94	0.92
G115S	-0.422	13.3834	1.70964	19.61	25.2223	-0.48	37.94	0
G121S	-1.695	14.9648	1.79925	20.69	24.8489	-0.48	37.94	1.35
G138S	-0.547	24.7744	1.95803	26.89	15.3084	-0.48	37.94	1.43
G149S	-0.189	4.67175	1.70973	70	11.7021	-0.48	37.94	0
G161S	-1.764	15.4384	1.97454	46.93		-0.48	37.94	-0.17
G12T	0.534					-0.06	66.03
G20T	1.006					-0.06	66.03
G21T	0.035					-0.06	66.03
G25T	-0.123	24.9741	1.84476	37.16	34.8546	-0.06	66.03	0.25
G33T	1.751	26.0264	2.52105	16.53	15.4985	-0.06	66.03	-0.19
G48T	-0.922	14.6273	4.47753	13.73	20.3489	-0.06	66.03	1.27
G52T	0.339	13.1596	1.77193	21.61	21.053	-0.06	66.03	1.04
G68T	2.304	27.5513	2.08702	12.96	13.0521	-0.06	66.03	0.56
G89T	-1.732	14.1246	5.59904	13.08	21.3611	-0.06	66.03	0.82
G115T	-0.422	13.3834	1.70964	19.61	25.2223	-0.06	66.03	0.23
G121T	-1.695	14.9648	1.79925	20.69	24.8489	-0.06	66.03	2.1
G138T	-0.547	24.7744	1.95803	26.89	15.3084	-0.06	66.03	1.91
G149T	-0.189	4.67175	1.70973	70	11.7021	-0.06	66.03	0.35
G161T	-1.764	15.4384	1.97454	46.93		-0.06	66.03	0.06
G12V	0.534					1.46	88.61
G20V	1.006					1.46	88.61
G21V	0.035					1.46	88.61
G25V	-0.123	24.9741	1.84476	37.16	34.8546	1.46	88.61	0.28
G33V	1.751	26.0264	2.52105	16.53	15.4985	1.46	88.61	0.4
G48V	-0.922	14.6273	4.47753	13.73	20.3489	1.46	88.61	0.37
G52V	0.339	13.1596	1.77193	21.61	21.053	1.46	88.61	1.13
G68V	2.304	27.5513	2.08702	12.96	13.0521	1.46	88.61	0.49
G89V	-1.732	14.1246	5.59904	13.08	21.3611	1.46	88.61	-0.17
G115V	-0.422	13.3834	1.70964	19.61	25.2223	1.46	88.61	0.37
G121V	-1.695	14.9648	1.79925	20.69	24.8489	1.46	88.61	2.38
G138V	-0.547	24.7744	1.95803	26.89	15.3084	1.46	88.61	2.16
G149V	-0.189	4.67175	1.70973	70	11.7021	1.46	88.61	0.42
G161V	-1.764	15.4384	1.97454	46.93		1.46	88.61	0.08
G12W	0.534					2.32	172.65
G20W	1.006					2.32	172.65
G21W	0.035					2.32	172.65
G25W	-0.123	24.9741	1.84476	37.16	34.8546	2.32	172.65	0.7
G33W	1.751	26.0264	2.52105	16.53	15.4985	2.32	172.65	0.2
G48W	-0.922	14.6273	4.47753	13.73	20.3489	2.32	172.65	0.03
G52W	0.339	13.1596	1.77193	21.61	21.053	2.32	172.65	1.24
G68W	2.304	27.5513	2.08702	12.96	13.0521	2.32	172.65	0.48
G89W	-1.732	14.1246	5.59904	13.08	21.3611	2.32	172.65	-0.65
G115W	-0.422	13.3834	1.70964	19.61	25.2223	2.32	172.65	0.74
G121W	-1.695	14.9648	1.79925	20.69	24.8489	2.32	172.65	2.11
G138W	-0.547	24.7744	1.95803	26.89	15.3084	2.32	172.65	1.88
G149W	-0.189	4.67175	1.70973	70	11.7021	2.32	172.65	0.72
G161W	-1.764	15.4384	1.97454	46.93		2.32	172.65	0.48
G12*	0.534
G20*	1.006
G21*	0.035
G25*	-0.123	24.9741	1.84476	37.16	34.8546
G33*	1.751	26.0264	2.52105	16.53	15.4985
G48*	-0.922	14.6273	4.47753	13.73	20.3489
G52*	0.339	13.1596	1.77193	21.61	21.053
G68*	2.304	27.5513	2.08702	12.96	13.0521
G89*	-1.732	14.1246	5.59904	13.08	21.3611
G115*	-0.422	13.3834	1.70964	19.61	25.2223
G121*	-1.695	14.9648	1.79925	20.69	24.8489
G138*	-0.547	24.7744	1.95803	26.89	15.3084
G149*	-0.189	4.67175	1.70973	70	11.7021
G161*	-1.764	15.4384	1.97454	46.93
G12Y	0.534					1.92	144.09
G20Y	1.006					1.92	144.09
G21Y	0.035					1.92	144.09
G25Y	-0.123	24.9741	1.84476	37.16	34.8546	1.92	144.09	0.62
G33Y	1.751	26.0264	2.52105	16.53	15.4985	1.92	144.09	0.26
G48Y	-0.922	14.6273	4.47753	13.73	20.3489	1.92	144.09	-0.13
G52Y	0.339	13.1596	1.77193	21.61	21.053	1.92	144.09	1.17
G68Y	2.304	27.5513	2.08702	12.96	13.0521	1.92	144.09	0.53
G89Y	-1.732	14.1246	5.59904	13.08	21.3611	1.92	144.09	-0.92
G115Y	-0.422	13.3834	1.70964	19.61	25.2223	1.92	144.09	0.88
G121Y	-1.695	14.9648	1.79925	20.69	24.8489	1.92	144.09	2.06
G138Y	-0.547	24.7744	1.95803	26.89	15.3084	1.92	144.09	1.8
G149Y	-0.189	4.67175	1.70973	70	11.7021	1.92	144.09	0.67
G161Y	-1.764	15.4384	1.97454	46.93		1.92	144.09	0.45
H60A	1.559	23.0822	1.89083	15.01	20.9432	0.78	-72.97	0.62
H117A	0.968	15.7341	2.56125	21.73	27.3549	0.78	-72.97	1.91
H132A	0.914	21.3375	2.0314	20.07	19.0935	0.78	-72.97	-0.36
H168A	-0.97					0.78	-72.97
H60C	1.559	23.0822	1.89083	15.01	20.9432	0.83	-55.14	0.29
H117C	0.968	15.7341	2.56125	21.73	27.3549	0.83	-55.14	1.6
H132C	0.914	21.3375	2.0314	20.07	19.0935	0.83	-55.14	0.14
H168C	-0.97					0.83	-55.14
H60D	1.559	23.0822	1.89083	15.01	20.9432	0.12	-37.34	0.16
H117D	0.968	15.7341	2.56125	21.73	27.3549	0.12	-37.34	1.91
H132D	0.914	21.3375	2.0314	20.07	19.0935	0.12	-37.34	-0.23
H168D	-0.97					0.12	-37.34
H60E	1.559	23.0822	1.89083	15.01	20.9432	0.38	-5.7	0.4
H117E	0.968	15.7341	2.56125	21.73	27.3549	0.38	-5.7	1.81
H132E	0.914	21.3375	2.0314	20.07	19.0935	0.38	-5.7	-0.46
H168E	-0.97					0.38	-5.7
H60F	1.559	23.0822	1.89083	15.01	20.9432	2.44	31.54	0.25
H117F	0.968	15.7341	2.56125	21.73	27.3549	2.44	31.54	0.44
H132F	0.914	21.3375	2.0314	20.07	19.0935	2.44	31.54	0.17
H168F	-0.97					2.44	31.54
H60G	1.559	23.0822	1.89083	15.01	20.9432	0.21	-101.36	0.6
H117G	0.968	15.7341	2.56125	21.73	27.3549	0.21	-101.36	2.27
H132G	0.914	21.3375	2.0314	20.07	19.0935	0.21	-101.36	0.32
H168G	-0.97					0.21	-101.36
H60H	1.559	23.0822	1.89083	15.01	20.9432	0	0	0
H117H	0.968	15.7341	2.56125	21.73	27.3549	0	0	0
H132H	0.914	21.3375	2.0314	20.07	19.0935	0	0	0
H168H	-0.97					0	0
H60I	1.559	23.0822	1.89083	15.01	20.9432	2.11	17.49	0.49
H117I	0.968	15.7341	2.56125	21.73	27.3549	2.11	17.49	1.02
H132I	0.914	21.3375	2.0314	20.07	19.0935	2.11	17.49	-0.26
H168I	-0.97					2.11	17.49
H60K	1.559	23.0822	1.89083	15.01	20.9432	0.41	32.69	0.18
H117K	0.968	15.7341	2.56125	21.73	27.3549	0.41	32.69	1.53
H132K	0.914	21.3375	2.0314	20.07	19.0935	0.41	32.69	-0.39
H168K	-0.97					0.41	32.69
H60L	1.559	23.0822	1.89083	15.01	20.9432	2.03	17.95	-0.01
H117L	0.968	15.7341	2.56125	21.73	27.3549	2.03	17.95	0.49
H132L	0.914	21.3375	2.0314	20.07	19.0935	2.03	17.95	-0.22
H168L	-0.97					2.03	17.95
H60M	1.559	23.0822	1.89083	15.01	20.9432	1.43	11.63	-0.02
H117M	0.968	15.7341	2.56125	21.73	27.3549	1.43	11.63	0.72
H132M	0.914	21.3375	2.0314	20.07	19.0935	1.43	11.63	-0.18
H168M	-0.97					1.43	11.63
H60N	1.559	23.0822	1.89083	15.01	20.9432	-0.67	-30.13	0.02
H117N	0.968	15.7341	2.56125	21.73	27.3549	-0.67	-30.13	1.37
H132N	0.914	21.3375	2.0314	20.07	19.0935	-0.67	-30.13	-0.09
H168N	-0.97					-0.67	-30.13
H60P	1.559	23.0822	1.89083	15.01	20.9432	1.05	-34.78	1.57
H117P	0.968	15.7341	2.56125	21.73	27.3549	1.05	-34.78	2.8
H132P	0.914	21.3375	2.0314	20.07	19.0935	1.05	-34.78	0.26
H168P	-0.97					1.05	-34.78
H60Q	1.559	23.0822	1.89083	15.01	20.9432	-0.38	-0.17	-0.02
H117Q	0.968	15.7341	2.56125	21.73	27.3549	-0.38	-0.17	1.19
H132Q	0.914	21.3375	2.0314	20.07	19.0935	-0.38	-0.17	-0.5
H168Q	-0.97					-0.38	-0.17
H60R	1.559	23.0822	1.89083	15.01	20.9432	0.46	48.42	0.17
H117R	0.968	15.7341	2.56125	21.73	27.3549	0.46	48.42	1.34
H132R	0.914	21.3375	2.0314	20.07	19.0935	0.46	48.42	-0.34
H168R	-0.97					0.46	48.42
H60S	1.559	23.0822	1.89083	15.01	20.9432	-0.27	-63.42	0.24
H117S	0.968	15.7341	2.56125	21.73	27.3549	-0.27	-63.42	1.83
H132S	0.914	21.3375	2.0314	20.07	19.0935	-0.27	-63.42	-0.05
H168S	-0.97					-0.27	-63.42
H60T	1.559	23.0822	1.89083	15.01	20.9432	0.15	-35.33	0.13
H117T	0.968	15.7341	2.56125	21.73	27.3549	0.15	-35.33	1.21
H132T	0.914	21.3375	2.0314	20.07	19.0935	0.15	-35.33	-0.1
H168T	-0.97					0.15	-35.33
H60V	1.559	23.0822	1.89083	15.01	20.9432	1.67	-12.75	0.65
H117V	0.968	15.7341	2.56125	21.73	27.3549	1.67	-12.75	1.35
H132V	0.914	21.3375	2.0314	20.07	19.0935	1.67	-12.75	-0.18
H168V	-0.97					1.67	-12.75
H60W	1.559	23.0822	1.89083	15.01	20.9432	2.53	71.29	0.29
H117W	0.968	15.7341	2.56125	21.73	27.3549	2.53	71.29	0.64
H132W	0.914	21.3375	2.0314	20.07	19.0935	2.53	71.29	0.1
H168W	-0.97					2.53	71.29
H60*	1.559	23.0822	1.89083	15.01	20.9432
H117*	0.968	15.7341	2.56125	21.73	27.3549
H132*	0.914	21.3375	2.0314	20.07	19.0935
H168*	-0.97
H60Y	1.559	23.0822	1.89083	15.01	20.9432	2.13	42.73	0.25
H117Y	0.968	15.7341	2.56125	21.73	27.3549	2.13	42.73	0.57
H132Y	0.914	21.3375	2.0314	20.07	19.0935	2.13	42.73	-0.01
H168Y	-0.97					2.13	42.73
I26A	1.159	24.7375	1.92835	35.13	32.6647	-1.33	-90.46	0.02
I27A	0.349	21.6824	1.94564	31.72	28.9373	-1.33	-90.46	1.75
I77A	0.633	18.7361	6.56291	13.77	10.5361	-1.33	-90.46	3.25
I106A	-0.325	15.5495	6.57141	14.51	7.99389	-1.33	-90.46	3.17
I108A	-1.336	10.5824	6.3139	14.05	8.48438	-1.33	-90.46	2.49
I122A	-1.011	14.3839	2.64684	17.18	23.3966	-1.33	-90.46	2.33
I127A	-0.609	13.3954	2.80217	15.72	17.2969	-1.33	-90.46	2.03
I142A	-0.345	13.8595	3.78522	19.74	10.8684	-1.33	-90.46	2.02
I162A	-1.214					-1.33	-90.46
I171A						-1.33	-90.46
I26C	1.159	24.7375	1.92835	35.13	32.6647	-1.28	-72.63	-0.1
I27C	0.349	21.6824	1.94564	31.72	28.9373	-1.28	-72.63	1.29
I77C	0.633	18.7361	6.56291	13.77	10.5361	-1.28	-72.63	2.12
I106C	-0.325	15.5495	6.57141	14.51	7.99389	-1.28	-72.63	1.79
I108C	-1.336	10.5824	6.3139	14.05	8.48438	-1.28	-72.63	1.46
I122C	-1.011	14.3839	2.64684	17.18	23.3966	-1.28	-72.63	1.76
I127C	-0.609	13.3954	2.80217	15.72	17.2969	-1.28	-72.63	1.49
I142C	-0.345	13.8595	3.78522	19.74	10.8684	-1.28	-72.63	1.62
I162C	-1.214					-1.28	-72.63
I171C						-1.28	-72.63
I26D	1.159	24.7375	1.92835	35.13	32.6647	-1.99	-54.83	-0.16
I27D	0.349	21.6824	1.94564	31.72	28.9373	-1.99	-54.83	2.04
I77D	0.633	18.7361	6.56291	13.77	10.5361	-1.99	-54.83	4.28
I106D	-0.325	15.5495	6.57141	14.51	7.99389	-1.99	-54.83	4.79
I108D	-1.336	10.5824	6.3139	14.05	8.48438	-1.99	-54.83	3.21
I122D	-1.011	14.3839	2.64684	17.18	23.3966	-1.99	-54.83	3.12
I127D	-0.609	13.3954	2.80217	15.72	17.2969	-1.99	-54.83	2.61
I142D	-0.345	13.8595	3.78522	19.74	10.8684	-1.99	-54.83	2.5
I162D	-1.214					-1.99	-54.83
I171D						-1.99	-54.83
I26E	1.159	24.7375	1.92835	35.13	32.6647	-1.73	-23.19	-0.08
I27E	0.349	21.6824	1.94564	31.72	28.9373	-1.73	-23.19	1.92
I77E	0.633	18.7361	6.56291	13.77	10.5361	-1.73	-23.19	4.1
I106E	-0.325	15.5495	6.57141	14.51	7.99389	-1.73	-23.19	4.96
I108E	-1.336	10.5824	6.3139	14.05	8.48438	-1.73	-23.19	3.57
I122E	-1.011	14.3839	2.64684	17.18	23.3966	-1.73	-23.19	2.36
I127E	-0.609	13.3954	2.80217	15.72	17.2969	-1.73	-23.19	1.92
I142E	-0.345	13.8595	3.78522	19.74	10.8684	-1.73	-23.19	2.16
I162E	-1.214					-1.73	-23.19
I171E						-1.73	-23.19
I26F	1.159	24.7375	1.92835	35.13	32.6647	0.33	14.05	0.03
I27F	0.349	21.6824	1.94564	31.72	28.9373	0.33	14.05	0.47
I77F	0.633	18.7361	6.56291	13.77	10.5361	0.33	14.05	0.95
I106F	-0.325	15.5495	6.57141	14.51	7.99389	0.33	14.05	1.08
I108F	-1.336	10.5824	6.3139	14.05	8.48438	0.33	14.05	1.09
I122F	-1.011	14.3839	2.64684	17.18	23.3966	0.33	14.05	1.21
I127F	-0.609	13.3954	2.80217	15.72	17.2969	0.33	14.05	1.17
I142F	-0.345	13.8595	3.78522	19.74	10.8684	0.33	14.05	0.45
I162F	-1.214					0.33	14.05
I171F						0.33	14.05
I26G	1.159	24.7375	1.92835	35.13	32.6647	-1.9	-118.85	-0.6
I27G	0.349	21.6824	1.94564	31.72	28.9373	-1.9	-118.85	2.09
I77G	0.633	18.7361	6.56291	13.77	10.5361	-1.9	-118.85	4.29
I106G	-0.325	15.5495	6.57141	14.51	7.99389	-1.9	-118.85	4.05
I108G	-1.336	10.5824	6.3139	14.05	8.48438	-1.9	-118.85	3.59
I122G	-1.011	14.3839	2.64684	17.18	23.3966	-1.9	-118.85	3.85
I127G	-0.609	13.3954	2.80217	15.72	17.2969	-1.9	-118.85	2.97
I142G	-0.345	13.8595	3.78522	19.74	10.8684	-1.9	-118.85	2.98
I162G	-1.214					-1.9	-118.85
I171G						-1.9	-118.85
I26H	1.159	24.7375	1.92835	35.13	32.6647	-2.11	-17.49	-0.24
I27H	0.349	21.6824	1.94564	31.72	28.9373	-2.11	-17.49	0.89
I77H	0.633	18.7361	6.56291	13.77	10.5361	-2.11	-17.49	2.06
I106H	-0.325	15.5495	6.57141	14.51	7.99389	-2.11	-17.49	2.83
I108H	-1.336	10.5824	6.3139	14.05	8.48438	-2.11	-17.49	1.87
I122H	-1.011	14.3839	2.64684	17.18	23.3966	-2.11	-17.49	1.5
I127H	-0.609	13.3954	2.80217	15.72	17.2969	-2.11	-17.49	1.44
I142H	-0.345	13.8595	3.78522	19.74	10.8684	-2.11	-17.49	1.2
I162H	-1.214					-2.11	-17.49
I171H						-2.11	-17.49
I26I	1.159	24.7375	1.92835	35.13	32.6647	0	0	0
I27I	0.349	21.6824	1.94564	31.72	28.9373	0	0	0
I77I	0.633	18.7361	6.56291	13.77	10.5361	0	0	0
I106I	-0.325	15.5495	6.57141	14.51	7.99389	0	0	0
I108I	-1.336	10.5824	6.3139	14.05	8.48438	0	0	0
I122I	-1.011	14.3839	2.64684	17.18	23.3966	0	0	0
I127I	-0.609	13.3954	2.80217	15.72	17.2969	0	0	0
I142I	-0.345	13.8595	3.78522	19.74	10.8684	0	0	0
I162I	-1.214					0	0
I171I						0	0
I26K	1.159	24.7375	1.92835	35.13	32.6647	-1.7	15.2	-0.06
I27K	0.349	21.6824	1.94564	31.72	28.9373	-1.7	15.2	1.62
I77K	0.633	18.7361	6.56291	13.77	10.5361	-1.7	15.2	3.74
I106K	-0.325	15.5495	6.57141	14.51	7.99389	-1.7	15.2	4.38
I108K	-1.336	10.5824	6.3139	14.05	8.48438	-1.7	15.2	3.25
I122K	-1.011	14.3839	2.64684	17.18	23.3966	-1.7	15.2	2.13
I127K	-0.609	13.3954	2.80217	15.72	17.2969	-1.7	15.2	1.56
I142K	-0.345	13.8595	3.78522	19.74	10.8684	-1.7	15.2	2.1
I162K	-1.214					-1.7	15.2
I171K						-1.7	15.2
I26L	1.159	24.7375	1.92835	35.13	32.6647	-0.08	0.46	0.01
I27L	0.349	21.6824	1.94564	31.72	28.9373	-0.08	0.46	0.72
I77L	0.633	18.7361	6.56291	13.77	10.5361	-0.08	0.46	1.36
I106L	-0.325	15.5495	6.57141	14.51	7.99389	-0.08	0.46	1.33
I108L	-1.336	10.5824	6.3139	14.05	8.48438	-0.08	0.46	0.84
I122L	-1.011	14.3839	2.64684	17.18	23.3966	-0.08	0.46	0.97
I127L	-0.609	13.3954	2.80217	15.72	17.2969	-0.08	0.46	0.56
I142L	-0.345	13.8595	3.78522	19.74	10.8684	-0.08	0.46	0.55
I162L	-1.214					-0.08	0.46
I171L						-0.08	0.46
I26M	1.159	24.7375	1.92835	35.13	32.6647	-0.68	-5.86	-0.17
I27M	0.349	21.6824	1.94564	31.72	28.9373	-0.68	-5.86	0.71
I77M	0.633	18.7361	6.56291	13.77	10.5361	-0.68	-5.86	1.59
I106M	-0.325	15.5495	6.57141	14.51	7.99389	-0.68	-5.86	1.49
I108M	-1.336	10.5824	6.3139	14.05	8.48438	-0.68	-5.86	1.13
I122M	-1.011	14.3839	2.64684	17.18	23.3966	-0.68	-5.86	1.02
I127M	-0.609	13.3954	2.80217	15.72	17.2969	-0.68	-5.86	0.81
I142M	-0.345	13.8595	3.78522	19.74	10.8684	-0.68	-5.86	0.64
I162M	-1.214					-0.68	-5.86
I171M						-0.68	-5.86
I26N	1.159	24.7375	1.92835	35.13	32.6647	-2.78	-47.62	-0.13
I27N	0.349	21.6824	1.94564	31.72	28.9373	-2.78	-47.62	1.46
I77N	0.633	18.7361	6.56291	13.77	10.5361	-2.78	-47.62	3.66
I106N	-0.325	15.5495	6.57141	14.51	7.99389	-2.78	-47.62	3.74
I108N	-1.336	10.5824	6.3139	14.05	8.48438	-2.78	-47.62	2.76
I122N	-1.011	14.3839	2.64684	17.18	23.3966	-2.78	-47.62	2.65
I127N	-0.609	13.3954	2.80217	15.72	17.2969	-2.78	-47.62	2.13
I142N	-0.345	13.8595	3.78522	19.74	10.8684	-2.78	-47.62	2.13
I162N	-1.214					-2.78	-47.62
I171N						-2.78	-47.62
I26P	1.159	24.7375	1.92835	35.13	32.6647	-1.06	-52.27	-0.08
I27P	0.349	21.6824	1.94564	31.72	28.9373	-1.06	-52.27	2.66
I77P	0.633	18.7361	6.56291	13.77	10.5361	-1.06	-52.27	4.02
I106P	-0.325	15.5495	6.57141	14.51	7.99389	-1.06	-52.27	4.73
I108P	-1.336	10.5824	6.3139	14.05	8.48438	-1.06	-52.27	1.86
I122P	-1.011	14.3839	2.64684	17.18	23.3966	-1.06	-52.27	2.96
I127P	-0.609	13.3954	2.80217	15.72	17.2969	-1.06	-52.27	3.08
I142P	-0.345	13.8595	3.78522	19.74	10.8684	-1.06	-52.27	3.16
I162P	-1.214					-1.06	-52.27
I171P						-1.06	-52.27
I26Q	1.159	24.7375	1.92835	35.13	32.6647	-2.49	-17.66	-0.11
I27Q	0.349	21.6824	1.94564	31.72	28.9373	-2.49	-17.66	1.47
I77Q	0.633	18.7361	6.56291	13.77	10.5361	-2.49	-17.66	3.1
I106Q	-0.325	15.5495	6.57141	14.51	7.99389	-2.49	-17.66	4.04
I108Q	-1.336	10.5824	6.3139	14.05	8.48438	-2.49	-17.66	3.09
I122Q	-1.011	14.3839	2.64684	17.18	23.3966	-2.49	-17.66	2.06
I127Q	-0.609	13.3954	2.80217	15.72	17.2969	-2.49	-17.66	1.46
I142Q	-0.345	13.8595	3.78522	19.74	10.8684	-2.49	-17.66	1.65
I162Q	-1.214					-2.49	-17.66
I171Q						-2.49	-17.66
I26R	1.159	24.7375	1.92835	35.13	32.6647	-1.65	30.93	-0.07
I27R	0.349	21.6824	1.94564	31.72	28.9373	-1.65	30.93	1.22
I77R	0.633	18.7361	6.56291	13.77	10.5361	-1.65	30.93	2.6
I106R	-0.325	15.5495	6.57141	14.51	7.99389	-1.65	30.93	3.44
I108R	-1.336	10.5824	6.3139	14.05	8.48438	-1.65	30.93	2.46
I122R	-1.011	14.3839	2.64684	17.18	23.3966	-1.65	30.93	1.71
I127R	-0.609	13.3954	2.80217	15.72	17.2969	-1.65	30.93	1.23
I142R	-0.345	13.8595	3.78522	19.74	10.8684	-1.65	30.93	1.7
I162R	-1.214					-1.65	30.93
I171R						-1.65	30.93
I26S	1.159	24.7375	1.92835	35.13	32.6647	-2.38	-80.91	-0.05
I27S	0.349	21.6824	1.94564	31.72	28.9373	-2.38	-80.91	1.48
I77S	0.633	18.7361	6.56291	13.77	10.5361	-2.38	-80.91	3.46
I106S	-0.325	15.5495	6.57141	14.51	7.99389	-2.38	-80.91	3.45
I108S	-1.336	10.5824	6.3139	14.05	8.48438	-2.38	-80.91	2.47
I122S	-1.011	14.3839	2.64684	17.18	23.3966	-2.38	-80.91	2.93
I127S	-0.609	13.3954	2.80217	15.72	17.2969	-2.38	-80.91	2.22
I142S	-0.345	13.8595	3.78522	19.74	10.8684	-2.38	-80.91	2.4
I162S	-1.214					-2.38	-80.91
I171S						-2.38	-80.91
I26T	1.159	24.7375	1.92835	35.13	32.6647	-1.96	-52.82	-0.16
I27T	0.349	21.6824	1.94564	31.72	28.9373	-1.96	-52.82	0.83
I77T	0.633	18.7361	6.56291	13.77	10.5361	-1.96	-52.82	2.48
I106T	-0.325	15.5495	6.57141	14.51	7.99389	-1.96	-52.82	2.54
I108T	-1.336	10.5824	6.3139	14.05	8.48438	-1.96	-52.82	1.92
I122T	-1.011	14.3839	2.64684	17.18	23.3966	-1.96	-52.82	2.28
I127T	-0.609	13.3954	2.80217	15.72	17.2969	-1.96	-52.82	1.83
I142T	-0.345	13.8595	3.78522	19.74	10.8684	-1.96	-52.82	1.67
I162T	-1.214					-1.96	-52.82
I171T						-1.96	-52.82
I26V	1.159	24.7375	1.92835	35.13	32.6647	-0.44	-30.24	-0.1
I27V	0.349	21.6824	1.94564	31.72	28.9373	-0.44	-30.24	0.55
I77V	0.633	18.7361	6.56291	13.77	10.5361	-0.44	-30.24	1.31
I106V	-0.325	15.5495	6.57141	14.51	7.99389	-0.44	-30.24	1.06
I108V	-1.336	10.5824	6.3139	14.05	8.48438	-0.44	-30.24	1.19
I122V	-1.011	14.3839	2.64684	17.18	23.3966	-0.44	-30.24	1.25
I127V	-0.609	13.3954	2.80217	15.72	17.2969	-0.44	-30.24	0.78
I142V	-0.345	13.8595	3.78522	19.74	10.8684	-0.44	-30.24	0.91
I162V	-1.214					-0.44	-30.24
I171V						-0.44	-30.24
I26W	1.159	24.7375	1.92835	35.13	32.6647	0.42	53.8	0.1
I27W	0.349	21.6824	1.94564	31.72	28.9373	0.42	53.8	0.57
I77W	0.633	18.7361	6.56291	13.77	10.5361	0.42	53.8	1.23
I106W	-0.325	15.5495	6.57141	14.51	7.99389	0.42	53.8	1.63
I108W	-1.336	10.5824	6.3139	14.05	8.48438	0.42	53.8	1.09
I122W	-1.011	14.3839	2.64684	17.18	23.3966	0.42	53.8	1.16
I127W	-0.609	13.3954	2.80217	15.72	17.2969	0.42	53.8	1.12
I142W	-0.345	13.8595	3.78522	19.74	10.8684	0.42	53.8	0.8
I162W	-1.214					0.42	53.8
I171W						0.42	53.8
I26*	1.159	24.7375	1.92835	35.13	32.6647
I27*	0.349	21.6824	1.94564	31.72	28.9373
I77*	0.633	18.7361	6.56291	13.77	10.5361
I106*	-0.325	15.5495	6.57141	14.51	7.99389
I108*	-1.336	10.5824	6.3139	14.05	8.48438
I122*	-1.011	14.3839	2.64684	17.18	23.3966
I127*	-0.609	13.3954	2.80217	15.72	17.2969
I142*	-0.345	13.8595	3.78522	19.74	10.8684
I162*	-1.214
I171*
I26Y	1.159	24.7375	1.92835	35.13	32.6647	0.02	25.24	0.09
I27Y	0.349	21.6824	1.94564	31.72	28.9373	0.02	25.24	0.51
I77Y	0.633	18.7361	6.56291	13.77	10.5361	0.02	25.24	0.97
I106Y	-0.325	15.5495	6.57141	14.51	7.99389	0.02	25.24	1.58
I108Y	-1.336	10.5824	6.3139	14.05	8.48438	0.02	25.24	1.27
I122Y	-1.011	14.3839	2.64684	17.18	23.3966	0.02	25.24	1.13
I127Y	-0.609	13.3954	2.80217	15.72	17.2969	0.02	25.24	0.96
I142Y	-0.345	13.8595	3.78522	19.74	10.8684	0.02	25.24	0.8
I162Y	-1.214					0.02	25.24
I171Y						0.02	25.24
K16A	0.407					0.37	-105.66
K18A	0.249					0.37	-105.66
K38A	2.194	25.8453	2.16167	18.49	22.1275	0.37	-105.66	-0.02
K74A	0.909	24.8886	2.1095	20.68	7.18503	0.37	-105.66	-0.09
K98A	-1.105	23.3703	4.5123	15.62	9.56466	0.37	-105.66	1
K131A	-0.396	17.9641	2.16099	17.2	17.1707	0.37	-105.66	0.16
K159A	-0.368	11.2016	2.1235	33.28	10.3296	0.37	-105.66	0.27
K16C	0.407					0.42	-87.83
K18C	0.249					0.42	-87.83
K38C	2.194	25.8453	2.16167	18.49	22.1275	0.42	-87.83	0.13
K74C	0.909	24.8886	2.1095	20.68	7.18503	0.42	-87.83	0.09
K98C	-1.105	23.3703	4.5123	15.62	9.56466	0.42	-87.83	0.09
K131C	-0.396	17.9641	2.16099	17.2	17.1707	0.42	-87.83	0.73
K159C	-0.368	11.2016	2.1235	33.28	10.3296	0.42	-87.83	-0.21
K16D	0.407					-0.29	-70.03
K18D	0.249					-0.29	-70.03
K38D	2.194	25.8453	2.16167	18.49	22.1275	-0.29	-70.03	-0.28
K74D	0.909	24.8886	2.1095	20.68	7.18503	-0.29	-70.03	0.14
K98D	-1.105	23.3703	4.5123	15.62	9.56466	-0.29	-70.03	0.49
K131D	-0.396	17.9641	2.16099	17.2	17.1707	-0.29	-70.03	0.81
K159D	-0.368	11.2016	2.1235	33.28	10.3296	-0.29	-70.03	-0.03
K16E	0.407					-0.03	-38.39
K18E	0.249					-0.03	-38.39
K38E	2.194	25.8453	2.16167	18.49	22.1275	-0.03	-38.39	-0.31
K74E	0.909	24.8886	2.1095	20.68	7.18503	-0.03	-38.39	-0.03
K98E	-1.105	23.3703	4.5123	15.62	9.56466	-0.03	-38.39	0.59
K131E	-0.396	17.9641	2.16099	17.2	17.1707	-0.03	-38.39	0.22
K159E	-0.368	11.2016	2.1235	33.28	10.3296	-0.03	-38.39	0.17
K16F	0.407					2.03	-1.15
K18F	0.249					2.03	-1.15
K38F	2.194	25.8453	2.16167	18.49	22.1275	2.03	-1.15	0.24
K74F	0.909	24.8886	2.1095	20.68	7.18503	2.03	-1.15	0.22
K98F	-1.105	23.3703	4.5123	15.62	9.56466	2.03	-1.15	-0.62
K131F	-0.396	17.9641	2.16099	17.2	17.1707	2.03	-1.15	0.36
K159F	-0.368	11.2016	2.1235	33.28	10.3296	2.03	-1.15	-0.33
K16G	0.407					-0.2	-134.05
K18G	0.249					-0.2	-134.05
K38G	2.194	25.8453	2.16167	18.49	22.1275	-0.2	-134.05	0.55
K74G	0.909	24.8886	2.1095	20.68	7.18503	-0.2	-134.05	0.6
K98G	-1.105	23.3703	4.5123	15.62	9.56466	-0.2	-134.05	1.47
K131G	-0.396	17.9641	2.16099	17.2	17.1707	-0.2	-134.05	1.66
K159G	-0.368	11.2016	2.1235	33.28	10.3296	-0.2	-134.05	0.48
K16H	0.407					-0.41	-32.69
K18H	0.249					-0.41	-32.69
K38H	2.194	25.8453	2.16167	18.49	22.1275	-0.41	-32.69	0
K74H	0.909	24.8886	2.1095	20.68	7.18503	-0.41	-32.69	0.08
K98H	-1.105	23.3703	4.5123	15.62	9.56466	-0.41	-32.69	-0.13
K131H	-0.396	17.9641	2.16099	17.2	17.1707	-0.41	-32.69	0.43
K159H	-0.368	11.2016	2.1235	33.28	10.3296	-0.41	-32.69	-0.32
K16I	0.407					1.7	-15.2
K18I	0.249					1.7	-15.2
K38I	2.194	25.8453	2.16167	18.49	22.1275	1.7	-15.2	-0.03
K74I	0.909	24.8886	2.1095	20.68	7.18503	1.7	-15.2	-0.2
K98I	-1.105	23.3703	4.5123	15.62	9.56466	1.7	-15.2	-0.52
K131I	-0.396	17.9641	2.16099	17.2	17.1707	1.7	-15.2	-0.2
K159I	-0.368	11.2016	2.1235	33.28	10.3296	1.7	-15.2	-0.17
K16K	0.407					0	0
K18K	0.249					0	0
K38K	2.194	25.8453	2.16167	18.49	22.1275	0	0	0
K74K	0.909	24.8886	2.1095	20.68	7.18503	0	0	0
K98K	-1.105	23.3703	4.5123	15.62	9.56466	0	0	0
K131K	-0.396	17.9641	2.16099	17.2	17.1707	0	0	0
K159K	-0.368	11.2016	2.1235	33.28	10.3296	0	0	0
K16L	0.407					1.62	-14.74
K18L	0.249					1.62	-14.74
K38L	2.194	25.8453	2.16167	18.49	22.1275	1.62	-14.74	0.11
K74L	0.909	24.8886	2.1095	20.68	7.18503	1.62	-14.74	0.08
K98L	-1.105	23.3703	4.5123	15.62	9.56466	1.62	-14.74	-0.73
K131L	-0.396	17.9641	2.16099	17.2	17.1707	1.62	-14.74	-0.25
K159L	-0.368	11.2016	2.1235	33.28	10.3296	1.62	-14.74	-0.3
K16M	0.407					1.02	-21.06
K18M	0.249					1.02	-21.06
K38M	2.194	25.8453	2.16167	18.49	22.1275	1.02	-21.06	0.25
K74M	0.909	24.8886	2.1095	20.68	7.18503	1.02	-21.06	0.15
K98M	-1.105	23.3703	4.5123	15.62	9.56466	1.02	-21.06	-0.43
K131M	-0.396	17.9641	2.16099	17.2	17.1707	1.02	-21.06	-0.01
K159M	-0.368	11.2016	2.1235	33.28	10.3296	1.02	-21.06	-0.29
K16N	0.407					-1.08	-62.82
K18N	0.249					-1.08	-62.82
K38N	2.194	25.8453	2.16167	18.49	22.1275	-1.08	-62.82	0.09
K74N	0.909	24.8886	2.1095	20.68	7.18503	-1.08	-62.82	0.14
K98N	-1.105	23.3703	4.5123	15.62	9.56466	-1.08	-62.82	0.51
K131N	-0.396	17.9641	2.16099	17.2	17.1707	-1.08	-62.82	0.71
K159N	-0.368	11.2016	2.1235	33.28	10.3296	-1.08	-62.82	-0.01
K16P	0.407					0.64	-67.47
K18P	0.249					0.64	-67.47
K38P	2.194	25.8453	2.16167	18.49	22.1275	0.64	-67.47	-0.17
K74P	0.909	24.8886	2.1095	20.68	7.18503	0.64	-67.47	-0.38
K98P	-1.105	23.3703	4.5123	15.62	9.56466	0.64	-67.47	0.11
K131P	-0.396	17.9641	2.16099	17.2	17.1707	0.64	-67.47	1.38
K159P	-0.368	11.2016	2.1235	33.28	10.3296	0.64	-67.47	-0.26
K16Q	0.407					-0.79	-32.86
K18Q	0.249					-0.79	-32.86
K38Q	2.194	25.8453	2.16167	18.49	22.1275	-0.79	-32.86	-0.19
K74Q	0.909	24.8886	2.1095	20.68	7.18503	-0.79	-32.86	0.03
K98Q	-1.105	23.3703	4.5123	15.62	9.56466	-0.79	-32.86	0.46
K131Q	-0.396	17.9641	2.16099	17.2	17.1707	-0.79	-32.86	0.07
K159Q	-0.368	11.2016	2.1235	33.28	10.3296	-0.79	-32.86	0.19
K16R	0.407					0.05	15.73
K18R	0.249					0.05	15.73
K38R	2.194	25.8453	2.16167	18.49	22.1275	0.05	15.73	-0.03
K74R	0.909	24.8886	2.1095	20.68	7.18503	0.05	15.73	-0.04
K98R	-1.105	23.3703	4.5123	15.62	9.56466	0.05	15.73	0.41
K131R	-0.396	17.9641	2.16099	17.2	17.1707	0.05	15.73	-0.04
K159R	-0.368	11.2016	2.1235	33.28	10.3296	0.05	15.73	-0.02
K16S	0.407					-0.68	-96.11
K18S	0.249					-0.68	-96.11
K38S	2.194	25.8453	2.16167	18.49	22.1275	-0.68	-96.11	0.06
K74S	0.909	24.8886	2.1095	20.68	7.18503	-0.68	-96.11	-0.12
K98S	-1.105	23.3703	4.5123	15.62	9.56466	-0.68	-96.11	0.84
K131S	-0.396	17.9641	2.16099	17.2	17.1707	-0.68	-96.11	0.94
K159S	-0.368	11.2016	2.1235	33.28	10.3296	-0.68	-96.11	-0.07
K16T	0.407					-0.26	-68.02
K18T	0.249					-0.26	-68.02
K38T	2.194	25.8453	2.16167	18.49	22.1275	-0.26	-68.02	-0.08
K74T	0.909	24.8886	2.1095	20.68	7.18503	-0.26	-68.02	-0.21
K98T	-1.105	23.3703	4.5123	15.62	9.56466	-0.26	-68.02	0.29
K131T	-0.396	17.9641	2.16099	17.2	17.1707	-0.26	-68.02	0.52
K159T	-0.368	11.2016	2.1235	33.28	10.3296	-0.26	-68.02	-0.12
K16V	0.407					1.26	-45.44
K18V	0.249					1.26	-45.44
K38V	2.194	25.8453	2.16167	18.49	22.1275	1.26	-45.44	-0.2
K74V	0.909	24.8886	2.1095	20.68	7.18503	1.26	-45.44	-0.13
K98V	-1.105	23.3703	4.5123	15.62	9.56466	1.26	-45.44	0.01
K131V	-0.396	17.9641	2.16099	17.2	17.1707	1.26	-45.44	0.15
K159V	-0.368	11.2016	2.1235	33.28	10.3296	1.26	-45.44	-0.1
K16W	0.407					2.12	38.6
K18W	0.249					2.12	38.6
K38W	2.194	25.8453	2.16167	18.49	22.1275	2.12	38.6	0.17
K74W	0.909	24.8886	2.1095	20.68	7.18503	2.12	38.6	0.31
K98W	-1.105	23.3703	4.5123	15.62	9.56466	2.12	38.6	-0.57
K131W	-0.396	17.9641	2.16099	17.2	17.1707	2.12	38.6	0.52
K159W	-0.368	11.2016	2.1235	33.28	10.3296	2.12	38.6	-0.09
K16*	0.407
K18*	0.249
K38*	2.194	25.8453	2.16167	18.49	22.1275
K74*	0.909	24.8886	2.1095	20.68	7.18503
K98*	-1.105	23.3703	4.5123	15.62	9.56466
K131*	-0.396	17.9641	2.16099	17.2	17.1707
K159*	-0.368	11.2016	2.1235	33.28	10.3296
K16Y	0.407					1.72	10.04
K18Y	0.249					1.72	10.04
K38Y	2.194	25.8453	2.16167	18.49	22.1275	1.72	10.04	0.15
K74Y	0.909	24.8886	2.1095	20.68	7.18503	1.72	10.04	0.34
K98Y	-1.105	23.3703	4.5123	15.62	9.56466	1.72	10.04	-0.44
K131Y	-0.396	17.9641	2.16099	17.2	17.1707	1.72	10.04	0.31
K159Y	-0.368	11.2016	2.1235	33.28	10.3296	1.72	10.04	-0.26
L2A	0.059					-1.25	-90.92
L19A	1.004					-1.25	-90.92
L32A	-1.108	22.909	3.60815	21.06	16.9575	-1.25	-90.92	2.48
L44A	-0.392	17.1005	6.11508	11.72	18.596	-1.25	-90.92	3.18
L46A	0.639	15.1524	3.70371	15.91	21.7067	-1.25	-90.92	2.35
L67A	1.946	24.8822	5.24995	12.45	13.5623	-1.25	-90.92	3.17
L70A	-0.742	24.01	4.78889	14	8.7827	-1.25	-90.92	2.38
L71A	-0.003	24.0522	5.14114	15.27	11.0264	-1.25	-90.92	2.49
L79A	0.319	17.4356	6.81364	13.53	16.5757	-1.25	-90.92	3.29
L91A	-0.954	12.8509	8.15915	11.76	14.5846	-1.25	-90.92	2.37
L96A	-0.499	19.5123	5.15849	13.87	4.76177	-1.25	-90.92	2.43
L111A	-0.89	8.49393	4.72835	14.92	14.1437	-1.25	-90.92	2.51
L126A	-1.424	14.8963	4.75916	14.28	19.177	-1.25	-90.92	2.75
L129A	0.812	18.653	2.40726	15.94	19.5065	-1.25	-90.92	1.18
L130A	-0.416	16.7538	5.50701	15.6	15.814	-1.25	-90.92	2.93
L137A	0.538	24.6521	2.07501	26.28	13.7909	-1.25	-90.92	1.4
L156A	-1.021	6.18259	2.47079	38.14	2.14305	-1.25	-90.92	1.7
L160A	0.376	11.9031	2.14342	36.17	13.0714	-1.25	-90.92	-0.31
L2C	0.059					-1.2	-73.09
L19C	1.004					-1.2	-73.09
L32C	-1.108	22.909	3.60815	21.06	16.9575	-1.2	-73.09	1.64
L44C	-0.392	17.1005	6.11508	11.72	18.596	-1.2	-73.09	1.77
L46C	0.639	15.1524	3.70371	15.91	21.7067	-1.2	-73.09	1.95
L67C	1.946	24.8822	5.24995	12.45	13.5623	-1.2	-73.09	2.41
L70C	-0.742	24.01	4.78889	14	8.7827	-1.2	-73.09	2.36
L71C	-0.003	24.0522	5.14114	15.27	11.0264	-1.2	-73.09	1.87
L79C	0.319	17.4356	6.81364	13.53	16.5757	-1.2	-73.09	1.22
L91C	-0.954	12.8509	8.15915	11.76	14.5846	-1.2	-73.09	1.1
L96C	-0.499	19.5123	5.15849	13.87	4.76177	-1.2	-73.09	1.45
L111C	-0.89	8.49393	4.72835	14.92	14.1437	-1.2	-73.09	1.69
L126C	-1.424	14.8963	4.75916	14.28	19.177	-1.2	-73.09	1.76
L129C	0.812	18.653	2.40726	15.94	19.5065	-1.2	-73.09	1.79
L130C	-0.416	16.7538	5.50701	15.6	15.814	-1.2	-73.09	2.49
L137C	0.538	24.6521	2.07501	26.28	13.7909	-1.2	-73.09	1.47
L156C	-1.021	6.18259	2.47079	38.14	2.14305	-1.2	-73.09	1.1
L160C	0.376	11.9031	2.14342	36.17	13.0714	-1.2	-73.09	-0.29
L2D	0.059					-1.91	-55.29
L19D	1.004					-1.91	-55.29
L32D	-1.108	22.909	3.60815	21.06	16.9575	-1.91	-55.29	3.55
L44D	-0.392	17.1005	6.11508	11.72	18.596	-1.91	-55.29	3.1
L46D	0.639	15.1524	3.70371	15.91	21.7067	-1.91	-55.29	3.26
L67D	1.946	24.8822	5.24995	12.45	13.5623	-1.91	-55.29	3.91
L70D	-0.742	24.01	4.78889	14	8.7827	-1.91	-55.29	2.56
L71D	-0.003	24.0522	5.14114	15.27	11.0264	-1.91	-55.29	2.8
L79D	0.319	17.4356	6.81364	13.53	16.5757	-1.91	-55.29	3.97
L91D	-0.954	12.8509	8.15915	11.76	14.5846	-1.91	-55.29	3.92
L96D	-0.499	19.5123	5.15849	13.87	4.76177	-1.91	-55.29	2.76
L111D	-0.89	8.49393	4.72835	14.92	14.1437	-1.91	-55.29	2.93
L126D	-1.424	14.8963	4.75916	14.28	19.177	-1.91	-55.29	3.55
L129D	0.812	18.653	2.40726	15.94	19.5065	-1.91	-55.29	1.76
L130D	-0.416	16.7538	5.50701	15.6	15.814	-1.91	-55.29	4.22
L137D	0.538	24.6521	2.07501	26.28	13.7909	-1.91	-55.29	1.76
L156D	-1.021	6.18259	2.47079	38.14	2.14305	-1.91	-55.29	1.78
L160D	0.376	11.9031	2.14342	36.17	13.0714	-1.91	-55.29	0.14
L2E	0.059					-1.65	-23.65
L19E	1.004					-1.65	-23.65
L32E	-1.108	22.909	3.60815	21.06	16.9575	-1.65	-23.65	3.05
L44E	-0.392	17.1005	6.11508	11.72	18.596	-1.65	-23.65	2.59
L46E	0.639	15.1524	3.70371	15.91	21.7067	-1.65	-23.65	2.7
L67E	1.946	24.8822	5.24995	12.45	13.5623	-1.65	-23.65	3.12
L70E	-0.742	24.01	4.78889	14	8.7827	-1.65	-23.65	1.89
L71E	-0.003	24.0522	5.14114	15.27	11.0264	-1.65	-23.65	2.41
L79E	0.319	17.4356	6.81364	13.53	16.5757	-1.65	-23.65	4.16
L91E	-0.954	12.8509	8.15915	11.76	14.5846	-1.65	-23.65	3.74
L96E	-0.499	19.5123	5.15849	13.87	4.76177	-1.65	-23.65	2.06
L111E	-0.89	8.49393	4.72835	14.92	14.1437	-1.65	-23.65	2.79
L126E	-1.424	14.8963	4.75916	14.28	19.177	-1.65	-23.65	2.92
L129E	0.812	18.653	2.40726	15.94	19.5065	-1.65	-23.65	1.11
L130E	-0.416	16.7538	5.50701	15.6	15.814	-1.65	-23.65	3.53
L137E	0.538	24.6521	2.07501	26.28	13.7909	-1.65	-23.65	1.78
L156E	-1.021	6.18259	2.47079	38.14	2.14305	-1.65	-23.65	1.59
L160E	0.376	11.9031	2.14342	36.17	13.0714	-1.65	-23.65	0.17
L2F	0.059					0.41	13.59
L19F	1.004					0.41	13.59
L32F	-1.108	22.909	3.60815	21.06	16.9575	0.41	13.59	0.77
L44F	-0.392	17.1005	6.11508	11.72	18.596	0.41	13.59	1.17
L46F	0.639	15.1524	3.70371	15.91	21.7067	0.41	13.59	1.01
L67F	1.946	24.8822	5.24995	12.45	13.5623	0.41	13.59	1.71
L70F	-0.742	24.01	4.78889	14	8.7827	0.41	13.59	0.8
L71F	-0.003	24.0522	5.14114	15.27	11.0264	0.41	13.59	0.98
L79F	0.319	17.4356	6.81364	13.53	16.5757	0.41	13.59	0.44
L91F	-0.954	12.8509	8.15915	11.76	14.5846	0.41	13.59	0.1
L96F	-0.499	19.5123	5.15849	13.87	4.76177	0.41	13.59	0.67
L111F	-0.89	8.49393	4.72835	14.92	14.1437	0.41	13.59	0.47
L126F	-1.424	14.8963	4.75916	14.28	19.177	0.41	13.59	0.88
L129F	0.812	18.653	2.40726	15.94	19.5065	0.41	13.59	0.31
L130F	-0.416	16.7538	5.50701	15.6	15.814	0.41	13.59	1.6
L137F	0.538	24.6521	2.07501	26.28	13.7909	0.41	13.59	0.63
L156F	-1.021	6.18259	2.47079	38.14	2.14305	0.41	13.59	0.39
L160F	0.376	11.9031	2.14342	36.17	13.0714	0.41	13.59	-0.03
L2G	0.059					-1.82	-119.31
L19G	1.004					-1.82	-119.31
L32G	-1.108	22.909	3.60815	21.06	16.9575	-1.82	-119.31	3.65
L44G	-0.392	17.1005	6.11508	11.72	18.596	-1.82	-119.31	3.46
L46G	0.639	15.1524	3.70371	15.91	21.7067	-1.82	-119.31	4.15
L67G	1.946	24.8822	5.24995	12.45	13.5623	-1.82	-119.31	3.72
L70G	-0.742	24.01	4.78889	14	8.7827	-1.82	-119.31	3.67
L71G	-0.003	24.0522	5.14114	15.27	11.0264	-1.82	-119.31	3.05
L79G	0.319	17.4356	6.81364	13.53	16.5757	-1.82	-119.31	3.82
L91G	-0.954	12.8509	8.15915	11.76	14.5846	-1.82	-119.31	3.45
L96G	-0.499	19.5123	5.15849	13.87	4.76177	-1.82	-119.31	2.93
L111G	-0.89	8.49393	4.72835	14.92	14.1437	-1.82	-119.31	3.37
L126G	-1.424	14.8963	4.75916	14.28	19.177	-1.82	-119.31	3.29
L129G	0.812	18.653	2.40726	15.94	19.5065	-1.82	-119.31	2.78
L130G	-0.416	16.7538	5.50701	15.6	15.814	-1.82	-119.31	4.05
L137G	0.538	24.6521	2.07501	26.28	13.7909	-1.82	-119.31	2.42
L156G	-1.021	6.18259	2.47079	38.14	2.14305	-1.82	-119.31	2.1
L160G	0.376	11.9031	2.14342	36.17	13.0714	-1.82	-119.31	-0.04
L2H	0.059					-2.03	-17.95
L19H	1.004					-2.03	-17.95
L32H	-1.108	22.909	3.60815	21.06	16.9575	-2.03	-17.95	2.15
L44H	-0.392	17.1005	6.11508	11.72	18.596	-2.03	-17.95	1.55
L46H	0.639	15.1524	3.70371	15.91	21.7067	-2.03	-17.95	1.89
L67H	1.946	24.8822	5.24995	12.45	13.5623	-2.03	-17.95	2.48
L70H	-0.742	24.01	4.78889	14	8.7827	-2.03	-17.95	1.69
L71H	-0.003	24.0522	5.14114	15.27	11.0264	-2.03	-17.95	1.68
L79H	0.319	17.4356	6.81364	13.53	16.5757	-2.03	-17.95	1.82
L91H	-0.954	12.8509	8.15915	11.76	14.5846	-2.03	-17.95	1.53
L96H	-0.499	19.5123	5.15849	13.87	4.76177	-2.03	-17.95	1.3
L111H	-0.89	8.49393	4.72835	14.92	14.1437	-2.03	-17.95	1.42
L126H	-1.424	14.8963	4.75916	14.28	19.177	-2.03	-17.95	2
L129H	0.812	18.653	2.40726	15.94	19.5065	-2.03	-17.95	0.85
L130H	-0.416	16.7538	5.50701	15.6	15.814	-2.03	-17.95	2.68
L137H	0.538	24.6521	2.07501	26.28	13.7909	-2.03	-17.95	0.89
L156H	-1.021	6.18259	2.47079	38.14	2.14305	-2.03	-17.95	0.76
L160H	0.376	11.9031	2.14342	36.17	13.0714	-2.03	-17.95	0.09
L2I	0.059					0.08	-0.46
L19I	1.004					0.08	-0.46
L32I	-1.108	22.909	3.60815	21.06	16.9575	0.08	-0.46	1.03
L44I	-0.392	17.1005	6.11508	11.72	18.596	0.08	-0.46	1.04
L46I	0.639	15.1524	3.70371	15.91	21.7067	0.08	-0.46	0.8
L67I	1.946	24.8822	5.24995	12.45	13.5623	0.08	-0.46	1.19
L70I	-0.742	24.01	4.78889	14	8.7827	0.08	-0.46	0.99
L71I	-0.003	24.0522	5.14114	15.27	11.0264	0.08	-0.46	1.27
L79I	0.319	17.4356	6.81364	13.53	16.5757	0.08	-0.46	0.13
L91I	-0.954	12.8509	8.15915	11.76	14.5846	0.08	-0.46	0.23
L96I	-0.499	19.5123	5.15849	13.87	4.76177	0.08	-0.46	0.74
L111I	-0.89	8.49393	4.72835	14.92	14.1437	0.08	-0.46	0.66
L126I	-1.424	14.8963	4.75916	14.28	19.177	0.08	-0.46	0.98
L129I	0.812	18.653	2.40726	15.94	19.5065	0.08	-0.46	0.76
L130I	-0.416	16.7538	5.50701	15.6	15.814	0.08	-0.46	1.04
L137I	0.538	24.6521	2.07501	26.28	13.7909	0.08	-0.46	0.98
L156I	-1.021	6.18259	2.47079	38.14	2.14305	0.08	-0.46	0.4
L160I	0.376	11.9031	2.14342	36.17	13.0714	0.08	-0.46	-0.35
L2K	0.059					-1.62	14.74
L19K	1.004					-1.62	14.74
L32K	-1.108	22.909	3.60815	21.06	16.9575	-1.62	14.74	2.47
L44K	-0.392	17.1005	6.11508	11.72	18.596	-1.62	14.74	2.23
L46K	0.639	15.1524	3.70371	15.91	21.7067	-1.62	14.74	2.79
L67K	1.946	24.8822	5.24995	12.45	13.5623	-1.62	14.74	3.12
L70K	-0.742	24.01	4.78889	14	8.7827	-1.62	14.74	1.63
L71K	-0.003	24.0522	5.14114	15.27	11.0264	-1.62	14.74	1.98
L79K	0.319	17.4356	6.81364	13.53	16.5757	-1.62	14.74	3.54
L91K	-0.954	12.8509	8.15915	11.76	14.5846	-1.62	14.74	3.11
L96K	-0.499	19.5123	5.15849	13.87	4.76177	-1.62	14.74	1.76
L111K	-0.89	8.49393	4.72835	14.92	14.1437	-1.62	14.74	2.5
L126K	-1.424	14.8963	4.75916	14.28	19.177	-1.62	14.74	2.56
L129K	0.812	18.653	2.40726	15.94	19.5065	-1.62	14.74	1.14
L130K	-0.416	16.7538	5.50701	15.6	15.814	-1.62	14.74	2.98
L137K	0.538	24.6521	2.07501	26.28	13.7909	-1.62	14.74	1.55
L156K	-1.021	6.18259	2.47079	38.14	2.14305	-1.62	14.74	1.21
L160K	0.376	11.9031	2.14342	36.17	13.0714	-1.62	14.74	0.23
L2L	0.059					0	0
L19L	1.004					0	0
L32L	-1.108	22.909	3.60815	21.06	16.9575	0	0	0
L44L	-0.392	17.1005	6.11508	11.72	18.596	0	0	0
L46L	0.639	15.1524	3.70371	15.91	21.7067	0	0	0
L67L	1.946	24.8822	5.24995	12.45	13.5623	0	0	0
L70L	-0.742	24.01	4.78889	14	8.7827	0	0	0
L71L	-0.003	24.0522	5.14114	15.27	11.0264	0	0	0
L79L	0.319	17.4356	6.81364	13.53	16.5757	0	0	0
L91L	-0.954	12.8509	8.15915	11.76	14.5846	0	0	0
L96L	-0.499	19.5123	5.15849	13.87	4.76177	0	0	0
L111L	-0.89	8.49393	4.72835	14.92	14.1437	0	0	0
L126L	-1.424	14.8963	4.75916	14.28	19.177	0	0	0
L129L	0.812	18.653	2.40726	15.94	19.5065	0	0	0
L130L	-0.416	16.7538	5.50701	15.6	15.814	0	0	0
L137L	0.538	24.6521	2.07501	26.28	13.7909	0	0	0
L156L	-1.021	6.18259	2.47079	38.14	2.14305	0	0	0
L160L	0.376	11.9031	2.14342	36.17	13.0714	0	0	0
L2M	0.059					-0.6	-6.32
L19M	1.004					-0.6	-6.32
L32M	-1.108	22.909	3.60815	21.06	16.9575	-0.6	-6.32	1.33
L44M	-0.392	17.1005	6.11508	11.72	18.596	-0.6	-6.32	0.83
L46M	0.639	15.1524	3.70371	15.91	21.7067	-0.6	-6.32	0.84
L67M	1.946	24.8822	5.24995	12.45	13.5623	-0.6	-6.32	1.16
L70M	-0.742	24.01	4.78889	14	8.7827	-0.6	-6.32	0.95
L71M	-0.003	24.0522	5.14114	15.27	11.0264	-0.6	-6.32	0.75
L79M	0.319	17.4356	6.81364	13.53	16.5757	-0.6	-6.32	1.04
L91M	-0.954	12.8509	8.15915	11.76	14.5846	-0.6	-6.32	0.9
L96M	-0.499	19.5123	5.15849	13.87	4.76177	-0.6	-6.32	0.84
L111M	-0.89	8.49393	4.72835	14.92	14.1437	-0.6	-6.32	0.82
L126M	-1.424	14.8963	4.75916	14.28	19.177	-0.6	-6.32	0.9
L129M	0.812	18.653	2.40726	15.94	19.5065	-0.6	-6.32	0.51
L130M	-0.416	16.7538	5.50701	15.6	15.814	-0.6	-6.32	1.31
L137M	0.538	24.6521	2.07501	26.28	13.7909	-0.6	-6.32	0.84
L156M	-1.021	6.18259	2.47079	38.14	2.14305	-0.6	-6.32	0.64
L160M	0.376	11.9031	2.14342	36.17	13.0714	-0.6	-6.32	-0.01
L2N	0.059					-2.7	-48.08
L19N	1.004					-2.7	-48.08
L32N	-1.108	22.909	3.60815	21.06	16.9575	-2.7	-48.08	2.96
L44N	-0.392	17.1005	6.11508	11.72	18.596	-2.7	-48.08	2.61
L46N	0.639	15.1524	3.70371	15.91	21.7067	-2.7	-48.08	2.91
L67N	1.946	24.8822	5.24995	12.45	13.5623	-2.7	-48.08	3.5
L70N	-0.742	24.01	4.78889	14	8.7827	-2.7	-48.08	2.5
L71N	-0.003	24.0522	5.14114	15.27	11.0264	-2.7	-48.08	2.24
L79N	0.319	17.4356	6.81364	13.53	16.5757	-2.7	-48.08	3.12
L91N	-0.954	12.8509	8.15915	11.76	14.5846	-2.7	-48.08	3.06
L96N	-0.499	19.5123	5.15849	13.87	4.76177	-2.7	-48.08	2.26
L111N	-0.89	8.49393	4.72835	14.92	14.1437	-2.7	-48.08	2.56
L126N	-1.424	14.8963	4.75916	14.28	19.177	-2.7	-48.08	2.92
L129N	0.812	18.653	2.40726	15.94	19.5065	-2.7	-48.08	1.81
L130N	-0.416	16.7538	5.50701	15.6	15.814	-2.7	-48.08	3.7
L137N	0.538	24.6521	2.07501	26.28	13.7909	-2.7	-48.08	1.43
L156N	-1.021	6.18259	2.47079	38.14	2.14305	-2.7	-48.08	1.32
L160N	0.376	11.9031	2.14342	36.17	13.0714	-2.7	-48.08	0.18
L2P	0.059					-0.98	-52.73
L19P	1.004					-0.98	-52.73
L32P	-1.108	22.909	3.60815	21.06	16.9575	-0.98	-52.73	2.33
L44P	-0.392	17.1005	6.11508	11.72	18.596	-0.98	-52.73	3.81
L46P	0.639	15.1524	3.70371	15.91	21.7067	-0.98	-52.73	3.63
L67P	1.946	24.8822	5.24995	12.45	13.5623	-0.98	-52.73	3.75
L70P	-0.742	24.01	4.78889	14	8.7827	-0.98	-52.73	2.98
L71P	-0.003	24.0522	5.14114	15.27	11.0264	-0.98	-52.73	2.76
L79P	0.319	17.4356	6.81364	13.53	16.5757	-0.98	-52.73	4.45
L91P	-0.954	12.8509	8.15915	11.76	14.5846	-0.98	-52.73	4.3
L96P	-0.499	19.5123	5.15849	13.87	4.76177	-0.98	-52.73	3.07
L111P	-0.89	8.49393	4.72835	14.92	14.1437	-0.98	-52.73	3.35
L126P	-1.424	14.8963	4.75916	14.28	19.177	-0.98	-52.73	3.39
L129P	0.812	18.653	2.40726	15.94	19.5065	-0.98	-52.73	2.1
L130P	-0.416	16.7538	5.50701	15.6	15.814	-0.98	-52.73	4.49
L137P	0.538	24.6521	2.07501	26.28	13.7909	-0.98	-52.73	2.94
L156P	-1.021	6.18259	2.47079	38.14	2.14305	-0.98	-52.73	2.57
L160P	0.376	11.9031	2.14342	36.17	13.0714	-0.98	-52.73	-0.2
L2Q	0.059					-2.41	-18.12
L19Q	1.004					-2.41	-18.12
L32Q	-1.108	22.909	3.60815	21.06	16.9575	-2.41	-18.12	2.57
L44Q	-0.392	17.1005	6.11508	11.72	18.596	-2.41	-18.12	1.72
L46Q	0.639	15.1524	3.70371	15.91	21.7067	-2.41	-18.12	2.02
L67Q	1.946	24.8822	5.24995	12.45	13.5623	-2.41	-18.12	2.59
L70Q	-0.742	24.01	4.78889	14	8.7827	-2.41	-18.12	1.71
L71Q	-0.003	24.0522	5.14114	15.27	11.0264	-2.41	-18.12	2.04
L79Q	0.319	17.4356	6.81364	13.53	16.5757	-2.41	-18.12	3.19
L91Q	-0.954	12.8509	8.15915	11.76	14.5846	-2.41	-18.12	2.58
L96Q	-0.499	19.5123	5.15849	13.87	4.76177	-2.41	-18.12	1.6
L111Q	-0.89	8.49393	4.72835	14.92	14.1437	-2.41	-18.12	2.11
L126Q	-1.424	14.8963	4.75916	14.28	19.177	-2.41	-18.12	2.12
L129Q	0.812	18.653	2.40726	15.94	19.5065	-2.41	-18.12	0.78
L130Q	-0.416	16.7538	5.50701	15.6	15.814	-2.41	-18.12	2.77
L137Q	0.538	24.6521	2.07501	26.28	13.7909	-2.41	-18.12	1.39
L156Q	-1.021	6.18259	2.47079	38.14	2.14305	-2.41	-18.12	1.34
L160Q	0.376	11.9031	2.14342	36.17	13.0714	-2.41	-18.12	0.04
L2R	0.059					-1.57	30.47
L19R	1.004					-1.57	30.47
L32R	-1.108	22.909	3.60815	21.06	16.9575	-1.57	30.47	2.18
L44R	-0.392	17.1005	6.11508	11.72	18.596	-1.57	30.47	1.28
[truncated: 1,739 more rows]
